# Supplementary material for: Inactivation of Arid1a in the endometrium is associated with endometrioid tumorigenesis through transcriptional reprogramming
Source: Nat Commun. 2020 Jun 1;11:2717. doi: 10.1038/s41467-020-16416-0 (PMC7264300; doi:10.1038/s41467-020-16416-0)
Supplement: Supplementary file 4 — Supplementary Data 1 [file 41467_2020_16416_MOESM4_ESM.xlsx]

## Sheet: Table S1
Supplementary Data 1. Differentially expressed genes between iPD and iPAD uterine tumors.
Gene Symbol	Locus	iPD versus iPAD after 2 weeks Dox
		FKPM$										log2 (fold change)*	p-value	q-value^
		iPD #1	iPD #2	iPD #3	iPD #4	Avg. iPD	iPAD #1	iPAD #2	iPAD #3	iPAD #4	Avg. iPAD
March6	chr15:31455898-31531048	8.90748	6.64304	13.6307	11.4169	10.1495	14.982	18.0271	23.2382	20.3986	19.1615	0.916796	5e-05	0.0011174
0610012G03Rik	chr16:31947050-31948521	56.2726	53.5115	59.2749	74.863	60.9805	124.815	115.634	100.691	109.399	112.635	0.885233	5e-05	0.0011174
1500015A07Rik	chr18:61726389-61728254	0.530261	0.392812	0.898281	1.21048	0.75796	1.36462	2.03143	3.17326	0.995921	1.89131	1.31919	0.0039	0.0443355
1700001O22Rik	chr2:30795562-30803723	1.48399	1.38113	1.99506	0.786213	1.4116	5.52744	6.10351	4.69852	4.16016	5.12241	1.85949	0.00015	0.00299651
1700037H04Rik	chr2:131146314-131160081	70.8351	62.0747	39.2932	40.0079	53.0527	26.6242	28.9664	32.2497	30.3867	29.5568	-0.843939	0.0003	0.00535481
1700066B19Rik	chr18:35726726-35730869	2.54492	2.47734	2.96796	4.05767	3.01197	4.78741	7.81289	4.30763	6.5132	5.85528	0.95903	0.00215	0.0276682
1700104L18Rik	chr12:54233614-54242320	0.265684	0.3026	0.086053	0.278597	0.233233	3.08603	1.98416	1.53872	0.979483	1.8971	3.02395	0.00175	0.0233969
1810010H24Rik	chr11:107025502-107030446	0.897516	0.72285	1.29691	1.30768	1.05624	8.67748	5.66855	6.07501	4.15623	6.14432	2.54032	5e-05	0.0011174
2010107G12Rik	chr6:34945293-34988495	4.48878	7.16972	6.31173	8.58426	6.63862	1.70488	1.96611	1.15688	3.17611	2.001	-1.73017	0.0001	0.00209512
2010300C02Rik	chr1:37611675-37720090	3.33519	7.77017	4.81418	4.21317	5.03318	1.82366	3.62651	2.98973	2.30584	2.68643	-0.905777	0.0013	0.0184579
2210407C18Rik	chr11:58608203-58613492	99.7527	53.6159	67.0652	72.7458	73.2949	25.9608	25.0879	38.5478	23.1045	28.1752	-1.37929	5e-05	0.0011174
2310069B03Rik	chr6:82877865-82881853	3.29647	1.95371	6.76694	7.12962	4.78668	2.38351	2.13618	1.62434	2.74888	2.22323	-1.10637	0.001	0.0149717
2610035D17Rik	chr11:113043905-113201838	6.85579	3.85731	5.80395	4.89236	5.35235	2.00062	1.76624	2.01067	0.755942	1.63337	-1.71232	0.00025	0.00459358
2610528J11Rik	chr4:118526996-118530217	34.424	24.3048	31.8515	35.8969	31.6193	52.8989	53.9025	46.9872	56.6353	52.6059	0.734419	0.0023	0.0290544
2810459M11Rik	chr1:86045862-86055456	5.01339	2.0251	6.43477	7.40245	5.21893	1.62151	2.85785	1.71387	2.25273	2.11149	-1.30549	0.00025	0.00459358
2900026A02Rik	chr5:113086322-113221288	6.24414	4.31091	5.48981	4.6079	5.16319	2.2519	2.37648	2.6998	3.07706	2.60131	-0.989025	0.00045	0.00761675
4632415L05Rik	chr3:19894870-19898984	3.50062	2.26446	4.56584	3.22404	3.38874	7.57169	5.38168	9.81278	6.46744	7.3084	1.10881	5e-05	0.0011174
4732490B19Rik	chr11:113203314-113209669	2.68747	1.33196	2.25753	1.08295	1.83998	0.393886	0.238805	0.200597	0.231419	0.266176	-2.78923	5e-05	0.0011174
5330417C22Rik	chr3:108455693-108536747	0.473111	0.582625	0.688523	0.297553	0.510453	5.66502	1.45432	5.27506	1.31938	3.42845	2.74771	5e-05	0.0011174
5930412G12Rik	chr5:128579129-128600687	0.972337	2.16241	0.969074	1.4438	1.3869	0.250609	0.649597	0.122778	0.304738	0.33193	-2.06291	0.00125	0.0178772
6330403K07Rik	chr11:71031940-71033617	0.545129	0.902488	0.192372	0.747644	0.596908	1.92068	1.66213	1.13907	3.14526	1.96678	1.72026	0.0016	0.0217943
6430548M08Rik	chr8:120114151-120165307	0.690406	2.41817	1.76316	2.66113	1.88322	0.695011	1.27719	0.605972	0.835522	0.853424	-1.14187	0.00145	0.0201709
6430573F11Rik	chr8:36457285-36514569	1.51424	1.69015	1.31824	0.957365	1.37	0.388401	0.276757	0.362333	0.195575	0.305767	-2.16367	5e-05	0.0011174
9530014B07Rik	chr13:53635891-53639201	41.6917	29.3268	17.6232	18.486	26.7819	1.73322	4.08831	5.04928	4.48096	3.83794	-2.80285	5e-05	0.0011174
A4galt	chr15:83226721-83251774	29.0176	23.0567	27.7208	28.1873	26.9956	6.25687	6.90165	6.11099	8.92595	7.04886	-1.93726	5e-05	0.0011174
AA467197	chr2:122636967-122641085	22.2716	38.6132	82.343	79.6295	55.7143	44.3697	30.0787	23.588	4.23738	25.5685	-1.12368	0.00025	0.00459358
Aacs	chr5:125475872-125517403	14.8817	12.5807	16.2914	18.5189	15.5682	6.52304	9.55769	6.21405	10.9685	8.31583	-0.904669	0.0003	0.00535481
Aamdc	chr7:97550328-97579509	43.085	43.8367	31.57	25.166	35.9144	13.6476	20.1703	12.3447	19.2192	16.3454	-1.13568	5e-05	0.0011174
Abcc3	chr11:94343294-94393018	8.66508	16.2101	10.6026	10.6041	11.5205	2.38885	7.31061	2.28597	4.47303	4.11461	-1.48537	5e-05	0.0011174
Abcc4	chr14:118482691-118706689	7.1894	6.71011	4.87154	3.11051	5.47039	2.19243	2.75281	2.55454	2.16966	2.41736	-1.17821	5e-05	0.0011174
Ablim1	chr19:57033263-57315204	3.04774	3.73823	5.03758	5.41856	4.31053	3.21584	2.20207	3.086	1.97395	2.61947	-0.718592	0.00335	0.0393525
Abr	chr11:76416731-76577739	12.1221	11.0902	15.5616	15.3163	13.5225	6.42095	6.18844	8.13299	7.44303	7.04635	-0.940418	0.00025	0.00459358
Acad9	chr3:36065983-36092857	19.132	12.8207	24.2895	28.0963	21.0846	10.9624	8.6218	13.0962	12.0462	11.1816	-0.91506	0.0001	0.00209512
Acbd4	chr11:103101687-103112199	8.95159	17.7036	7.30899	9.04845	10.7532	4.17145	5.9022	4.36702	8.57388	5.75364	-0.902213	0.00215	0.0276682
Ace	chr11:105965606-105989964	0.799673	0.643773	0.891973	0.667732	0.750788	6.89063	5.85979	9.72533	6.79669	7.31811	3.28499	5e-05	0.0011174
Acot1	chr12:84009501-84017670	18.9068	19.335	22.1765	19.2373	19.9139	6.0774	8.11129	7.74903	7.3467	7.3211	-1.44364	5e-05	0.0011174
Acyp2	chr11:30505991-30649782	53.0076	48.7366	63.4428	43.4345	52.1554	9.81356	10.2077	9.124	10.6935	9.95969	-2.38864	5e-05	0.0011174
Ada	chr2:163726570-163750239	12.6746	9.14177	25.3013	12.6008	14.9296	8.64265	8.03362	6.77935	8.55616	8.00295	-0.899572	0.00065	0.0103638
Adam15	chr3:89339639-89350028	12.611	17.2373	8.82406	8.19791	11.7176	4.47701	6.39204	3.8133	5.20581	4.97204	-1.23677	5e-05	0.0011174
Adam8	chr7:139949997-139993121	9.80453	9.37174	15.7316	20.2992	13.8018	36.2439	21.1884	19.0803	21.0092	24.3805	0.820872	0.00065	0.0103638
Adamdec1	chr14:68563386-68582072	1.44641	8.40308	2.47282	6.73634	4.76467	1.17561	0.542298	0.664269	2.12557	1.12694	-2.07997	5e-05	0.0011174
Adamts4	chr1:171250421-171259922	2.34962	2.09646	2.48684	1.91211	2.21126	8.5737	6.31717	3.88943	4.31623	5.77413	1.38474	5e-05	0.0011174
Adap1	chr5:139271875-139325464	14.8162	12.2999	10.5098	11.6344	12.3151	5.22184	5.82054	7.53344	7.75895	6.58369	-0.903455	0.0009	0.0137593
Add2	chr6:86028680-86124409	1.0388	0.263891	1.17957	2.38218	1.21611	0.0611592	0.0707248	0.0150503	0.042521	0.0473638	-4.68235	5e-05	0.0011174
Adgre1	chr17:57358650-57483529	7.41025	12.0811	5.53793	3.77892	7.20204	2.65659	4.03715	2.26342	5.87013	3.70682	-0.958225	0.0014	0.0195943
Adgrf5	chr17:43360326-43459557	6.70188	4.99379	7.09494	4.61102	5.85041	0.726035	1.72453	0.914354	1.46069	1.2064	-2.27783	5e-05	0.0011174
Adgrg7	chr16:56724608-56796021	9.463	3.62332	38.2871	57.4204	27.1985	7.42976	11.5037	12.761	17.6432	12.3344	-1.14084	5e-05	0.0011174
Adh1	chr3:138277644-138290691	6.60653	7.94879	14.5216	6.85178	8.98218	1.84214	3.11228	2.97048	1.37585	2.32519	-1.94972	5e-05	0.0011174
Adh6a	chr3:138313285-138331134	1.30584	2.63339	0.966629	4.27837	2.29606	0.218898	0.595113	0.67147	0	0.37137	-2.62823	0.00015	0.00299651
Adi1	chr12:28675206-28682175	30.7583	15.5666	56.4536	62.085	41.2159	104.131	65.7904	114.68	130.348	103.737	1.33166	5e-05	0.0011174
Adig	chr2:158502611-158508198	3.53917	1.67514	4.50466	5.06036	3.69484	5.35076	10.5853	11.9278	13.502	10.3415	1.48486	0.0036	0.0415436
Adora2b	chr11:62248983-62266452	0.481927	1.7714	0.887356	0.978327	1.02975	12.6396	6.4354	5.62084	5.39279	7.52216	2.86885	5e-05	0.0011174
Adrbk2	chr5:112910477-113018649	1.72031	1.29048	2.92614	2.53709	2.1185	0.182135	0.438235	0.255988	0.390245	0.316651	-2.74208	5e-05	0.0011174
Adtrp	chr13:41763144-41847616	1.22571	1.33999	0.730594	1.94197	1.30957	0.473437	0.0932958	0.0509412	0.0851437	0.175704	-2.89787	0.0001	0.00209512
Afap1l1	chr18:61730261-61786662	5.78972	7.81895	5.14422	3.93818	5.67277	1.9868	2.30085	2.99421	2.49789	2.44494	-1.21426	0.0002	0.00381778
Agmo	chr12:37241638-37581932	0.481625	0.627603	2.26914	1.63216	1.25263	4.51746	4.2302	6.13317	4.78339	4.91605	1.97254	5e-05	0.0011174
Agr2	chr12:35992924-36004081	1.40488	1.60784	9.65367	2.33028	3.74917	0.126112	0.863902	0.0632343	0.365275	0.354631	-3.40218	0.0007	0.0110584
Agtr1a	chr13:30336355-30382867	1.05065	13.4748	1.76024	1.51653	4.45054	0.877975	2.26963	1.50921	1.51998	1.5442	-1.52712	0.0005	0.00834994
Ahr	chr12:35497978-35534989	7.05372	7.03161	7.69244	5.49357	6.81783	15.2072	16.814	15.9672	13.1743	15.2907	1.16527	5e-05	0.0011174
AI427809	chr4:53261355-53270232	1.73799	0.971756	1.98027	1.92465	1.65367	0.215047	0.056453	0.462783	0.0412159	0.193875	-3.09247	0.00015	0.00299651
AI467606	chr7:127090764-127094049	3.6423	12.2647	8.9199	4.21177	7.25966	18.9341	2.41926	32.6018	42.5163	24.1179	1.73213	5e-05	0.0011174
Aif1l	chr2:31950302-31973442	7.63959	3.50531	1.35615	1.92599	3.60676	1.65786	0.839045	0.946431	0.63444	1.01944	-1.82292	5e-05	0.0011174
Akap12	chr10:4266328-4359471	0.588462	1.09946	0.723564	1.2209	0.908098	4.74513	3.33811	2.67789	2.09713	3.21456	1.8237	5e-05	0.0011174
Akr1b3	chr6:34303929-34317489	210.219	184.093	170.459	250.134	203.726	444.051	357.753	368.333	523.353	423.373	1.05529	5e-05	0.0011174
Akr1b8	chr6:34354163-34368454	10.1656	23.1299	11.6113	9.88539	13.698	30.2641	47.2693	40.1932	60.4024	44.5323	1.70088	5e-05	0.0011174
Akr1c18	chr13:4132614-4150651	0.213201	0.273913	1.07344	8.64623	2.55169	11.1744	17.6829	7.73959	17.7486	13.5864	2.41263	5e-05	0.0011174
Akr1c19	chr13:4233502-4248361	2.36687	2.22237	4.00821	3.82549	3.10573	59.1679	37.5972	58.0215	10.2024	41.2472	3.73129	5e-05	0.0011174
Alas1	chr9:106233454-106247954	23.4896	17.4351	29.8128	37.0708	26.9521	18.0255	14.6217	18.7548	16.9852	17.0968	-0.656668	0.0036	0.0415436
Alcam	chr16:52248995-52453064	25.417	12.958	54.6982	59.1339	38.0518	13.9535	13.5638	17.5935	17.1106	15.5553	-1.29055	5e-05	0.0011174
Aldh1a1	chr19:20601981-20643462	12.9113	27.5181	11.5548	19.0224	17.7516	2.2594	6.94513	3.15402	3.14524	3.87595	-2.19533	5e-05	0.0011174
Aldh1a3	chr7:66390891-66427477	1.96545	1.85478	0.321513	0.180487	1.08056	3.52326	5.45331	3.98374	10.9494	5.97743	2.46775	5e-05	0.0011174
Aldh2	chr5:121566026-121593824	45.1851	58.0217	43.4972	42.4052	47.2773	88.7375	68.3414	100.917	64.2178	80.5534	0.768797	0.0014	0.0195943
Aldh3b1	chr19:3913490-3930860	5.71667	10.5795	6.72436	9.26087	8.07035	3.62953	4.20158	3.23076	4.08392	3.78645	-1.09179	0.00125	0.0178772
Aldh4a1	chr4:139622870-139649691	3.97374	7.48085	4.25483	9.92723	6.40916	9.21167	12.4868	13.8227	14.1348	12.414	0.95376	0.00025	0.00459358
Aldoc	chr11:78323072-78327781	33.4204	19.4986	46.0358	40.9575	34.9781	6.06436	7.35911	7.40526	8.23564	7.26609	-2.2672	5e-05	0.0011174
Alox12e	chr11:70315502-70322727	54.4751	43.8003	81.0965	91.4284	67.7001	24.5952	14.7795	35.5467	33.0513	26.9932	-1.32656	5e-05	0.0011174
Alox15	chr11:70344146-70382635	170.622	124.247	179.687	163.683	159.56	9.71388	6.30975	11.5139	11.3603	9.72447	-4.03633	5e-05	0.0011174
Alpl	chr4:137741730-137796384	43.9561	29.9473	100.997	140.683	78.8958	18.3782	27.0409	11.088	21.8392	19.5866	-2.01008	5e-05	0.0011174
Amd2	chr10:35708690-35711891	0.0110824	0.0314456	0.0682648	0.084786	0.0488947	1.47321	0.831445	1.54195	1.37253	1.30478	4.73799	5e-05	0.0011174
Amica1	chr9:45079100-45135606	3.98866	2.96494	7.26121	3.81886	4.50842	1.43728	1.08516	0.986622	3.15488	1.66599	-1.43625	0.00145	0.0201709
Amigo2	chr15:97244073-97385693	6.49092	5.95067	4.79595	5.23705	5.61865	21.5856	9.65865	21.7083	8.25998	15.3031	1.44553	0.0001	0.00209512
Angptl4	chr17:33774899-33781575	10.6557	11.3545	6.34287	6.33046	8.67089	32.3385	19.3571	24.2332	21.7755	24.4261	1.49417	5e-05	0.0011174
Ankrd1	chr19:36111964-36119844	0.242507	0.202566	0.178145	0.285051	0.227067	9.67399	9.84383	10.4704	14.9235	11.2279	5.62783	5e-05	0.0011174
Ankrd22	chr19:34100942-34166041	1.67315	1.52808	4.3217	4.81767	3.08515	9.58961	5.11394	7.62097	5.94587	7.0676	1.19588	0.0009	0.0137593
Ankrd29	chr18:12252356-12306509	1.79856	1.93031	2.87643	1.82923	2.10864	0.229898	0.519091	0.235253	0.284425	0.317167	-2.733	5e-05	0.0011174
Ankrd54	chr15:79053093-79062930	26.2606	31.1804	25.3071	33.0129	28.9402	38.478	55.5798	30.3451	57.7992	45.5505	0.654391	0.0041	0.046151
Anpep	chr7:79821802-79848189	387.262	199.067	300.735	264.468	287.883	155.192	119.622	224.059	112.507	152.845	-0.913414	0.00055	0.00899905
Aoc1	chr6:48859899-48909187	4.16629	2.1401	35.2888	40.0898	20.4212	1.21142	3.68697	1.24759	2.07413	2.05503	-3.31284	5e-05	0.0011174
Ap1s2	chrX:163908705-163933666	18.3751	12.8393	14.1635	17.7888	15.7917	9.75497	5.43612	5.92335	7.33359	7.112	-1.15084	5e-05	0.0011174
Ap3b2	chr7:81460398-81494037	18.4369	24.9298	11.514	11.034	16.4787	2.03967	4.29622	5.28926	5.54197	4.29178	-1.94095	5e-05	0.0011174
Apoa2	chr1:171213931-171226379	0	0	0	0.256028	0.064007	0	1.41462	1.98805	2.39832	1.45025	4.50192	0.0016	0.0217943
Apobec1	chr6:122577791-122603027	4.36849	2.72161	6.94656	10.6071	6.16093	3.10268	2.50352	3.18029	3.43137	3.05446	-1.01223	0.002	0.0260303
Apobec2	chr17:48419230-48432728	16.8189	9.0609	26.978	70.931	30.9472	21.5879	10.0332	22.1774	17.0754	17.7185	-0.804555	0.003	0.0359477
Apobr	chr7:126571399-126595021	16.7316	16.9924	15.1791	9.81618	14.6798	4.62462	4.73027	3.76282	4.93259	4.51257	-1.70181	0.0002	0.00381778
Apoe	chr7:19696243-19699188	1157.72	1963.66	406.834	184.896	928.277	302.389	379.641	365.796	742.326	447.538	-1.05254	5e-05	0.0011174
Apol9a	chr15:77403788-77411080	53.1995	43.1753	35.5913	58.526	47.623	37.1895	26.8755	18.736	32.9431	28.936	-0.718793	0.00195	0.0255003
Apol9b	chr15:77729071-77736382	40.4695	38.1617	27.4075	52.0658	39.5261	28.6677	19.2346	12.2091	23.7129	20.9561	-0.915438	0.00015	0.00299651
Appl2	chr10:83600032-83648860	10.6113	10.2607	16.9422	14.0745	12.9722	6.51407	8.65536	7.91108	9.22112	8.07541	-0.683811	0.00435	0.0484493
Aqp4	chr18:15389393-15410982	0.697438	0.527793	3.0614	5.85481	2.53536	25.6378	20.6541	23.3731	24.4542	23.5298	3.21423	5e-05	0.0011174
Aqp5	chr15:99576721-99605477	53.9036	43.9837	42.656	70.5822	52.7813	235.261	165.418	148.588	70.2405	154.877	1.55302	5e-05	0.0011174
Areg	chr5:91139598-91148432	0.126491	0.168947	0.110861	0.356826	0.190781	0.266584	1.94158	0.162271	1.94919	1.07991	2.50092	0.00195	0.0255003
Arg1	chr10:24915206-24927470	43.1182	48.0953	133.78	261.534	121.632	26.4099	33.0827	18.8998	50.8697	32.3155	-1.91222	5e-05	0.0011174
Arhgdib	chr6:136923654-136941899	18.6984	35.9327	42.0491	38.6275	33.8269	11.1273	17.0714	14.28	14.7132	14.298	-1.24236	5e-05	0.0011174
Arhgef10	chr8:14908493-15001085	3.133	5.09976	2.23309	1.92414	3.0975	1.114	2.01181	1.18818	1.45736	1.44284	-1.1022	0.00095	0.0143167
Arhgef19	chr4:141239780-141257915	12.646	11.4677	7.68649	5.98253	9.44568	2.19542	2.29448	4.34691	1.60883	2.61141	-1.85483	5e-05	0.0011174
Arhgef3	chr14:27114821-27403916	6.1223	6.49208	5.91761	5.6919	6.05597	1.79614	2.40622	2.10736	2.61873	2.23211	-1.43995	5e-05	0.0011174
Arhgef6	chrX:57231484-57338758	1.61642	1.09874	1.79577	1.70775	1.55467	0.721374	0.548455	1.04924	0.588733	0.72695	-1.09668	0.00445	0.049363
Arid1a	chr4:133679007-133753977	9.42744	8.09731	8.75981	8.24854	8.63327	3.76139	5.07698	4.52125	4.41996	4.44489	-0.957759	0.0001	0.00209512
Arid3a	chr10:79927042-79955018	1.23237	1.20352	1.48477	1.76153	1.42055	2.59304	2.55003	3.22244	2.1478	2.62833	0.887697	0.00425	0.0474509
Arl14	chr3:69222418-69223618	17.3627	11.8662	19.2815	15.1605	15.9177	34.7948	46.486	52.3812	68.186	50.462	1.66456	5e-05	0.0011174
Asah2	chr19:31982596-32108242	1.50246	0.930178	3.43653	3.31613	2.29633	4.72507	2.70931	5.91838	3.97262	4.33135	0.915489	0.00035	0.00618303
Aspa	chr11:73304986-73346434	44.2059	35.0038	75.4831	75.9426	57.6589	29.8124	33.1047	20.9095	39.3949	30.8054	-0.90436	5e-05	0.0011174
Atoh8	chr6:72206173-72235817	1.80629	3.1739	0.322179	0.467547	1.44248	0.340629	0.356138	0.359176	0.225594	0.320384	-2.17068	0.00025	0.00459358
Atp13a4	chr16:29389102-29544864	0.336664	0.179183	0.551333	0.555573	0.405688	1.71068	1.52249	0.76878	0.32434	1.08157	1.41469	0.0036	0.0415436
Atp1b1	chr1:164307661-164458355	63.3295	67.3356	100.239	110.576	85.3699	269.58	187.261	272.74	188.677	229.564	1.4271	5e-05	0.0011174
Atp2b2	chr6:113743841-114052111	3.79779	1.9211	2.34395	2.51075	2.6434	0.662927	0.492394	0.784409	0.388719	0.582112	-2.18302	5e-05	0.0011174
Atp2c2	chr8:119700008-119757718	12.248	3.98781	15.149	28.4457	14.9576	5.27009	3.52988	2.59431	2.74726	3.53538	-2.08094	5e-05	0.0011174
Atp6ap2	chrX:12587758-12617051	60.9807	37.7525	96.1668	92.746	71.9115	48.3991	30.3219	55.2093	38.4691	43.0998	-0.73854	0.00045	0.00761675
Atp6v0c-ps2	chr6:37805974-37807107	1.10329	15.9253	30.3484	38.6712	21.512	43.536	35.2345	24.8292	45.089	37.1722	0.789078	0.0039	0.0443355
Atp8b1	chr18:64528978-64661858	4.53933	3.61457	9.16056	10.6709	6.99633	11.9079	11.9832	11.2776	13.4367	12.1514	0.796447	0.0004	0.00691522
Atpif1	chr4:132530554-132535414	121.864	106.45	136.81	151.722	129.212	229.353	183.322	204.656	204.529	205.465	0.669157	0.00175	0.0233969
Atrnl1	chr19:57610962-58133343	12.8467	10.3253	12.9798	11.1567	11.8272	7.30519	7.40582	6.37925	7.6624	7.18816	-0.718408	0.0012	0.0173244
AU021092	chr16:5211813-5222308	35.4961	40.0569	30.5931	31.9846	34.5327	5.86637	6.93994	4.22289	4.50603	5.38381	-2.68126	5e-05	0.0011174
AW112010	chr19:11047611-11050566	27.1417	35.5099	22.5625	21.206	26.605	83.7528	42.9273	77.1628	56.2481	65.0228	1.28925	5e-05	0.0011174
Awat2	chrX:100402220-100494221	1.31833	1.03302	1.2089	1.24287	1.20078	2.69936	3.92676	1.95284	3.45382	3.0082	1.32493	0.00355	0.0411046
Azin1	chr15:38487429-38519285	22.3253	13.3373	37.3193	38.2508	27.8081	15.8224	15.7414	17.0339	20.6477	17.3113	-0.683791	0.0025	0.031095
B3galt5	chr16:96235800-96319859	0.139685	0.0917441	0.457327	0.909849	0.399651	2.09774	2.74937	1.93192	1.73018	2.1273	2.41221	5e-05	0.0011174
B3gnt3	chr8:71691372-71702625	32.7887	12.5598	29.926	37.6768	28.2378	11.9511	8.14406	9.10156	6.42493	8.90543	-1.66487	5e-05	0.0011174
B4galt4	chr16:38742113-38769054	9.69009	10.2978	5.49831	10.0968	8.89576	1.87713	5.49668	2.50118	4.52157	3.59914	-1.30547	0.00015	0.00299651
B4galt6	chr18:20684598-20746404	5.25959	3.47084	5.57962	4.99716	4.8268	2.7215	1.83336	1.95495	2.00988	2.12992	-1.18026	5e-05	0.0011174
B830017H08Rik	chr16:17833118-17835019	0.236321	0.0590823	0.155236	0	0.11266	6.43518	3.46656	6.65822	4.73172	5.32292	5.56218	0.0013	0.0184579
Bace2	chr16:97356727-97439012	7.34336	16.8887	13.3592	20.4973	14.5221	2.9582	8.49446	2.44308	4.22059	4.52908	-1.68096	5e-05	0.0011174
Bag2	chr1:33745483-33757750	22.6412	14.7031	25.2711	25.8901	22.1264	40.1874	44.0408	38.6677	49.0625	42.9896	0.95822	5e-05	0.0011174
Bambi	chr18:3507956-3516404	3.94623	3.58199	3.69091	2.32321	3.38558	1.01288	1.62327	1.24608	1.68059	1.39071	-1.28359	5e-05	0.0011174
Barx2	chr9:31846043-31913285	17.2031	12.1517	13.7862	15.434	14.6437	5.05612	5.89056	4.53839	4.41924	4.97608	-1.5572	5e-05	0.0011174
Batf	chr12:85686719-85709087	2.37318	3.82212	3.35094	3.19253	3.18469	8.58426	6.41507	7.8001	8.8756	7.91876	1.31412	0.00315	0.0373865
BC021614	chr19:4057469-4059588	7.40637	4.97874	7.59048	8.25158	7.05679	1.29677	1.60905	2.2868	1.00501	1.54941	-2.1873	0.00025	0.00459358
BC021891	chr8:125910449-125947440	1.69681	1.20249	1.67089	1.84235	1.60313	0.351461	0.5298	0.621464	0.336565	0.459822	-1.80175	0.0001	0.00209512
BC025446	chr15:75216337-75222661	1.92176	1.55704	5.67057	10.6831	4.95812	0.52454	0.478195	0.367772	0.444997	0.453876	-3.44942	5e-05	0.0011174
BC048546	chr6:128539821-128581606	0.234236	0.153146	0.272365	0.0475862	0.176833	0.453898	3.08189	2.05891	0.877142	1.61796	3.19371	5e-05	0.0011174
BC048679	chr7:81494271-81498367	1205.39	1235.79	1210.43	1732.39	1346	110.552	755.588	346.609	653.861	466.652	-1.52826	5e-05	0.0011174
BC064078	chr6:128992960-129006647	9.61229	5.68173	8.48741	35.5697	14.8378	61.168	44.6716	64.1276	47.9168	54.471	1.87621	5e-05	0.0011174
Bcam	chr7:19749671-19796809	158.332	279.477	107.77	104.928	162.627	32.5047	60.6091	31.3773	48.4494	43.2351	-1.91129	5e-05	0.0011174
Bcat1	chr6:144993834-145076157	24.3324	4.98146	33.8965	37.4247	25.1588	9.85877	3.61845	5.26031	4.22507	5.74065	-2.13177	5e-05	0.0011174
Bche	chr3:73635804-73708436	2.23489	1.64846	3.57641	2.18083	2.41015	0.279635	0.53655	0.377425	0.579774	0.443346	-2.44262	5e-05	0.0011174
Bcl2l15	chr3:103831035-103854618	117.563	106.409	168.475	328.246	180.173	139.129	83.2838	83.607	96.5239	100.636	-0.840239	0.00045	0.00761675
Bcl9	chr3:97203657-97298081	9.87306	5.13086	12.1332	12.665	9.95055	6.18541	4.26417	9.72194	4.70081	6.21808	-0.678307	0.0045	0.0498372
Bcor	chrX:12036736-12160528	7.52959	6.13821	4.91118	4.39613	5.74377	2.71057	3.21264	3.49136	2.87844	3.07325	-0.902233	0.00275	0.0336263
Bgn	chrX:73483600-73495936	9.75152	23.9416	18.0085	16.9055	17.1518	42.8335	23.7526	34.4981	28.562	32.4116	0.91815	5e-05	0.0011174
Bicc1	chr10:70922836-71159690	1.24621	10.4638	2.41683	2.33107	4.11447	7.44577	8.49017	12.8944	7.72497	9.13884	1.1513	5e-05	0.0011174
Bik	chr15:83526788-83544635	38.8584	32.6843	36.548	30.9399	34.7576	6.3205	7.97164	6.39469	9.3804	7.51681	-2.20914	5e-05	0.0011174
Bmpr1b	chr3:141837135-142169594	1.2536	1.16771	1.35225	1.24924	1.2557	0.103138	0.122624	0.111904	0.192471	0.132534	-3.24406	5e-05	0.0011174
Bnipl	chr3:95241292-95251193	33.4944	30.1291	23.2153	26.1202	28.2398	12.9164	20.7988	12.3444	13.1318	14.7979	-0.932339	5e-05	0.0011174
Bpgm	chr6:34476252-34505610	24.1655	22.0327	26.6462	29.0188	25.4658	57.7556	61.6681	48.1057	75.6016	60.7827	1.2551	5e-05	0.0011174
C130074G19Rik	chr1:184871925-184883036	10.3644	10.395	12.0808	11.3214	11.0404	11.6545	16.2613	21.1341	22.3901	17.86	0.693937	0.00245	0.0305561
C1qa	chr4:136895915-136898844	158.003	259.865	95.5094	80.7558	148.533	58.6162	73.8399	44.0584	113.029	72.3859	-1.03701	5e-05	0.0011174
C1qc	chr4:136889801-136892932	85.0524	121.781	42.568	33.0294	70.6077	31.898	43.4643	29.5002	67.8449	43.1769	-0.709567	0.00225	0.0285804
C1s2	chr6:124624624-124641894	0.643284	0.353429	0.696056	2.01805	0.927705	1.84839	3.90213	1.79884	1.93224	2.3704	1.35339	0.00315	0.0373865
C2	chr17:34862601-34882100	16.7593	78.7254	26.2621	61.2291	45.744	13.6177	28.0404	15.4875	42.5514	24.9243	-0.876031	0.0004	0.00691522
C3ar1	chr6:122847139-122856157	3.23029	2.94692	2.92992	2.01014	2.77932	1.17008	1.07199	1.1401	1.82226	1.30111	-1.09499	0.0018	0.0239721
C4b	chr17:34728035-34743901	8.30914	83.5227	19.8265	10.3793	30.5094	2.71917	19.6892	3.57582	13.2928	9.81924	-1.63557	5e-05	0.0011174
Cachd1	chr4:100776678-101003749	1.43203	2.14479	1.67234	1.11778	1.59173	0.284802	0.800041	0.497635	0.580827	0.540826	-1.55736	0.00025	0.00459358
Cacna1d	chr14:30008999-30527057	6.98908	5.72418	4.74313	4.89293	5.58733	1.59059	1.02008	2.41456	1.07351	1.52468	-1.87365	0.0005	0.00834994
Cacna2d3	chr14:28904942-29721864	0.876383	0.820239	1.29707	1.97573	1.24236	0.226742	0.169097	0.218635	0.150093	0.191142	-2.70037	5e-05	0.0011174
Calb1	chr4:15881263-15906709	67.7075	59.9777	61.4682	72.5877	65.4353	1.58152	7.462	5.49609	0.78254	3.83054	-4.09445	5e-05	0.0011174
Camk2n1	chr4:138455147-138460126	2.9215	3.52238	2.84943	6.41833	3.92791	14.4318	15.4288	15.3769	14.0974	14.8337	1.91705	5e-05	0.0011174
Cap2	chr13:46501902-46650281	1.89603	1.09645	2.13704	5.85036	2.74497	6.08533	5.22584	5.72965	3.57915	5.15499	0.909179	0.00345	0.0402178
Capg	chr6:72538281-72562983	122.832	122.619	129.488	214.459	147.35	420.96	278.108	288.813	263.483	312.841	1.08619	5e-05	0.0011174
Car15	chr16:17835275-17838186	0.86441	0.729399	1.3695	0.535939	0.874812	21.7956	15.7997	8.09146	17.7298	15.8541	4.17974	5e-05	0.0011174
Car2	chr3:14886277-14900770	600.456	364.677	530.038	654.818	537.497	1252.18	1521.41	1693.78	1611.09	1519.62	1.49938	5e-05	0.0011174
Car3	chr3:14825508-14872381	0.0644734	6.38837	0.265584	0.986256	1.92617	0.160034	0.999084	0.502176	0.361299	0.505648	-1.92953	0.0019	0.025037
Car9	chr4:43496138-43523583	26.0015	20.9239	52.6372	45.4781	36.2602	7.71244	12.2652	9.05661	12.8317	10.4665	-1.79261	0.0003	0.00535481
Card10	chr15:78775122-78803075	6.55181	5.26977	7.90864	7.68348	6.85342	18.6246	13.0796	25.127	14.0549	17.7216	1.37061	5e-05	0.0011174
Card9	chr2:26352279-26361530	0.750586	1.40854	2.17747	2.0698	1.6016	0.442204	0.568714	0.431345	0.218832	0.415274	-1.94738	0.00045	0.00761675
Casq1	chr1:172206821-172219895	3.69331	3.49563	2.98581	1.23414	2.85222	0.169966	0.270692	0.121417	0.159436	0.180378	-3.98299	5e-05	0.0011174
Casz1	chr4:148804366-148954893	1.41771	1.2678	1.32223	1.24384	1.3129	0.282892	0.514977	0.254626	0.270751	0.330811	-1.98867	0.0006	0.00966753
Ccdc109b	chr3:129914959-129970214	47.2359	52.9252	36.4083	56.6307	48.3	20.2768	24.3537	14.0571	21.3699	20.0144	-1.27099	5e-05	0.0011174
Ccdc129	chr6:55789593-55978743	2.06681	1.06497	2.95086	2.12329	2.05148	0.0875582	0.0485444	0.0138447	0.152793	0.0756851	-4.76051	5e-05	0.0011174
Cckbr	chr7:105425558-105436339	0.445001	0.0282933	0.212434	0.495066	0.295199	2.40238	1.78093	4.94035	1.84756	2.74281	3.21589	5e-05	0.0011174
Ccl28	chr13:119610519-119654359	9.55528	10.4332	68.8964	66.3785	38.8159	5.82983	10.1275	8.93123	11.3044	9.04823	-2.10094	5e-05	0.0011174
Ccl5	chr11:83511304-83546540	4.15202	22.751	2.84725	6.74699	9.12432	2.64572	3.76838	2.71625	1.49855	2.65723	-1.7798	0.00195	0.0255003
Ccnb1ip1	chr14:50789248-50795728	0.952319	2.20764	1.58319	1.91983	1.66575	0.29472	0.473341	0.625091	0.619449	0.50315	-1.72711	0.00155	0.0213245
Ccnd2	chr6:127125161-127212419	1.41041	1.10325	1.22125	1.2066	1.23538	6.02001	3.60991	3.64303	4.08101	4.33849	1.81224	5e-05	0.0011174
Ccr5	chr9:124121542-124127183	3.44719	3.91007	4.83485	3.06077	3.81322	2.19207	1.50735	1.38784	2.61581	1.92577	-0.985577	0.00245	0.0305561
Cd164	chr10:41519499-41531042	87.7228	44.4153	134.504	124.827	97.8673	171.132	139.621	174.225	156.699	160.419	0.712949	0.0015	0.0207823
Cd3g	chr9:44969571-44980431	0.718168	2.75053	1.16161	1.62244	1.56319	0.215171	0.53962	0.266338	0.65534	0.419117	-1.89906	0.0013	0.0184579
Cd55	chr1:130388525-130463021	20.4885	20.2671	43.4631	55.6099	34.9571	15.297	22.4914	10.3881	24.7813	18.2394	-0.938526	0.00015	0.00299651
Cd59b	chr2:104069778-104085790	2.65948	3.30561	1.29304	3.21697	2.61878	1.26007	0.549003	0.966541	0.666838	0.860612	-1.60546	0.0032	0.0379145
Cd68	chr11:69664212-69666170	48.0795	39.6315	36.4776	44.7914	42.245	123.589	79.6494	77.1886	76.5432	89.2424	1.07895	5e-05	0.0011174
Cd81	chr7:143021783-143067930	291.258	305.419	310.97	357.261	316.227	183.221	264.768	150.57	204.188	200.687	-0.656017	0.0035	0.0407316
Cd82	chr2:93419101-93469874	87.3556	112.445	97.6795	115.17	103.162	53.4022	72.9761	52.2494	64.1362	60.691	-0.765365	0.00035	0.00618303
Cda	chr4:138338527-138368311	14.9706	11.5838	11.2695	17.3139	13.7844	80.1657	62.4219	75.5228	69.2874	71.8494	2.38194	5e-05	0.0011174
Cdc42ep2	chr19:5917555-5924816	10.5592	9.83646	16.2791	19.1046	13.9449	34.2207	16.9555	39.3919	21.7285	28.0741	1.00951	5e-05	0.0011174
Cdh16	chr8:104601914-104624396	0.535999	1.62038	0.562146	0.0923559	0.70272	23.8801	9.76564	31.0572	12.8482	19.3878	4.78605	5e-05	0.0011174
Cdh3	chr8:106510851-106556911	3.34231	12.3373	2.80251	3.13361	5.40394	0.801227	4.15989	1.29723	4.25519	2.62838	-1.03984	0.00095	0.0143167
Cdk20	chr13:64427955-64439722	5.83853	6.71227	6.46847	7.54832	6.6419	20.5633	16.4937	17.9667	13.0544	17.0195	1.35752	5e-05	0.0011174
Cdk6	chr5:3343892-3531008	0.960393	0.649866	1.32084	1.21249	1.0359	2.19883	1.35869	2.34335	1.54531	1.86154	0.845617	0.0014	0.0195943
Cdkn2c	chr4:109660875-109666756	17.3584	19.8348	10.5682	7.69713	13.8646	4.60677	8.2843	5.74993	8.09408	6.68377	-1.05267	0.0002	0.00381778
Cdo1	chr18:46713204-46728582	27.3889	18.5103	38.397	59.7918	36.022	345.602	156.253	302.243	159.935	241.008	2.74213	5e-05	0.0011174
Cebpa	chr7:35119292-35121928	10.2703	13.2025	8.83916	7.88374	10.0489	19.329	37.0772	30.0434	34.6846	30.2835	1.59149	5e-05	0.0011174
Celf2	chr2:6539693-7396228	6.70204	6.81159	7.20457	5.8813	6.64988	3.24569	4.65319	3.11662	3.96326	3.74469	-0.828482	0.0005	0.00834994
Celsr1	chr15:85898757-86034217	7.9282	7.16678	6.03789	5.17264	6.57638	2.96648	3.87013	4.52822	3.36723	3.68301	-0.836406	0.0008	0.0124945
Ces1d	chr8:93166071-93197804	44.7528	45.3703	81.4483	96.0152	66.8967	9.53148	15.1041	24.5857	20.1729	17.3485	-1.94712	5e-05	0.0011174
Ces1e	chr8:93201217-93229631	4.38595	4.19345	7.86713	7.12977	5.89407	0.409133	0.692669	0.95723	0.683228	0.685565	-3.1039	5e-05	0.0011174
Cfap69	chr5:5579277-5664256	0.909325	1.52492	3.85676	5.37679	2.91695	0.676523	1.07222	0.945219	1.44393	1.03447	-1.49556	0.0002	0.00381778
Chdh	chr14:30008999-30527057	16.3586	7.22845	19.7279	22.1996	16.3787	4.19224	3.25294	6.94667	3.81393	4.55145	-1.84742	5e-05	0.0011174
Chil1	chr1:134182169-134190031	211.4	274.64	1710.72	2329.36	1131.53	199.18	212.066	273.71	248.825	233.445	-2.27712	5e-05	0.0011174
Chil4	chr3:106201490-106219479	0.0322578	0.0858165	0.155678	0.266369	0.13503	0	0.162808	1.58905	3.92719	1.41976	3.39429	0.00055	0.00899905
Chodl	chr16:78930862-78951730	1.20414	2.8617	2.01348	2.53865	2.15449	10.2848	9.62792	7.83518	9.08122	9.20728	2.09543	5e-05	0.0011174
Chpf	chr1:75474568-75479471	20.0788	49.8813	12.4101	10.9584	23.3322	11.0584	20.0273	9.55658	15.1863	13.9571	-0.741316	0.00225	0.0285804
Chst11	chr10:82985381-83195904	4.10449	2.52575	12.1405	9.86365	7.15859	2.87159	2.36681	2.71961	2.75128	2.67732	-1.41888	5e-05	0.0011174
Chst8	chr7:34674467-34812711	4.74747	1.29671	11.4558	5.18008	5.67002	0.47285	3.19975	1.78068	3.44608	2.22484	-1.34965	0.0023	0.0290544
Chst9	chr18:15451772-15718046	0.254514	0.637101	0.0493741	0.162891	0.27597	3.06687	1.9326	2.47017	0.993899	2.11588	2.93868	0.0003	0.00535481
Cib2	chr9:54545351-54560079	6.45117	9.00184	4.95919	5.92421	6.5841	15.2844	15.8443	13.2171	19.399	15.9362	1.27525	0.0016	0.0217943
Cish	chr9:107296658-107302784	20.5734	19.7307	15.1806	12.4087	16.9733	4.36743	7.02702	10.9341	10.3659	8.17362	-1.05422	5e-05	0.0011174
Cited2	chr10:17723227-17725674	11.3978	13.8648	15.9435	14.451	13.9143	24.7525	18.8491	30.895	17.3357	22.9581	0.722436	0.0028	0.0340861
Cited4	chr4:120666562-120667820	13.1105	21.6659	20.2704	26.0742	20.2803	6.82476	15.497	5.55777	9.60487	9.3711	-1.11379	0.0012	0.0173244
Ckap4	chr10:84526304-84533888	40.4582	23.1011	46.5262	44.8605	38.7365	21.6662	19.9947	20.1746	24.6196	21.6138	-0.841742	0.0002	0.00381778
Ckb	chr12:111669354-111672338	72.5421	66.5686	27.9152	12.564	44.8975	24.3628	23.6983	20.6147	20.6333	22.3273	-1.00783	0.0001	0.00209512
Ckmt1	chr2:121357750-121381370	85.2812	63.7602	137.544	172.263	114.712	29.9595	47.5059	22.5003	24.3805	31.0865	-1.88366	5e-05	0.0011174
Clca3a1	chr3:144729676-144760977	0.755845	0.971969	1.34972	0.828492	0.976507	3.32031	1.17075	2.64068	1.60881	2.18514	1.16202	0.00155	0.0213245
Clca3a2	chr3:144780586-144819631	12.5292	17.4333	16.6314	38.4614	21.2639	142.844	90.3937	109.72	107.788	112.686	2.40584	5e-05	0.0011174
Clca3b	chr3:144822622-144849302	0.623083	2.28069	5.89131	8.69332	4.3721	23.2442	28.8714	21.6516	32.9508	26.6795	2.60933	5e-05	0.0011174
Clcf1	chr19:4212864-4257669	41.2427	57.5308	30.7245	37.4968	41.7487	61.8058	77.8067	51.314	79.6664	67.6482	0.696321	0.00445	0.049363
Clcn2	chr16:20693093-20717746	10.342	11.4074	13.8005	19.7201	13.8175	2.1726	8.57454	3.06489	6.45217	5.06605	-1.44756	5e-05	0.0011174
Cldn10	chr14:118787870-118874525	72.673	50.1071	79.7761	46.6409	62.2993	4.86779	13.7826	8.31165	16.4575	10.8549	-2.52087	5e-05	0.0011174
Cldn2	chrX:139800807-139811386	3.76167	2.69898	7.41798	1.97212	3.96269	0.0888919	1.21436	0.636749	1.01904	0.739762	-2.42135	5e-05	0.0011174
Cldn6	chr17:23679347-23682446	0.682137	0.479367	0.440871	0.315069	0.479361	6.67724	3.72692	7.21689	6.99382	6.15372	3.68227	5e-05	0.0011174
Cldn8	chr16:88560825-88563183	3.11267	4.6367	3.84933	1.96134	3.39001	0.432357	2.40871	0.505694	1.66924	1.254	-1.43475	0.0003	0.00535481
Clec16a	chr16:10545338-10744878	28.898	23.7584	32.2266	34.9679	29.9627	13.245	22.3766	12.8939	24.8686	18.346	-0.7077	0.0021	0.0271263
Clec3b	chr9:123150945-123157432	8.65134	588.225	3.13219	13.7268	153.434	3.49118	141.817	19.4953	65.3031	57.5268	-1.41531	0.0001	0.00209512
Clic4	chr4:135213968-135272760	25.6471	32.8722	37.2033	44.7453	35.117	19.6198	22.5167	17.2231	23.2185	20.6445	-0.766408	0.00035	0.00618303
Clic6	chr16:92498146-92541241	4.13655	2.24887	4.29957	4.84167	3.88166	0.380985	0.212495	0.365046	0.741279	0.424951	-3.19131	5e-05	0.0011174
Clip4	chr17:71766887-71864210	11.4001	10.1196	15.8309	8.50435	11.4637	0.554129	2.212	1.50854	2.83018	1.77621	-2.6902	5e-05	0.0011174
Clmn	chr12:104763113-104865076	1.62579	1.08759	3.06211	2.9668	2.18557	0.651789	1.23701	1.10153	0.861508	0.96296	-1.18246	0.0009	0.0137593
Clybl	chr14:122171282-122451146	4.51564	8.4259	10.8398	13.0334	9.20369	22.5107	19.231	23.9809	19.3706	21.2733	1.20876	5e-05	0.0011174
Cmbl	chr15:31565373-31590119	5.51792	5.6552	13.3577	7.74707	8.06947	29.2233	46.5916	56.2694	45.4858	44.3925	2.45977	5e-05	0.0011174
Cmtm4	chr8:104348190-104395807	5.12306	3.10337	7.45988	7.31202	5.74958	9.41525	6.43572	12.2971	8.24801	9.09903	0.662256	0.002	0.0260303
Cnbd2	chr2:156311845-156375638	1.68642	1.39767	1.48754	2.51887	1.77263	12.277	8.88865	6.5548	27.5228	13.8108	2.96184	0.003	0.0359477
Cnn2	chr10:79988599-79995400	31.6666	52.1177	35.7049	29.4712	37.2401	66.9747	61.904	44.5785	67.2061	60.1658	0.692087	0.0019	0.025037
Cnn3	chr3:121426540-121458205	99.0246	73.5436	86.7081	89.6179	87.2236	62.1847	48.8902	58.7113	56.2721	56.5146	-0.626094	0.00345	0.0402178
Cnnm2	chr19:46761563-46878580	3.33839	3.16984	3.48676	3.83366	3.45716	8.72955	5.54968	7.36185	6.1157	6.93919	1.00518	0.0006	0.00966753
Cntnap2	chr6:45060060-47301393	3.07725	1.47439	2.05058	2.01921	2.15536	0.678589	0.323544	1.18056	0.303456	0.621537	-1.79402	5e-05	0.0011174
Coch	chr12:51593272-51605773	1.73311	1.691	0.671656	1.04103	1.2842	0.107019	0.0710371	0.108746	0.0315296	0.079583	-4.01226	5e-05	0.0011174
Col14a1	chr15:55307693-55520803	2.47956	10.9101	1.91727	3.7494	4.76409	0.682108	2.29161	1.06026	2.48454	1.62963	-1.54766	5e-05	0.0011174
Col15a1	chr4:47199113-47313167	1.18687	1.38889	1.90389	0.646077	1.28143	4.0788	2.53166	8.35796	4.87614	4.96114	1.95291	5e-05	0.0011174
Col16a1	chr4:130022979-130099277	6.24049	44.4489	5.7233	4.76096	15.2934	5.80558	12.1567	4.68754	9.47139	8.03031	-0.929383	0.00125	0.0178772
Col4a5	chrX:141475369-141689236	15.4134	14.484	9.07683	6.45891	11.3583	3.73168	7.25659	4.51202	9.04637	6.13666	-0.888218	5e-05	0.0011174
Col5a3	chr9:20770056-20815117	0.701813	1.90872	0.534939	0.345722	0.872799	2.24703	1.40083	1.80907	2.51642	1.99334	1.19146	0.00185	0.0245429
Col6a1	chr10:76708791-76726044	30.4093	143.413	52.1354	37.6783	65.909	28.0047	46.5979	28.0641	32.482	33.7872	-0.964	5e-05	0.0011174
Col6a2	chr10:76595755-76623625	44.3163	149.117	61.9744	37.9442	73.3381	36.1025	49.241	31.1282	35.9622	38.1085	-0.944451	5e-05	0.0011174
Col6a4	chr9:105990108-106096828	21.3226	10.6873	23.6814	9.07027	16.1904	9.42049	4.03782	5.97883	5.62922	6.26659	-1.36939	5e-05	0.0011174
Col8a1	chr16:57624255-57754737	4.51953	5.99649	1.97761	1.46209	3.48893	8.34184	5.55318	7.39856	10.1518	7.86134	1.17199	5e-05	0.0011174
Colgalt1	chr8:71610990-71624911	143.963	85.3112	145.861	138.667	128.45	41.7547	48.3712	43.2598	60.8287	48.5536	-1.40356	5e-05	0.0011174
Cpd	chr11:76777207-76847008	10.3622	8.47092	9.63853	7.28746	8.93979	4.89677	4.39291	5.27883	4.67641	4.81123	-0.893834	0.00015	0.00299651
Cpm	chr10:117629499-117687352	7.91807	3.33523	8.08022	7.57705	6.72764	2.82235	2.14554	3.6009	2.27447	2.71082	-1.31137	5e-05	0.0011174
Cpne2	chr8:94532704-94570529	2.70165	2.82747	6.70742	5.72749	4.49101	2.83139	2.06207	1.93339	1.59286	2.10493	-1.09327	0.003	0.0359477
Cpxm2	chr7:132032686-132154763	1.05203	4.56263	0.512422	0.690328	1.70435	5.99394	1.77457	5.13129	2.68778	3.89689	1.1931	0.0031	0.0368887
Crabp1	chr9:54764747-54773110	0.351569	0.103095	0.223524	0.0651712	0.18584	1.93088	2.20632	2.03422	1.58578	1.9393	3.38341	0.0014	0.0195943
Crabp2	chr3:87948692-87953372	45.7843	18.7555	56.1332	70.0268	47.6749	4.80667	3.5637	7.9268	6.05376	5.58773	-3.0929	5e-05	0.0011174
Creb3l2	chr6:37327254-37442192	3.91882	3.73287	4.2644	5.67557	4.39792	1.8758	1.84623	2.08525	2.64478	2.11302	-1.05752	5e-05	0.0011174
Crip2	chr12:113140235-113145506	127.34	185.817	89.1938	90.0762	123.107	56.0571	84.2891	87.7136	74.593	75.6632	-0.702245	0.00125	0.0178772
Crym	chr7:120186383-120201988	0.317068	20.4762	0.56938	1.79856	5.79029	0.157382	3.93289	0.359609	2.53615	1.74651	-1.72916	0.00265	0.0326651
Cryz	chr3:154576519-154623182	13.6184	11.5802	15.4476	17.753	14.5998	23.5868	29.3056	27.5211	20.3575	25.1927	0.787058	0.00125	0.0178772
Csf1	chr3:107696657-107812951	11.9791	23.0874	13.42	11.4489	14.9838	5.57583	8.72793	4.09062	5.3103	5.92617	-1.33824	5e-05	0.0011174
Csf2	chr11:54141784-54285277	0.0510969	0.404366	0.20183	0.597873	0.313791	1.20659	1.60165	1.36796	0.993655	1.29246	2.04224	0.00205	0.0265303
Csf3	chr11:98696059-98704503	7.31519	13.1683	33.6028	44.555	24.6603	44.2566	63.9193	44.8871	91.1239	61.0467	1.30772	5e-05	0.0011174
Cstad	chr2:30595043-30608945	0.135463	0.264288	0.334188	0.189785	0.230931	1.35634	2.04577	1.38048	0.851666	1.40856	2.60869	0.00245	0.0305561
Ctgf	chr10:24595441-24598683	17.6255	24.3292	14.1184	7.81156	15.9712	84.3655	124.63	56.4072	90.9048	89.077	2.47958	5e-05	0.0011174
Ctla2a	chr13:60934154-60936625	14.5065	27.651	22.3791	28.8276	23.3411	84.4516	21.4132	43.5744	20.0037	42.3607	0.859857	0.0004	0.00691522
Ctr9	chr7:111028950-111056377	16.7512	9.60044	26.1313	15.8902	17.0933	11.5349	8.59979	12.47	8.32502	10.2324	-0.740282	0.0012	0.0173244
Ctsc	chr7:88278022-88315861	16.2617	14.9465	29.1703	33.1228	23.3753	50.2383	37.7381	56.1198	67.0786	52.7937	1.17538	5e-05	0.0011174
Ctse	chr1:131638313-131675507	12.4886	6.79698	15.2622	8.35698	10.7262	2.80986	3.90946	4.12707	2.38914	3.30888	-1.69672	5e-05	0.0011174
Ctss	chr3:95526785-95556405	118.312	122.373	93.9586	91.9241	106.642	49.6423	45.4888	45.0085	73.2038	53.3359	-0.999594	5e-05	0.0011174
Cwh43	chr5:73406047-73453435	0.666668	0.75839	1.83565	1.32947	1.14754	3.20139	7.2213	2.22778	2.90382	3.88857	1.76069	5e-05	0.0011174
Cxcl1	chr5:90891244-90893121	2.62043	8.60246	9.58827	13.1918	8.50074	46.8447	53.4082	58.5655	59.112	54.4826	2.68013	5e-05	0.0011174
Cxcl10	chr5:92331797-92414628	7.18234	6.97781	6.33411	8.98057	7.36871	18.9651	11.2376	11.1797	22.9406	16.0808	1.12585	0.0029	0.0350859
Cxcl15	chr5:90794533-90803067	1.62949	2.95925	3.20778	4.0948	2.97283	0.0414202	0.246946	0.0622894	0	0.0876639	-5.08371	0.0009	0.0137593
Cxcl3	chr5:90786100-90788093	0.756752	5.29615	13.0746	11.1952	7.58068	29.5226	25.8824	18.6852	41.6347	28.9312	1.93223	5e-05	0.0011174
Cxcl5	chr5:90759297-90761625	16.3117	87.092	327.711	375.575	201.672	429.305	364.291	414.289	594.14	450.506	1.15953	5e-05	0.0011174
Cyb5r3	chr15:83153494-83172208	132.343	182.094	77.7754	67.0504	114.816	62.6247	55.6561	90.7189	77.2864	71.5715	-0.681863	0.00145	0.0201709
Cybrd1	chr2:71118053-71142926	1.52859	5.98054	1.65429	2.96523	3.03216	5.51969	4.01058	10.6479	4.91269	6.2727	1.04874	0.0001	0.00209512
Cyp21a1	chr17:34801347-34804426	41.0311	31.7602	56.6113	67.7801	49.2957	19.2808	25.2683	30.9598	31.7311	26.81	-0.87869	0.00015	0.00299651
Cyp4f16	chr17:32536544-32551798	21.2015	20.2152	15.1689	14.7135	17.8248	7.84983	8.91322	7.83285	6.80582	7.85043	-1.18304	5e-05	0.0011174
Cyr61	chr3:145646970-145649985	28.3285	59.1378	27.773	21.2077	34.1117	101.301	115.748	75.4216	114.378	101.712	1.57615	5e-05	0.0011174
Cysrt1	chr2:25238818-25239897	0.525489	1.45557	1.60282	1.2861	1.2175	3.70485	5.78041	1.95241	4.15563	3.89833	1.67894	0.00205	0.0265303
D030056L22Rik	chr19:18712848-18718429	25.5003	16.2048	19.6656	23.9373	21.327	43.0247	33.6432	32.6135	35.6074	36.2222	0.764194	0.0004	0.00691522
D630003M21Rik	chr2:158182532-158229287	0.216093	0.802392	0.358649	0.231805	0.402235	1.44946	1.79407	1.82905	3.13626	2.05221	2.35107	5e-05	0.0011174
Dact2	chr17:14195229-14212602	15.263	14.9813	14.6154	18.15	15.7524	2.27481	5.7739	2.3577	3.69095	3.52434	-2.16015	5e-05	0.0011174
Dcbld1	chr10:52233583-52321378	3.37963	2.13042	2.43971	2.40976	2.58988	6.56801	3.50926	6.18125	5.5149	5.44336	1.07161	0.00115	0.0167432
Dcbld2	chr16:58408425-58524253	3.38028	3.65799	3.65027	2.68559	3.34353	1.51419	1.67102	1.61512	2.18567	1.7465	-0.936907	0.0035	0.0407316
Dcdc2a	chr13:25055231-25210706	0.248002	0.0888839	0.0820155	0.0120754	0.107744	2.43162	0.775153	2.47615	1.38943	1.76809	4.03651	5e-05	0.0011174
Dclk3	chr9:111439080-111489611	0.510164	0.255567	0.952417	0.811294	0.632361	3.70841	2.28321	4.48108	3.13724	3.40248	2.42777	5e-05	0.0011174
Ddit4	chr10:59949674-59951770	168.062	91.5697	225.168	257.332	185.533	277.806	279.546	371.714	281.587	302.663	0.706038	0.0028	0.0340861
Ddo	chr10:40629974-40681847	0.0724203	2.28048	1.02247	0.679499	1.01372	0.0730874	0.307879	0.0660039	0.181407	0.157094	-2.68995	5e-05	0.0011174
Ddr1	chr17:35681566-35708244	42.5888	63.9753	36.4434	39.6654	45.6682	25.1098	32.9109	30.3344	28.2162	29.1428	-0.648051	0.0019	0.025037
Def8	chr8:123442955-123463899	14.6191	15.7166	11.9944	12.3268	13.6642	6.97094	6.61789	6.68088	7.79781	7.01688	-0.961499	0.0002	0.00381778
Defb1	chr8:21776554-21795185	1.3445	3.28468	11.348	12.5843	7.14039	4.03672	2.17021	1.95913	3.09618	2.81556	-1.34258	0.0024	0.0300964
Des	chr1:75360291-75375015	25.8166	32.1731	18.6659	15.0429	22.9246	64.7254	28.8968	29.5902	32.7519	38.9911	0.766245	0.0008	0.0124945
Dhcr7	chr7:143823166-143848410	30.5796	19.1999	27.076	27.0945	25.9875	10.9441	18.4841	13.1803	20.5606	15.7923	-0.7186	0.0021	0.0271263
Dhrs7	chr12:72650352-72664828	23.2948	27.8226	31.2802	28.0977	27.6238	13.5121	15.735	11.7624	12.8854	13.4737	-1.03576	5e-05	0.0011174
Dhrsx	chr4_GL456216_random:15813-36213	16.6694	62.1484	20.5185	34.1037	33.36	14.4891	24.0199	12.4478	16.037	16.7485	-0.994092	0.0002	0.00381778
Dll4	chr2:119321198-119335666	5.0218	3.41535	3.29687	2.58391	3.57948	19.1906	18.9516	21.0985	22.1836	20.3561	2.50764	5e-05	0.0011174
Dmbt1	chr7:131032059-131121628	0.0377179	0.045295	0.397673	0.688189	0.292219	1.62953	1.74872	1.00748	2.22739	1.65328	2.50021	5e-05	0.0011174
Dnajc22	chr15:99099133-99104737	0.647978	0.0479424	0.406803	0.919133	0.505464	2.62493	2.1404	4.1309	2.80809	2.92608	2.53329	5e-05	0.0011174
Dnajc5b	chr3:19508590-19610862	0.103038	0.0461762	0.690613	0.207684	0.261878	3.58047	1.90228	1.99043	1.27863	2.18796	3.06262	0.00015	0.00299651
Dock9	chr14:121542036-121797896	4.46498	4.09512	3.85287	3.07749	3.87262	1.90295	2.65677	2.21175	2.58477	2.33906	-0.727381	0.00215	0.0276682
Dok7	chr5:35056562-35087839	0.375759	0.272793	0.261278	0.209132	0.27974	1.14874	2.29056	0.984847	2.04661	1.61769	2.53177	5e-05	0.0011174
Dpp4	chr2:62330072-62412318	7.63435	12.5158	10.5812	7.82544	9.63918	4.52383	7.11577	5.33263	5.37212	5.58609	-0.787073	0.001	0.0149717
Dpy19l1	chr9:24411775-24503140	8.53209	6.31031	9.20817	10.3659	8.60413	4.56882	5.25368	3.55406	6.02665	4.8508	-0.826805	0.0011	0.0161867
Dse	chr10:34151385-34208277	16.7725	14.5442	15.595	12.9802	14.973	3.70029	3.13783	4.35312	6.1306	4.33046	-1.78977	5e-05	0.0011174
Dusp7	chr9:106368609-106375724	4.60659	4.09467	4.53068	3.79886	4.2577	1.28203	1.89209	1.67729	2.3261	1.79438	-1.24659	0.00085	0.0131263
Dysf	chr6:84008313-84211060	3.20115	1.62956	2.62547	1.73751	2.29842	0.57553	0.479118	0.590213	0.610526	0.563847	-2.02727	5e-05	0.0011174
E230025N22Rik	chr18:36684922-36696091	0.546286	0.882641	0.455387	0.565795	0.612527	1.74342	2.41222	1.64473	1.82997	1.90759	1.6389	0.0022	0.0281797
E2f2	chr4:136172273-136196057	3.47791	3.1647	3.21783	3.87484	3.43382	1.30625	1.36731	2.06359	1.45077	1.54698	-1.15036	0.0006	0.00966753
Ece1	chr4:137862211-137965229	28.3732	25.3633	37.2217	31.1944	30.5381	12.9536	15.0953	15.7525	14.6238	14.6063	-1.06402	5e-05	0.0011174
Ech1	chr7:28825337-28832239	59.3919	103.408	58.19	67.1268	72.0292	121.252	140.639	108.515	125.011	123.854	0.781988	0.00055	0.00899905
Eepd1	chr9:25481523-25604110	1.5001	1.62663	2.15311	2.82298	2.0257	4.03554	5.20542	4.42764	4.31459	4.4958	1.15015	0.0009	0.0137593
Efemp2	chr19:5473959-5481854	27.439	36.0435	18.1028	20.6599	25.5613	76.5284	78.28	68.7404	69.2263	73.1937	1.51776	5e-05	0.0011174
Efhd1	chr1:87264308-87310839	0.94138	0.449283	0.308709	0.300855	0.500057	14.1817	8.83645	7.9873	3.56274	8.64203	4.11121	5e-05	0.0011174
Egfl6	chrX:166523006-166585716	14.9632	11.5488	10.6019	9.39398	11.627	2.80405	3.57283	2.40786	1.6175	2.60056	-2.16058	5e-05	0.0011174
Egln3	chr12:54178980-54203874	89.0122	40.328	160.882	176.745	116.742	66.5101	76.2614	76.6773	66.2315	71.4201	-0.708918	0.0019	0.025037
Eif4e3	chr6:99625136-99666771	1.75858	2.69981	2.06415	1.73812	2.06516	5.97419	3.08427	5.20246	3.36907	4.4075	1.0937	0.0016	0.0217943
Elf5	chr2:103411692-103450989	2.71586	2.85713	4.98368	4.87572	3.8581	7.81675	5.38426	9.66174	6.62073	7.37087	0.933946	0.0017	0.0229517
Emb	chr13:117220572-117274415	31.6579	10.8218	29.7753	41.9206	28.5439	5.63956	3.75068	6.29593	7.95224	5.9096	-2.27205	5e-05	0.0011174
Emid1	chr11:5106264-5152297	6.70557	9.31492	2.59021	2.4929	5.2759	1.25872	2.25807	1.12987	1.68909	1.58394	-1.7359	5e-05	0.0011174
Emp2	chr16:10281748-10313968	13.7235	14.5269	17.2568	18.2734	15.9451	26.9004	27.9741	20.5704	30.6628	26.5269	0.734341	0.00045	0.00761675
Endod1	chr9:14353989-14381242	21.5755	12.8582	37.1339	44.8169	29.0961	18.7977	16.9201	13.7933	22.67	18.0453	-0.689205	0.00225	0.0285804
Eno1b	chr18:47922840-48107980	114.279	113.601	156.165	214.418	149.616	287.138	225.428	345.774	207.068	266.352	0.832071	0.0004	0.00691522
Enpp1	chr10:24637913-24712159	1.33756	1.10043	1.46384	0.929976	1.20795	3.69919	2.03068	2.66613	2.5046	2.72515	1.17377	5e-05	0.0011174
Enpp2	chr15:54838900-54970705	1.48878	4.27359	4.45854	2.62522	3.21153	9.1843	9.01991	6.47069	6.47626	7.78779	1.27795	5e-05	0.0011174
Epas1	chr17:86753863-86833410	6.31358	4.40904	6.54987	8.22351	6.374	2.65636	2.81773	3.27228	1.88264	2.65725	-1.26226	5e-05	0.0011174
Epb41l4aos	chr18:33794891-33795989	83.5071	112.786	63.7302	69.9877	82.5028	118.681	230.944	103.084	111.045	140.938	0.772551	0.0017	0.0229517
Epha4	chr1:77367181-77515103	3.11776	3.28041	2.64634	2.19833	2.81071	4.78545	6.15242	4.14941	5.73318	5.20511	0.888996	0.00015	0.00299651
Ephb2	chr4:136647535-136836012	3.9186	2.19204	4.84082	3.85537	3.70171	6.66278	6.79056	9.21307	7.51184	7.54456	1.02725	5e-05	0.0011174
Ephx4	chr5:107331083-107435039	16.0769	12.0625	13.2597	12.0217	13.3552	3.25064	5.47963	3.59277	4.61374	4.2342	-1.65724	0.00015	0.00299651
Esd	chr14:74732296-74750765	72.7937	68.025	79.5874	96.5114	79.2294	169.458	124.217	143.287	138.046	143.752	0.859475	0.00025	0.00459358
Espn	chr4:152120330-152152420	1.57854	12.3617	1.27888	2.19836	4.35436	12.6811	13.7811	14.4147	9.38941	12.5666	1.52906	0.0003	0.00535481
Esyt1	chr10:128510247-128525859	15.0728	20.0583	11.5692	14.0281	15.1821	6.89723	10.9687	7.83606	10.9396	9.16038	-0.72889	0.0017	0.0229517
Eva1a	chr6:82041047-82093099	14.2135	8.98162	19.6189	20.9932	15.9518	31.6896	29.6577	25.8903	30.8771	29.5287	0.888399	0.00015	0.00299651
Exoc3l4	chr12:111417429-111431680	9.05472	15.6552	10.3126	14.4664	12.3722	18.0476	25.1863	15.3893	24.2257	20.7122	0.743377	0.00135	0.0190497
Eya2	chr2:165595027-165771727	37.9332	22.6454	42.2176	43.2269	36.5058	66.6994	64.7485	75.9126	59.2526	66.6533	0.86855	0.0001	0.00209512
F11r	chr1:171437560-171464593	127.843	102.956	133.747	167.466	133.003	93.5365	82.5168	79.1311	79.9848	83.7923	-0.66657	0.00195	0.0255003
F5	chr1:164115263-164220277	0.90967	0.648981	1.43519	0.963169	0.989254	10.9996	8.70508	6.11966	11.0443	9.21716	3.21991	5e-05	0.0011174
Fabp5	chr3:10012584-10016610	40.3504	31.2353	85.0985	53.1275	52.4529	21.4683	15.8161	34.6663	25.7201	24.4177	-1.1031	5e-05	0.0011174
Fah	chr7:84585158-84605942	6.81032	16.5112	5.25555	7.24255	8.95491	2.14498	5.81844	4.53613	5.0833	4.39571	-1.02658	0.00095	0.0143167
Fam101b	chr11:76019193-76027782	16.1854	9.50116	15.0031	19.0806	14.9426	7.83331	8.53231	6.5636	6.93766	7.46672	-1.00088	5e-05	0.0011174
Fam102a	chr2:32535358-32569750	23.9546	15.8083	23.0153	28.167	22.7363	15.1803	11.8986	16.0598	11.4889	13.6569	-0.735366	0.0004	0.00691522
Fam102b	chr3:108970996-109027607	2.23104	4.90779	4.9096	4.69073	4.18479	1.93632	2.04861	2.25203	2.50331	2.18507	-0.937476	0.00045	0.00761675
Fam129a	chr1:151571372-151721939	7.83911	7.42648	9.36116	11.9511	9.14448	2.48026	3.58068	3.22684	2.49287	2.94516	-1.63455	5e-05	0.0011174
Fam131c	chr4:141368191-141384174	4.48504	4.52246	2.75877	1.3377	3.27599	0.182709	0.269116	0.136262	0.580866	0.292238	-3.48672	5e-05	0.0011174
Fam132a	chr4:155962311-155966629	6.2207	20.9738	14.8135	31.1695	18.2944	4.37741	4.75564	3.2531	3.12428	3.87761	-2.23816	5e-05	0.0011174
Fam179a	chr17:71673155-71729671	8.25349	7.35028	8.06765	5.38608	7.26438	0.260498	1.46987	0.831599	1.29077	0.963183	-2.91496	5e-05	0.0011174
Fam189a2	chr19:23972749-24031272	13.6259	24.4494	7.50011	6.13707	12.9281	4.1297	3.81212	2.59449	4.69951	3.80895	-1.76305	5e-05	0.0011174
Fam198b	chr3:79859292-79946278	0.521237	0.312169	0.565311	0.325914	0.431158	1.66649	0.708706	1.48976	1.1222	1.24679	1.53193	0.00015	0.00299651
Fam213a	chr14:40993731-41013833	178.351	117.915	506.647	672.993	368.977	664.232	785.868	532.176	846.564	707.21	0.938609	0.00275	0.0336263
Fam221a	chr6:49367216-49389905	4.46744	4.78363	7.57423	10.796	6.90533	1.25061	0.876358	1.7841	0.924167	1.20881	-2.51412	5e-05	0.0011174
Fam3b	chr16:97471085-97504936	3.96614	2.2418	12.9736	17.3798	9.14034	0.458834	1.55087	0.415846	0.683939	0.777373	-3.55557	5e-05	0.0011174
Fam46a	chr9:85320438-85327150	4.33963	2.60967	7.93274	9.8723	6.18859	4.07477	3.92172	3.0749	3.87309	3.73612	-0.728068	0.00235	0.0295773
Fam57a	chr11:76202025-76209417	35.5476	28.83	47.1131	49.9189	40.3524	16.6008	23.1954	15.5498	27.6626	20.7521	-0.959395	5e-05	0.0011174
Fam83f	chr15:80671846-80700425	0.987508	0.537305	1.41552	1.79149	1.18296	0.122673	0.130623	0.186897	0.289629	0.182455	-2.69678	0.0001	0.00209512
Fasn	chr11:120805957-120824547	15.8716	14.3172	19.9239	24.489	18.6504	11.0783	11.3543	14.0371	10.1696	11.6598	-0.677662	0.0023	0.0290544
Fbln5	chr12:101746564-101819130	4.92091	4.40688	4.65554	3.74677	4.43253	28.9334	11.8931	19.646	14.1504	18.6557	2.07342	5e-05	0.0011174
Fbxo44	chr4:148152798-148160137	2.11393	2.08505	1.23847	1.49981	1.73432	0.190171	0.606882	0.179039	0.21372	0.297453	-2.54363	5e-05	0.0011174
Fcgr1	chr3:96282908-96293969	4.36637	3.95837	4.04939	5.36803	4.43554	3.01647	2.26104	1.21632	3.02809	2.38048	-0.897857	0.00405	0.045663
Fcrls	chr3:87250757-87263765	7.43105	16.4043	10.9098	12.6038	11.8372	3.21621	2.98522	7.70033	9.95418	5.96399	-0.988981	0.0006	0.00966753
Fdps	chr3:89093587-89101967	194.767	181.491	256.076	367.355	249.922	97.7133	208.7	116.385	200.477	155.819	-0.681608	0.00225	0.0285804
Fetub	chr16:22918381-22939768	0.850488	0.962138	0.712753	1.14492	0.917574	11.7421	11.232	12.5221	7.1337	10.6575	3.5379	5e-05	0.0011174
Ffar4	chr19:38097078-38114263	11.6226	14.1188	22.1423	15.7936	15.9193	17.3547	24.5452	23.3882	44.4552	27.4358	0.785282	0.003	0.0359477
Fgf16	chrX:105764476-105776532	1.73703	1.03575	1.06847	0.509665	1.08773	0.344727	0.252788	0.384769	0.2222	0.301121	-1.85291	0.001	0.0149717
Fgfbp1	chr5:43978857-43981829	0.212713	2.31947	2.33191	2.24419	1.77707	2.74086	13.3541	3.59216	3.9552	5.91059	1.7338	0.00065	0.0103638
Fgfr2	chr7:130162450-130266944	7.9289	7.66764	3.86795	3.06735	5.63296	1.65513	1.72042	1.42075	1.64268	1.60975	-1.80706	5e-05	0.0011174
Fgl1	chr8:41191433-41217978	0.220492	0.0579007	0.115391	0.319395	0.178295	0.414021	1.2025	0.453734	1.98751	1.01444	2.50835	0.0005	0.00834994
Flnb	chr14:7817956-7951588	15.0713	11.2847	22.7918	28.2679	19.3539	8.93011	12.9869	11.0237	15.7336	12.1686	-0.669467	0.0033	0.0388315
Fmo2	chr1:162874320-162898712	2.05534	12.8804	4.68372	4.76566	6.09628	0.463209	1.88168	2.3001	3.03033	1.91883	-1.6677	5e-05	0.0011174
Fndc1	chr17:7738567-7827339	9.17676	4.56015	2.48513	1.61672	4.45969	1.63331	2.27592	2.3475	1.06353	1.83007	-1.28505	0.0001	0.00209512
Fnta	chr8:25998721-26015601	44.6779	33.8484	44.9186	48.1733	42.9046	87.192	55.1798	92.1233	59.4822	73.4943	0.776502	0.00015	0.00299651
Foxc1	chr13:31806645-31810635	1.55915	0.919649	1.19738	0.844429	1.13015	5.98139	3.39856	5.29054	2.06427	4.18369	1.88826	5e-05	0.0011174
Foxq1	chr13:31558169-31560976	1.61489	6.34974	2.2587	1.45007	2.91835	11.2295	7.60652	13.2457	9.92638	10.502	1.84744	5e-05	0.0011174
Fst	chr13:114452261-114474219	6.52744	7.28162	5.64007	6.66712	6.52906	48.8053	47.4392	26.9078	58.8802	45.5081	2.80118	5e-05	0.0011174
Fuom	chr7:140097814-140105396	41.3373	44.8092	25.6914	46.4388	39.5692	72.3321	79.5526	55.12	66.07	68.2687	0.786846	0.0001	0.00209512
Fut1	chr7:45613889-45621059	0.842558	0.650422	0.808361	0.492923	0.698566	1.4121	1.8679	2.25225	2.53722	2.01737	1.53001	0.00115	0.0167432
Fut8	chr12:77237754-77475996	16.0573	12.6656	14.5695	14.6867	14.4948	7.70457	8.32442	9.45331	8.22184	8.42604	-0.782607	0.0017	0.0229517
Fxyd4	chr6:117933558-117937694	134.921	127.876	300.449	670.971	308.554	98.1727	117.798	43.1046	89.8004	87.219	-1.82281	5e-05	0.0011174
Fyb	chr15:6522795-6665608	4.8164	4.80316	5.10725	4.09019	4.70425	1.50204	1.33147	1.30766	1.89208	1.50831	-1.64103	5e-05	0.0011174
Fzd1	chr5:4753838-4758216	18.0001	21.1358	13.5902	16.0994	17.2064	22.1169	33.2094	19.6919	36.7088	27.9318	0.698964	0.0015	0.0207823
Fzd10	chr5:128601105-128604093	4.056	6.07387	4.7956	7.13878	5.51606	0.733735	1.31813	0.37832	0.721358	0.787886	-2.80758	5e-05	0.0011174
G0s2	chr1:193272159-193273188	5.38563	51.7572	38.9195	122.913	54.7439	108.678	129.212	76.0965	150.618	116.151	1.08523	0.00015	0.00299651
G930009F23Rik	chr15:38441988-38455508	5.2423	8.67684	6.76087	6.45095	6.78274	5.6232	1.8329	1.15933	1.53999	2.53885	-1.41769	0.0044	0.0488873
Gabrp	chr11:33550780-33578980	25.4548	19.7619	37.0954	24.8607	26.7932	11.1075	8.21077	8.85128	11.6761	9.96141	-1.42744	5e-05	0.0011174
Gadd45b	chr10:80930090-80932204	41.3956	56.0153	29.3999	33.0793	39.9725	65.8742	57.4581	70.6328	60.3432	63.5771	0.669497	0.0033	0.0388315
Gadl1	chr9:115884670-116076176	0.0616022	0.0321046	0.0110292	0	0.026184	2.11075	1.58055	4.07207	2.98027	2.68591	6.68058	0.0004	0.00691522
Galnt11	chr5:25222892-25265918	7.6848	9.8008	8.23766	10.9625	9.17144	4.19825	6.41116	4.10464	5.82033	5.1336	-0.837179	0.00175	0.0233969
Galnt14	chr17:73493206-73710755	0.0497099	0.0947624	0.0108425	0.200513	0.0889569	7.87557	11.1801	4.5978	11.1378	8.69781	6.6114	5e-05	0.0011174
Galnt15	chr14:32028656-32062204	0.499696	11.2957	1.26032	1.25693	3.57817	0.605099	3.67137	1.03902	1.30999	1.65637	-1.1112	0.00095	0.0143167
Galnt18	chr7:111471655-111780067	5.88151	4.56961	5.80971	4.39071	5.16289	0.936585	1.4948	1.19555	1.18792	1.20371	-2.10069	5e-05	0.0011174
Galnt7	chr8:57523824-57663430	10.9022	6.58464	13.7022	13.5088	11.1745	5.61795	7.20284	6.46004	8.49341	6.94356	-0.686457	0.0027	0.0331329
Galnt9	chr5:110544226-110621383	1.28635	3.12132	1.20023	2.14008	1.937	0.0565912	0.195585	0.405723	0.195057	0.213239	-3.18328	5e-05	0.0011174
Gas2l3	chr10:89408821-89444374	1.4086	0.875908	1.68668	1.81816	1.44734	0.70132	0.73201	0.933141	0.635034	0.750376	-0.947714	0.0039	0.0443355
Gata2	chr6:88141847-88207032	47.9686	41.8224	29.2816	29.6228	37.1738	20.2142	25.2917	28.8835	20.7928	23.7955	-0.643598	0.00365	0.0420147
Gbp10	chr5:105198430-105239533	1.18676	0.350493	2.44579	2.86071	1.71094	0.648338	0.458557	0.897455	0.0390597	0.510852	-1.74381	0.0005	0.00834994
Gbp3	chr3:142560015-142573213	30.4783	27.29	27.7647	34.2924	29.9564	18.8715	15.5764	12.9374	19.3608	16.6865	-0.844179	0.00025	0.00459358
Gbp4	chr5:105115766-105139586	8.51036	2.57151	19.4069	23.7632	13.563	1.70413	1.5762	1.51299	0.960169	1.43837	-3.23717	5e-05	0.0011174
Gbp6	chr5:105270701-105295871	3.79852	1.92996	10.6779	10.5001	6.72662	2.64721	2.5179	2.04967	3.43478	2.66239	-1.33716	5e-05	0.0011174
Gbp9	chr5:105076463-105110352	4.24972	1.89417	12.1553	10.0898	7.09725	3.52423	2.31408	2.88663	2.11642	2.71034	-1.38879	5e-05	0.0011174
Gclm	chr3:122245556-122267215	23.8271	12.7972	26.8365	33.4503	24.2278	47.6366	32.8489	45.891	38.277	41.1633	0.764699	0.0004	0.00691522
Gcnt3	chr9:70031495-70039896	41.4999	24.2693	32.6435	52.9388	37.8379	8.02111	13.4469	6.83756	10.8892	9.79871	-1.94917	5e-05	0.0011174
Gda	chr19:21391306-21472661	4.87453	5.10525	17.2242	18.9536	11.5394	5.35577	4.18323	4.35975	4.99106	4.72245	-1.28896	5e-05	0.0011174
Gdf3	chr6:122605402-122610071	1.82933	1.98742	1.33506	0.961959	1.52844	0.480728	0.356366	0.374948	0.256343	0.367096	-2.05783	0.0006	0.00966753
Gdpd3	chr7:126766413-126775645	8.00548	14.4567	0.769093	18.6723	10.4759	0.304221	0.520519	0.24807	0.524773	0.399396	-4.71311	5e-05	0.0011174
Gdpd5	chr7:99381414-99460984	20.7527	20.8124	14.6552	15.0311	17.8128	9.51574	9.98024	11.5754	8.25317	9.83114	-0.857485	0.00055	0.00899905
Gem	chr4:11704446-11714993	2.55081	5.18217	3.5973	2.39432	3.43115	7.99817	7.75011	5.68337	5.78517	6.8042	0.987734	0.00095	0.0143167
Gfap	chr11:102887335-102897200	6.42518	2.45501	1.60527	1.60635	3.02295	0.0825938	0.0805019	0.0819105	0.232012	0.119254	-4.66384	5e-05	0.0011174
Gfpt1	chr6:87042845-87092207	9.84998	6.13232	19.4123	23.6041	14.7497	8.58277	9.60645	9.77578	10.9822	9.73681	-0.599161	0.0044	0.0488873
Ggt1	chr10:75564113-75586192	7.31762	3.49579	3.70519	4.84507	4.84092	0.894509	1.22142	0.712733	0.222705	0.762842	-2.66582	5e-05	0.0011174
Gja1	chr10:56377299-56390419	11.7752	14.2054	16.0206	13.4089	13.8525	28.2742	18.8629	22.7987	19.5939	22.3824	0.692218	0.00165	0.0223866
Gja3	chr14:57034459-57058030	2.26059	1.1962	0.566037	1.35867	1.34538	28.5742	16.7433	17.3942	16.705	19.8542	3.88336	5e-05	0.0011174
Gjb2	chr14:57098601-57104702	92.5398	35.9183	54.8333	62.6103	61.4754	236.551	140.732	231.014	129.706	184.501	1.58555	5e-05	0.0011174
Gjb3	chr4:127325234-127354139	12.7299	7.86199	9.41813	5.70038	8.92759	28.8515	22.4652	36.9962	26.0864	28.5998	1.67966	5e-05	0.0011174
Gk	chrX:85701936-85776819	1.68139	2.31257	10.3682	13.1206	6.8707	2.95071	3.17155	2.08549	3.74353	2.98782	-1.20136	5e-05	0.0011174
Glo1	chr17:30592860-30612659	29.1364	29.7064	46.4388	45.8605	37.7855	99.0027	79.9181	49.1777	53.2458	70.3361	0.896432	0.00035	0.00618303
Glrb	chr3:80843597-80913660	6.14275	3.92573	5.17189	4.86057	5.02524	2.61771	1.43809	1.70838	1.79015	1.88858	-1.41189	5e-05	0.0011174
Glrx	chr13:75818225-75850151	18.2455	19.4804	24.8907	39.4725	25.5223	107.215	82.3326	78.8553	78.914	86.8291	1.76642	5e-05	0.0011174
Glul	chr1:153899925-153909723	34.9247	57.6317	57.7257	56.1639	51.6115	13.6142	19.5079	19.208	16.4082	17.1846	-1.58658	5e-05	0.0011174
Gm11545	chr11:94755128-94761197	14.0141	7.55779	27.2141	29.1753	19.4903	0.270144	0.942313	0.397608	1.31677	0.731709	-4.73535	5e-05	0.0011174
Gm12602	chr4:89099865-89128761	0.0619003	0.0166598	0.0431671	0.015429	0.0342891	1.67363	0.633808	1.71437	1.10752	1.28233	5.22488	5e-05	0.0011174
Gm13154	chr4:147553276-147585201	0.272106	1.01971	1.29926	0.842141	0.858305	1.49991	2.15846	2.3366	2.52906	2.13101	1.31197	0.001	0.0149717
Gm13251	chr4:146449029-146469440	3.66943	3.65687	5.60903	5.53449	4.61746	9.06599	8.49726	8.41217	8.29008	8.56638	0.891587	0.00015	0.00299651
Gm13420	chr2:29743168-29751726	0.119996	0.252051	0.283588	0.161528	0.204291	1.39034	1.47014	1.36961	2.28688	1.62924	2.9955	5e-05	0.0011174
Gm15199	chr10:42740030-42758660	1.78055	1.95461	1.85946	2.16965	1.94107	8.0486	8.8369	5.97315	9.75211	8.15269	2.07043	5e-05	0.0011174
Gm21188	chr13:120034603-120052204	1.1808	1.89426	1.59202	1.58542	1.56313	0.597084	0.665294	0.543387	0.441552	0.561829	-1.47623	0.0042	0.0470455
Gm2423	chr13:13231492-13232963	35.1055	24.784	26.717	6.01149	23.1545	65.5803	53.7383	62.6801	29.4313	52.8575	1.19082	5e-05	0.0011174
Gm32461	chr16:86770047-86808864	0.332525	0.699512	0.172201	0.075784	0.320006	3.3799	4.95385	5.18972	6.24538	4.94221	3.94899	5e-05	0.0011174
Gm33224	chr1:166045451-166049086	0.691109	0.478074	1.16925	1.80722	1.03641	0.336907	0.314403	0.226122	0.232919	0.277588	-1.90058	0.0002	0.00381778
Gm36109	chr11:48792313-48799948	7.35187	3.26449	11.6318	16.4565	9.67616	4.29587	1.60952	6.33272	7.12904	4.84178	-0.998896	0.0001	0.00209512
Gm36227	chr9:41911948-41919313	0.0382651	0.0297526	0.0263271	0.373945	0.117072	1.65258	0.611927	1.01345	4.5039	1.94547	4.05464	5e-05	0.0011174
Gm37416	chr2:15526478-16255557	0.023023	0.0235548	0.0503415	0.0976792	0.0486496	0.364168	0.390873	0.184167	3.58189	1.13027	4.5381	0.00305	0.0364198
Gm38773	chr6:22389608-22392083	1.2025	0.535364	2.72422	2.64397	1.77651	0.33772	0.113802	0.212409	0.109374	0.193326	-3.19994	5e-05	0.0011174
Gm39701	chr1:170945107-170949763	0.0364655	0.111619	0.0940992	0.54659	0.197193	0.812727	0.65082	0.605777	4.91034	1.74492	3.14547	0.0002	0.00381778
Gm39743	chr1:191937882-191941047	0.177537	0.292027	0.215147	0.798879	0.370898	25.0218	26.4268	12.6077	83.9834	37.0099	6.64075	5e-05	0.0011174
Gm40595	chr10:5721484-5724198	0.0435596	0.0505893	0.026589	0.856738	0.244369	4.18652	5.03305	0.570631	34.198	10.9971	5.49191	0.0001	0.00209512
Gm40814	chr11:8825695-8974709	0.0263747	0.281683	0.0334899	3.24313	0.896169	13.6144	10.4008	2.77348	64.6243	22.8533	4.67249	5e-05	0.0011174
Gm40925	chr13:41676857-41683924	4.7182	3.02811	9.45951	9.75121	6.73926	1.15467	1.89456	1.19316	2.28503	1.63186	-2.04608	5e-05	0.0011174
Gm41259	chr15:6025191-6044779	0.94439	0.297354	1.04146	1.17478	0.864496	4.34308	4.59418	3.63158	2.30183	3.71767	2.10447	0.00025	0.00459358
Gm41501	chr16:93705335-93710145	0	0	0	0.336124	0.0840309	0.956967	0.983603	0.393594	3.3194	1.41339	4.0721	0.003	0.0359477
Gm41844	chr19:38379291-38381215	0.152999	0.789366	0.456385	18.5	4.97468	173.578	141.598	70.8104	640.956	256.736	5.68954	5e-05	0.0011174
Gm41885	chr19:60889609-61140845	0	0	0	0.031389	0.00784724	0	0	0	10.5237	2.63092	8.38917	0.00055	0.00899905
Gm42052	chr8:123169028-123171047	0.193697	0.244076	0.167905	0.0668617	0.168135	1.54868	1.34513	0.514838	8.81579	3.05611	4.184	0.0016	0.0217943
Gm42267	chr4:32791266-32792684	0.0428102	0.371131	0.11173	8.42528	2.23774	87.373	79.1848	47.5982	303.399	129.389	5.85353	5e-05	0.0011174
Gm4610	chr3:122377096-122392277	2.18604	1.04881	1.55339	2.17821	1.74161	6.3992	6.46891	2.07144	5.31699	5.06413	1.53989	0.0009	0.0137593
Gm5431	chr11:48887421-48902152	1.25825	0.568537	1.56727	2.13693	1.38275	0.47125	0.270109	0.287688	0.560924	0.397493	-1.79854	0.0008	0.0124945
Gm684	chr9:51270257-51370839	1.01837	2.2209	1.93004	2.25836	1.85692	6.77907	6.12894	7.23548	4.54426	6.17194	1.73281	0.00045	0.00761675
Gm7694	chr1:170298192-170308493	1.88808	3.47044	1.97831	2.3554	2.42306	0.538604	1.10031	1.13751	0.898169	0.918649	-1.39924	0.00085	0.0131263
Gm8801	chr17:35947153-35953317	4.41297	2.38597	5.00427	14.3611	6.54107	1.8088	1.93495	0.544667	1.93029	1.55468	-2.07291	5e-05	0.0011174
Gm9222	chr12:17992716-18065627	1.43851	0.915575	1.62615	1.00897	1.2473	4.29839	4.8547	6.0455	2.80132	4.49998	1.85111	0.0002	0.00381778
Gm9895	chr19:29067300-29069503	6.54376	5.95881	6.64076	4.4015	5.8862	1.11917	2.10769	1.47387	2.30987	1.75265	-1.7478	0.00185	0.0245429
Gmpr	chr13:45507443-45546386	18.3905	35.1356	16.9879	20.6737	22.7969	52.1503	54.6136	40.9792	35.2201	45.7408	1.00464	5e-05	0.0011174
Gng12	chr6:66896396-67021361	68.3159	23.4481	162.746	115.026	92.3838	27.3974	16.6015	24.9252	18.7912	21.9288	-2.07481	5e-05	0.0011174
Golm1	chr13:59634995-59675784	23.1156	14.4359	59.5184	66.0633	40.7833	106.17	84.2199	97.4741	87.6426	93.8768	1.20279	5e-05	0.0011174
Gpa33	chr1:166130459-166166510	5.07187	3.74112	6.95956	18.2626	8.50878	1.14477	1.46367	0.451773	0.640083	0.925076	-3.20131	5e-05	0.0011174
Gpam	chr19:55067634-55127233	5.84073	7.51985	7.99979	6.9258	7.07154	2.8598	5.02055	4.09865	4.68908	4.16702	-0.763008	0.00115	0.0167432
Gpd1l	chr9:114899338-114933987	10.9952	8.10319	15.3517	17.4686	12.9797	21.0835	17.4815	25.8943	17.8678	20.5818	0.665114	0.0014	0.0195943
Gpm6b	chrX:166238942-166389033	7.77144	6.46137	8.38791	5.17244	6.94829	12.7219	10.6914	11.9553	9.75329	11.2805	0.699096	0.004	0.0452105
Gpnmb	chr6:49036517-49058182	4.24337	3.75757	6.00557	3.33776	4.33607	0.904667	0.724193	1.55373	0.872843	1.01386	-2.09653	5e-05	0.0011174
Gpr137b-ps	chr13:12614064-12650395	0.516694	0.76124	0.820115	0.855197	0.738312	2.17674	1.72351	3.81729	1.97567	2.4233	1.71467	0.00015	0.00299651
Gpr27	chr6:99692678-99693818	1.05356	7.03544	1.49749	1.17978	2.69157	11.3236	6.69282	11.0398	8.24661	9.32571	1.79277	0.00065	0.0103638
Gprc5a	chr6:135065661-135084709	34.8705	29.5461	29.1523	21.9605	28.8823	41.341	48.2603	48.7626	51.9855	47.5873	0.72039	0.0011	0.0161867
Gpt2	chr8:85492616-85527560	7.91969	6.49912	5.51619	6.984	6.72975	15.0917	7.46916	12.3604	10.9555	11.4692	0.769141	0.00135	0.0190497
Gpx2	chr12:76792334-76795554	319.597	399.076	202.56	148.926	267.54	18.0467	69.1814	24.1865	69.715	45.2824	-2.56273	5e-05	0.0011174
Grb14	chr2:64912475-65022766	1.52393	2.61077	1.21693	0.965111	1.57918	21.5703	13.1035	24.4951	10.4798	17.4122	3.46285	5e-05	0.0011174
Greb1	chr12:16670614-16801396	1.61573	1.3096	1.50504	1.01824	1.36215	0.22813	0.360323	0.205276	0.133885	0.231904	-2.55429	5e-05	0.0011174
Grn	chr11:102430321-102436809	240.684	209.505	155.51	187.832	198.383	147.519	96.2461	148.526	91.3432	120.909	-0.714369	0.002	0.0260303
Grrp1	chr4:134251101-134266197	13.7319	19.5595	4.9826	7.04215	11.329	4.89818	4.85211	3.33782	2.90338	3.99787	-1.50272	0.00055	0.00899905
Gsdmd	chr15:75862142-75867408	26.1385	35.2906	28.3596	46.105	33.9734	19.9189	20.4707	12.5305	27.0997	20.005	-0.764048	0.00155	0.0213245
Gss	chr2:155563180-155593188	48.9172	52.2465	51.8894	35.4742	47.1318	18.5923	33.9639	27.0499	39.7065	29.8281	-0.660027	0.00275	0.0336263
Gsta4	chr9:78191965-78209349	30.8239	56.2365	18.4651	60.6113	41.5342	338.019	234.469	322.033	222.109	279.158	2.74871	5e-05	0.0011174
Gstm1	chr3:108012249-108017973	72.5465	101.85	78.7004	43.1937	74.0726	28.2024	33.307	18.7945	20.2228	25.1317	-1.55943	5e-05	0.0011174
Gstm2	chr3:107981701-107986436	177.548	95.391	188.574	90.8235	138.084	131.159	85.2414	51.0423	33.9477	75.3475	-0.873915	0.0001	0.00209512
Gstm6	chr3:107938846-107953483	0.838798	3.03493	0.763839	1.00151	1.40977	0.0554772	0.302079	0.149087	0.334984	0.210407	-2.74421	5e-05	0.0011174
Gstm7	chr3:107926333-107931871	28.0318	56.2652	13.8669	29.4593	31.9058	6.60196	4.83107	7.56195	2.94213	5.48428	-2.54044	5e-05	0.0011174
Gsto1	chr19:47854972-47864790	918.141	959.277	1103.07	1483.79	1116.07	594.729	644.475	530.079	839.968	652.313	-0.774792	0.00355	0.0411046
Gstt1	chr10:75783812-75798584	11.5528	41.5394	13.0866	13.0304	19.8023	66.2569	71.5517	89.3066	57.0847	71.05	1.84317	5e-05	0.0011174
Gstt2	chr10:75831841-75837419	64.9145	77.9521	40.8505	77.9738	65.4227	149.448	125.933	132.22	116.332	130.983	1.00152	0.00015	0.00299651
Gstt3	chr10:75774121-75781414	15.469	14.3262	14.0979	17.337	15.3075	37.6539	26.492	54.8186	26.9156	36.47	1.25247	5e-05	0.0011174
Gtpbp2	chr17:46159583-46169370	19.005	14.9659	24.1895	25.6432	20.9509	9.55553	10.3432	14.7709	12.1009	11.6926	-0.841413	0.00035	0.00618303
Guca2b	chr4:119656600-119658945	10.2489	14.4396	14.3676	12.3447	12.8502	2.38021	4.18689	1.97625	2.56466	2.777	-2.21019	5e-05	0.0011174
H1fx	chr6:87980420-87981482	26.7308	52.6454	10.1696	6.62024	24.0415	9.79184	11.944	9.92433	11.5955	10.8139	-1.15264	0.00115	0.0167432
H2-Aa	chr17:34282750-34287771	68.2359	68.022	38.4624	37.9892	53.1774	32.1823	18.4401	16.2811	16.7196	20.9058	-1.34691	5e-05	0.0011174
H2-Ab1	chr17:34263226-34269418	147.128	153.95	64.7522	108.17	118.5	97.2112	71.6412	57.9301	57.5091	71.0729	-0.737518	0.00105	0.0156182
H2-Eb1	chr17:34305866-34316674	41.316	46.5681	30.3813	29.2691	36.8836	29.9055	13.7126	17.9888	13.0726	18.6699	-0.982267	5e-05	0.0011174
H2-Q4	chr17:35379616-35384674	138.99	172.865	194.1	156.226	165.545	85.2065	66.2334	113.524	123.917	97.2203	-0.767894	0.00025	0.00459358
H2-Q6	chr17:35424876-35428361	79.2269	42.4328	51.4008	92.535	66.3989	65.0624	34.6613	13.7378	31.3006	36.1905	-0.875546	0.0016	0.0217943
H2-T10	chr17:36115870-36121444	1.87079	2.72336	2.52015	2.54668	2.41525	9.92907	5.43368	2.24868	5.25552	5.71674	1.24302	5e-05	0.0011174
H6pd	chr4:149979473-150009023	29.745	36.0216	34.0673	34.4855	33.5798	18.6211	26.1156	19.948	21.8503	21.6337	-0.634314	0.0031	0.0368887
Hacd1	chr2:14026828-14056035	4.44814	5.94298	7.66036	7.60643	6.41448	12.6892	16.4757	11.742	20.5333	15.36	1.25978	0.00105	0.0156182
Has2	chr15:56665626-56694546	0.0230119	0.0427753	0.244821	0.204086	0.128674	5.52422	4.89399	6.46065	6.46772	5.83665	5.50335	5e-05	0.0011174
Hba-a1	chr11:32283671-32284486	104.247	125.22	26.0256	37.1393	73.1579	3.61274	26.2977	5.1142	6.69307	10.4294	-2.81036	5e-05	0.0011174
Hba-a2	chr11:32296491-32297310	83.4231	99.5562	22.4647	32.6008	59.5112	2.08784	16.6119	3.59543	7.46998	7.44128	-2.99954	5e-05	0.0011174
Hbb-bs	chr7:103826522-103827928	183.635	228.007	94.4862	135.074	160.301	13.7127	70.5432	21.3756	32.5989	34.5576	-2.21371	5e-05	0.0011174
Hbb-bt	chr7:103812523-103813923	32.8019	32.5932	11.3307	9.20843	21.4836	1.10711	8.40883	2.00378	0.841993	3.09043	-2.79736	5e-05	0.0011174
Hbegf	chr18:36504926-36515805	6.39819	4.9475	9.82005	10.1762	7.83548	15.9336	17.8611	13.5349	15.3657	15.6738	1.00026	0.00015	0.00299651
Hdac3	chr18:37936970-37954988	98.567	78.8304	85.579	78.4988	85.3688	53.1526	47.8342	54.8465	48.9764	51.2024	-0.737497	0.0006	0.00966753
Hdc	chr2:126593658-126624025	146.221	168.569	106.324	107.059	132.043	60.8171	35.6648	54.7516	55.0099	51.5609	-1.35666	5e-05	0.0011174
Hddc2	chr10:31313366-31328086	150.985	183.412	141.89	148.57	156.214	75.2696	100.854	69.3458	83.5406	82.2524	-0.925394	5e-05	0.0011174
Hdhd3	chr4:62499053-62502200	52.6694	43.5863	27.244	34.9983	39.6245	24.6515	11.9897	18.6378	24.9721	20.0628	-0.981871	0.00025	0.00459358
Heatr5a	chr12:51875870-51971330	14.6343	11.9344	12.4549	12.973	12.9992	5.38849	7.45529	6.08351	8.14283	6.76753	-0.941721	5e-05	0.0011174
Hebp2	chr10:18540122-18546076	13.1855	8.6529	13.2772	13.897	12.2531	4.00288	3.73887	4.34569	2.85905	3.73662	-1.71335	5e-05	0.0011174
Hey1	chr3:8663358-8667038	3.82375	2.12036	3.90972	6.223	4.01921	63.3058	23.41	76.7698	37.0778	50.1409	3.641	5e-05	0.0011174
Hgfac	chr5:35041508-35048461	13.3104	8.88736	40.0543	44.2297	26.6204	92.1241	98.5526	63.2546	96.8475	87.6947	1.71996	5e-05	0.0011174
Hist1h1c	chr13:23738806-23739531	91.3312	151.002	76.6743	126.321	111.332	23.9369	74.3792	32.2417	45.9954	44.1383	-1.33477	5e-05	0.0011174
Hist1h2bc	chr13:23684198-23692480	150.848	265.883	81.8662	138.352	159.237	70.3958	118.73	79.1247	69.3766	84.4069	-0.915745	5e-05	0.0011174
Hivep1	chr13:42051969-42185030	3.39338	3.47714	3.45774	2.70229	3.25764	1.5094	2.3309	2.04052	1.79849	1.91983	-0.762851	0.00275	0.0336263
Hmcn2	chr2:31307612-31460738	1.43676	2.95682	0.402807	0.295317	1.27293	0.309202	0.569843	0.274308	0.659345	0.453174	-1.49001	5e-05	0.0011174
Hmga1	chr17:27556573-27563672	33.8145	17.6507	21.7059	23.3797	24.1377	10.0778	11.3786	13.5126	14.7462	12.4288	-0.957601	0.00045	0.00761675
Hmga1-rs1	chr11:120762793-120764392	0.152117	3.37556	3.7273	4.2777	2.88317	10.454	11.094	2.31299	7.53589	7.84924	1.4449	0.00085	0.0131263
Hnf1a	chr5:114948979-114997926	0.610661	0.216323	0.948464	0.341624	0.529268	1.66167	1.16888	3.05452	1.03403	1.72977	1.70851	0.00405	0.045663
Hnmt	chr2:24002910-24049758	7.3371	4.09278	13.5275	13.1342	9.52292	1.06576	2.31173	1.78379	2.20459	1.84147	-2.37055	5e-05	0.0011174
Hoga1	chr19:42045850-42070939	0.497371	0.70618	0.930715	1.37685	0.877779	2.61053	2.65566	2.43843	2.11473	2.45484	1.4837	0.0038	0.0434503
Hpgd	chr8:56294551-56321046	12.1957	59.3371	18.4379	18.8546	27.2063	8.82822	15.202	11.3631	20.7135	14.0267	-0.955766	0.0007	0.0110584
Hpse	chr5:100679485-100719683	2.67903	2.81495	5.05653	5.83857	4.09727	0.877339	0.956385	1.01691	1.00289	0.963381	-2.08848	5e-05	0.0011174
Hs3st1	chr5:39613934-39645143	5.32303	11.3402	7.02285	8.62857	8.07866	26.5113	27.9616	15.5973	30.1089	25.0448	1.63232	5e-05	0.0011174
Hsd11b2	chr8:105518745-105523988	18.1105	5.14892	10.9372	4.51246	9.67727	1.42066	1.02013	0.515316	1.14167	1.02444	-3.23976	5e-05	0.0011174
Hspg2	chr4:137468763-137570630	11.7556	17.622	6.70909	4.77879	10.2164	4.70436	6.28038	4.63728	4.94047	5.14062	-0.990869	5e-05	0.0011174
Htatip2	chr7:49759043-49858265	23.4679	24.4783	30.2796	36.137	28.5907	57.8087	46.8619	57.2769	42.1363	51.0209	0.835543	0.00085	0.0131263
Htra1	chr7:130936202-130985658	44.2286	66.9097	37.2632	21.7673	42.5422	80.9586	80.6531	97.7719	92.536	87.9799	1.04828	5e-05	0.0011174
Icam1	chr9:21015959-21028797	21.9766	28.9152	25.2852	25.6175	25.4486	13.1894	12.7739	18.9264	14.2397	14.7823	-0.783712	0.001	0.0149717
Icam2	chr11:106377655-106388123	31.2409	23.2268	27.104	28.524	27.5239	4.5051	3.8413	2.33871	4.59153	3.81916	-2.84936	5e-05	0.0011174
Id2	chr12:25093798-25096092	154.057	118.704	106.078	51.0034	107.46	45.7903	52.2138	69.5275	45.8051	53.3342	-1.01067	5e-05	0.0011174
Id3	chr4:136143821-136145392	176.376	343.764	66.3506	55.9488	160.61	76.0525	99.7707	48.6083	81.5504	76.4955	-1.07011	5e-05	0.0011174
Idh2	chr7:80094845-80115840	99.2288	125.555	78.0631	81.0829	95.9824	149.498	170.494	176.591	171.828	167.103	0.799893	0.0001	0.00209512
Ids	chrX:70343068-70385816	8.5726	6.55593	11.4401	7.88525	8.61347	4.04256	4.88594	4.3507	5.47196	4.68779	-0.877686	0.0004	0.00691522
Ier5l	chr2:30472630-30474199	68.4733	119.929	32.1349	33.4518	63.4972	121.158	167.667	128.833	133.894	137.888	1.11873	5e-05	0.0011174
Iffo2	chr4:139530547-139620382	8.1048	4.83543	5.04128	7.28116	6.31567	1.71858	2.17004	1.30142	2.25113	1.86029	-1.7634	5e-05	0.0011174
Ifi202b	chr1:173962568-173982844	13.0105	15.7526	24.687	35.962	22.353	23.0205	13.2017	6.11792	0.846123	10.7966	-1.0499	5e-05	0.0011174
Ifitm1	chr7:140967428-140969828	1600.25	1829.69	1830.98	1856.56	1779.37	4852.78	3835.78	5232.54	4383.11	4576.05	1.36274	5e-05	0.0011174
Ifngr1	chr10:19591957-19610225	60.8314	43.9971	66.3697	60.5725	57.9427	164.826	159.349	157.358	158.347	159.97	1.4651	5e-05	0.0011174
Ifnlr1	chr4:135686456-135708181	5.47683	4.18957	4.57881	4.67462	4.72996	11.0156	8.50741	13.5773	10.8542	10.9886	1.21611	5e-05	0.0011174
Igf1	chr10:87826755-87937047	3.29367	2.81851	5.90335	3.4217	3.85931	5.28123	6.11973	5.93141	7.75237	6.27118	0.700395	0.00265	0.0326651
Igfbp2	chr1:72824479-72852474	1.73889	1.73778	0.547922	1.16319	1.29695	25.7257	3.70061	18.3797	18.4253	16.5578	3.67432	5e-05	0.0011174
Igfbp6	chr15:102144185-102149512	41.5149	905.002	69.0019	102.37	279.472	31.8233	277.818	43.2107	145.87	124.681	-1.16447	0.0001	0.00209512
Ihh	chr1:74945314-74951672	0.844484	8.22644	0.727	2.31203	3.02749	0.0672592	0.706844	0.104113	0.45764	0.333964	-3.18036	5e-05	0.0011174
Ikzf1	chr11:11642202-11772926	1.54017	1.11414	2.46507	1.44758	1.64174	0.713346	0.794561	0.974625	0.832144	0.828669	-0.986357	0.0023	0.0290544
Il15	chr8:82331623-82403272	6.24868	5.04005	7.61564	6.18347	6.27196	2.63754	2.55465	2.07019	2.754	2.5041	-1.32462	0.00115	0.0167432
Il17rb	chr14:29996167-30008896	13.5994	12.3632	7.69695	6.93494	10.1486	3.29568	2.15844	3.36077	1.79017	2.65126	-1.93653	5e-05	0.0011174
Il17rd	chr14:27038988-27107286	0.761293	2.46196	1.51435	2.08322	1.70521	0.371209	0.703875	0.42302	0.842971	0.585269	-1.54278	5e-05	0.0011174
Il17re	chr6:113458483-113470758	15.3355	17.5773	10.9705	10.5721	13.6139	28.0806	22.0924	34.6443	18.7542	25.8929	0.927479	0.00015	0.00299651
Il18	chr9:50533086-50581841	3.41644	9.92366	4.62954	7.16463	6.28357	25.4247	11.9645	25.4154	14.1304	19.2338	1.61399	5e-05	0.0011174
Il18r1	chr1:40465551-40500854	5.95363	5.09355	7.44611	7.62033	6.52841	13.1823	13.484	14.0542	11.0278	12.9371	0.986709	0.00025	0.00459358
Il1a	chr2:129297369-129310877	6.08342	4.30219	14.6759	32.3535	14.3538	27.4886	24.1716	14.2038	31.1493	24.2533	0.756756	0.00345	0.0402178
Il1f6	chr2:24215416-24225701	127.146	222.982	313.818	529.543	298.372	135.002	188.537	89.7264	239.878	163.286	-0.869714	0.00025	0.00459358
Il1f8	chr2:24153171-24160103	6.82193	3.36001	11.0971	15.1127	9.09795	1.80992	2.89603	1.15889	4.85939	2.68106	-1.76274	0.00075	0.0118211
Il1f9	chr2:24186475-24193567	10.4142	15.9507	36.4002	51.5055	28.5677	11.8102	9.15324	10.2424	9.92584	10.2829	-1.47413	5e-05	0.0011174
Il20rb	chr9:100457718-100486473	1.45806	2.56247	2.16913	2.73559	2.23131	0.338585	0.891106	0.620928	0.677633	0.632063	-1.81975	0.00045	0.00761675
Il33	chr19:29838452-29960715	4.82474	9.63394	4.53178	4.99747	5.99698	58.599	61.7685	46.3631	53.9651	55.1739	3.20168	5e-05	0.0011174
Il6	chr5:30004434-30030987	0.230411	0.187906	0.354827	0.900042	0.418297	3.31898	1.87377	1.81842	3.03706	2.51206	2.58627	5e-05	0.0011174
Inhbb	chr1:119415464-119422248	20.0902	11.2428	40.9795	36.2166	27.1323	33.652	52.5125	36.4126	52.7633	43.8351	0.692076	0.0024	0.0300964
Inpp5d	chr1:87620311-87724892	5.38724	5.30572	3.20586	2.61958	4.1296	1.51765	1.59873	1.2298	1.74834	1.52363	-1.43849	5e-05	0.0011174
Insig1	chr5:28005941-28123931	13.0303	7.53402	22.9656	26.7716	17.5754	7.78552	12.9283	7.80327	13.3247	10.4605	-0.74861	0.00115	0.0167432
Irf6	chr1:193153111-193172036	21.9047	13.5485	18.7881	22.8906	19.283	10.3048	8.88865	14.3006	8.9559	10.6125	-0.861561	5e-05	0.0011174
Irf8	chr8:120736357-120756694	3.47874	4.55267	4.33625	2.79479	3.79061	1.65636	2.06594	1.41043	2.57892	1.92791	-0.975391	0.0045	0.0498372
Irs1	chr1:82233104-82291439	3.53735	3.62695	2.07447	1.75966	2.74961	1.05439	1.37391	0.789463	1.33582	1.1384	-1.27222	5e-05	0.0011174
Isg20	chr7:78913423-78920396	35.9952	54.1772	49.8452	72.0665	53.021	117.66	121.38	74.6575	136.56	112.564	1.08611	5e-05	0.0011174
Itga1	chr13:114958078-115101964	0.962751	1.24543	0.80204	0.796003	0.951557	3.71519	2.28014	2.39023	3.92141	3.07674	1.69304	0.00155	0.0213245
Itga9	chr9:118606708-118901003	1.98721	1.84327	2.95468	3.32555	2.52768	1.06539	0.825174	0.729466	0.822232	0.860564	-1.55446	5e-05	0.0011174
Itgam	chr7:128062639-128118491	4.08069	5.09816	13.6236	31.0392	13.4604	4.26706	5.01844	2.41671	4.55117	4.06334	-1.72798	5e-05	0.0011174
Itgb6	chr2:60598291-60722603	7.67137	7.73651	5.1596	7.71284	7.07008	14.9569	9.41889	12.6447	11.9819	12.2506	0.793055	0.0006	0.00966753
Itih5	chr2:10153535-10256529	2.64101	3.26071	2.05765	1.68465	2.411	0.943642	0.864467	0.634158	1.04117	0.87086	-1.46912	5e-05	0.0011174
Itm2a	chrX:107397194-107403360	40.5188	76.5256	69.34	79.4228	66.4518	130.686	98.1533	89.2983	113.971	108.027	0.701012	0.00135	0.0190497
Itm2c	chr1:85894285-85908698	239.284	263.847	222.178	241.051	241.59	126.054	183.848	105.32	198.619	153.46	-0.654696	0.00305	0.0364198
Itpr2	chr6:146108298-146502223	4.59042	3.22026	3.59887	3.65049	3.76501	1.79821	1.67863	1.5168	1.13575	1.53235	-1.29691	5e-05	0.0011174
Jak2	chr19:29251707-29313080	17.6473	11.1914	29.3343	24.503	20.669	14.9362	10.4255	16.7764	10.5131	13.1628	-0.651004	0.00285	0.0346028
Jakmip1	chr5:37026950-37150614	2.29771	2.35132	1.38008	1.3961	1.8563	0.445863	0.341509	0.50183	0.133283	0.355621	-2.38402	5e-05	0.0011174
Jun	chr4:95049035-95052222	40.0217	39.2944	38.3924	32.5836	37.573	25.0707	20.8955	27.199	21.1224	23.5719	-0.67263	0.0013	0.0184579
Junos	chr4:95052223-95169036	1.29898	1.39772	0.93284	0.426272	1.01395	0.398425	0.22764	0.25372	0.303559	0.295836	-1.77712	0.00025	0.00459358
Kcne1	chr16:92345994-92365910	1.19054	0.443318	1.47238	1.64415	1.1876	0.0938927	0.0172467	0.0284011	0.213318	0.0882146	-3.75088	0.00025	0.00459358
Kcne4	chr1:78791622-79224511	1.42026	1.3734	1.11694	1.00854	1.22979	0.48729	0.254571	0.242298	0.733645	0.429451	-1.51784	0.00365	0.0420147
Kcnk5	chr14:20140056-20181782	5.33004	7.62425	4.8226	8.52292	6.57495	1.10199	4.28856	1.49252	4.72679	2.90246	-1.1797	0.00025	0.00459358
Kcnt2	chr1:140245656-140656402	0.461924	0.48708	1.07165	1.08922	0.777467	2.06281	2.05644	2.24543	2.70791	2.26815	1.54466	5e-05	0.0011174
Kctd12	chr14:102976580-102982637	10.988	12.5856	16.1879	12.1663	12.9819	7.15625	9.15248	5.85739	9.98311	8.0373	-0.691723	0.0022	0.0281797
Kctd14	chr7:97436379-97459557	18.817	18.5176	25.443	25.9728	22.1876	1.66893	4.41518	2.04552	4.16387	3.07337	-2.85186	5e-05	0.0011174
Khdc1a	chr1:21349676-21352199	10.1417	1.95976	7.28883	1.92857	5.32971	0.10942	0.0957899	0.953034	0.0759831	0.308557	-4.11045	5e-05	0.0011174
Kif5c	chr2:49619313-49774778	3.81143	2.4185	3.89337	6.77893	4.22556	2.12622	1.41027	2.65028	2.60632	2.19827	-0.942774	0.00015	0.00299651
Kit	chr5:75574986-75656722	6.64355	5.78373	8.55567	5.35955	6.58563	0.963324	1.3258	0.726703	0.924777	0.98515	-2.74091	5e-05	0.0011174
Kitl	chr10:100015634-100100416	3.59327	3.58938	4.38864	2.08805	3.41483	1.11539	1.23545	1.02016	0.913482	1.07112	-1.67269	5e-05	0.0011174
Klf4	chr4:55527136-55532475	33.8822	12.0853	48.9835	54.0767	37.2569	19.9981	27.3836	23.7535	19.5616	22.6742	-0.716457	0.0013	0.0184579
Klhdc7a	chr4:139962172-139968026	6.75496	3.27021	8.51972	9.4838	7.00717	3.10192	4.3204	4.34548	4.44339	4.0528	-0.789914	0.00145	0.0201709
Klhl21	chr4:152008890-152017677	6.10833	6.42367	3.96768	3.71402	5.05343	1.95484	2.94285	3.00434	3.00209	2.72603	-0.890461	0.002	0.0260303
Klk10	chr7:43781053-43785410	6.28758	38.3909	32.5418	33.8926	27.7782	2.81991	5.85143	0.887585	7.45538	4.25358	-2.70721	5e-05	0.0011174
Klrd1	chr6:129588091-129598775	1.12877	2.64155	3.78056	2.89477	2.61141	0.522349	0.58353	0.709569	0.761363	0.644203	-2.01924	0.00045	0.00761675
Krt12	chr11:99415663-99425499	0.967697	1.39402	0.648769	0.936098	0.986645	9.59545	21.7507	5.57135	20.5116	14.3573	3.86311	5e-05	0.0011174
Krt13	chr11:100117326-100121566	2.16525	1.87144	3.93284	2.56369	2.6333	0.11145	0.527958	0.115367	0.388368	0.285786	-3.20387	5e-05	0.0011174
Krt14	chr11:100203161-100207510	2.98891	6.48387	0.72096	1.70788	2.9754	11.7177	6.35784	5.37521	9.37022	8.20524	1.46346	0.0014	0.0195943
Krt20	chr11:99428384-99438153	0.358587	0.627605	0.881999	1.36714	0.808833	23.3575	26.6376	12.5937	26.2471	22.209	4.77916	5e-05	0.0011174
Krt23	chr11:99477972-99493110	0.456624	0.927306	0.595977	0.902667	0.720643	2.58564	4.74408	1.10318	0.667281	2.27505	1.65854	0.00205	0.0265303
Krt6b	chr15:101676022-101680289	0.0809937	0.18166	5.05568	11.0419	4.09006	0.25411	0.900316	0.117166	0.684878	0.489118	-3.06387	5e-05	0.0011174
Lad1	chr1:135818597-135833341	20.77	11.4418	20.4265	20.5445	18.2957	36.1839	31.7709	56.2962	35.1971	39.862	1.12351	5e-05	0.0011174
Lamc2	chr1:153122755-153186447	55.1948	39.1492	54.3878	62.9448	52.9191	26.126	26.6037	25.0963	27.2154	26.2603	-1.0109	5e-05	0.0011174
Laptm5	chr4:130906050-130936148	37.031	27.8544	24.0535	18.6196	26.8896	9.1423	9.81384	9.17389	11.2461	9.84403	-1.44973	5e-05	0.0011174
Las1l	chrX:95711557-95956974	24.9461	23.931	25.246	30.8141	26.2343	92.8938	84.5885	73.8728	81.8402	83.2988	1.66684	5e-05	0.0011174
Lat	chr7:126363826-126369588	1.12292	2.69676	0.76862	1.02184	1.40253	0.503499	0.277782	0.290195	0.503856	0.393833	-1.83238	0.00105	0.0156182
Lbh	chr17:72918304-72941946	13.3842	18.3919	14.8663	10.2923	14.2337	27.8908	16.0875	24.2404	21.9822	22.5502	0.663831	0.0033	0.0388315
Ldhb	chr6:142490248-142507957	670.895	994.043	642.117	501.049	702.026	198.309	113.891	143.816	113.644	142.415	-2.30143	5e-05	0.0011174
Ldhd	chr8:111626270-111630322	13.3967	14.2061	16.5993	29.8571	18.5148	91.615	59.8718	66.2257	72.5382	72.5627	1.97055	5e-05	0.0011174
Ldlr	chr9:21723575-21749919	15.3435	7.50841	21.5029	24.2732	17.157	7.71966	12.3487	8.87921	12.6286	10.3941	-0.723038	0.00115	0.0167432
Ldlrad3	chr2:101950200-102186460	2.19813	1.7766	1.48732	1.78849	1.81264	0.639598	0.860503	0.953752	0.638733	0.773147	-1.22927	0.00345	0.0402178
Ldoc1	chrX:61709615-61710950	2.35041	0.416479	1.49122	5.57857	2.45917	0.610199	0.133279	0.697779	0.628291	0.517387	-2.24886	0.0002	0.00381778
Lemd1	chr1:132190088-132257382	1.07873	2.66547	2.78624	3.08339	2.40346	0.567968	0.818015	0.101714	0.732834	0.555133	-2.11421	0.0027	0.0331329
Lfng	chr5:140607340-140615545	9.02528	15.4528	11.7715	6.69955	10.7373	4.95521	6.31327	3.93611	8.68237	5.97174	-0.846405	0.00245	0.0305561
Lgals3	chr14:47373859-47386167	156.008	265.893	202.009	325.449	237.34	514.377	693.623	429.435	586.625	556.015	1.22817	5e-05	0.0011174
Lgi2	chr5:52533516-52566306	2.95791	1.52621	3.98517	1.83393	2.5758	0.976461	0.410779	0.950134	0.82952	0.791723	-1.70195	5e-05	0.0011174
Lgr5	chr10:115450313-115587780	0.719772	2.24923	0.515071	0.536256	1.00508	0.222276	0.385404	0.265272	0.360199	0.308288	-1.70496	0.0011	0.0161867
Lhpp	chr7:132610613-132706420	10.907	15.787	7.79129	7.72305	10.5521	5.78337	5.13857	5.67602	4.75249	5.33761	-0.983261	0.0028	0.0340861
Lima1	chr15:99778467-99875456	21.3907	34.3469	36.6296	38.0238	32.5978	13.8742	20.0612	17.4752	19.1705	17.6453	-0.885492	0.0002	0.00381778
LOC101056073	chr4:145510758-145538956	0.12234	3.17581	6.80394	4.13685	3.55974	12.7922	13.7073	13.3667	13.5691	13.3588	1.90795	5e-05	0.0011174
LOC102634333	chr3:138048760-138081501	0.232519	0.217181	0.131757	0.839708	0.355291	1.53423	0.703577	2.17842	0.0251754	1.11035	1.64394	0.0001	0.00209512
LOC105245970	chr15:66969779-67012703	0.823078	1.02519	1.37431	1.82364	1.26156	0.0780151	0.317732	0.0772245	0.208015	0.170247	-2.88951	5e-05	0.0011174
LOC108167415	chr7:29619476-29622580	0.268826	1.3161	0.0890147	9.72859	2.85063	17.2365	14.418	17.525	36.0268	21.3016	2.90161	5e-05	0.0011174
LOC108167548	chr8:105585318-105586884	2.35354	114.766	149.085	171.881	109.521	382.167	341.232	178.384	333.883	308.916	1.496	5e-05	0.0011174
LOC108167806	chr10:41440917-41444303	0.354549	4.31535	0.515003	31.491	9.16897	68.4649	62.4768	60.7919	156.904	87.1595	3.24883	5e-05	0.0011174
LOC108167885	chr11:8825695-8974709	0.437104	2.75155	0.260476	10.9421	3.59782	112.107	106.012	58.3551	314.983	147.864	5.36101	5e-05	0.0011174
LOC108168376	chr18:82697313-82701315	0.341355	3.55989	0.814052	28.8476	8.39071	88.1075	55.5413	43.5283	226.028	103.301	3.62192	5e-05	0.0011174
LOC108168809	chr2:157521659-157522109	271.35	270.952	220.224	106.775	217.325	116.575	0.671475	107.718	0.445776	56.3526	-1.9473	5e-05	0.0011174
LOC108169013	chr4:134129857-134187085	4.54537	0.716278	6.82008	4.54729	4.15726	16.405	18.955	7.79225	75.7928	29.7363	2.83852	0.0002	0.00381778
LOC108169043	chr5:43151685-43289724	0.575602	1.0807	1.03701	11.1401	3.45835	36.8318	23.1714	19.95	92.146	43.0248	3.63701	0.00265	0.0326651
LOC108169061	chr5:109901576-109903696	0	0	0.0489168	3.01335	0.765567	19.9349	5.3934	10.0775	30.5516	16.4894	4.42886	5e-05	0.0011174
LOC108169093	chr5:24217877-24232438	0.242379	2.62362	0.550038	26.2795	7.42389	83.6772	45.6137	41.4734	166.329	84.2732	3.50483	5e-05	0.0011174
Lonrf3	chrX:36328357-36366857	1.12929	0.722925	1.61142	1.04011	1.12594	0.282513	0.48291	0.486612	0.363684	0.40393	-1.47895	0.00015	0.00299651
Lox	chr18:52516059-52529867	3.62335	3.04028	5.06638	4.23942	3.99236	11.563	6.82532	7.35023	12.4486	9.54678	1.25777	5e-05	0.0011174
Lpar3	chr3:146220960-146286214	13.1367	8.6058	9.91477	11.4083	10.7664	0.466312	1.181	0.510785	1.0605	0.80465	-3.74203	5e-05	0.0011174
Lrg1	chr17:56119677-56121946	61.5462	199.439	242.333	262.818	191.534	73.478	108.281	68.7788	116.655	91.7981	-1.06107	5e-05	0.0011174
Lrmp	chr6:145111460-145211017	1.61714	0.986168	3.60152	4.94667	2.78787	0.931689	0.608556	0.344028	0.446461	0.582683	-2.25838	5e-05	0.0011174
Lrp11	chr10:7589761-7625483	1.11247	0.912254	0.60194	0.298399	0.731265	1.59418	1.63797	1.83429	2.45878	1.8813	1.36327	0.003	0.0359477
Lrrc42	chr4:107233513-107253533	54.7158	43.1223	47.5055	51.4727	49.2041	30.155	24.8435	35.2977	30.4758	30.193	-0.704564	0.0012	0.0173244
Ltbp3	chr19:5740903-5771414	20.2388	64.6636	23.2948	17.565	31.4405	7.5561	21.8877	10.06	15.2687	13.6931	-1.19917	0.0007	0.0110584
Ltbp4	chr7:27305139-27339709	11.0222	209.161	18.081	16.9291	63.7984	6.65161	70.2221	8.55556	33.2084	29.6594	-1.10503	0.00055	0.00899905
Lum	chr10:97565500-97572703	49.3221	104.458	113.877	53.4396	80.2742	23.7896	64.8584	30.6807	46.5993	41.482	-0.952451	0.0001	0.00209512
Ly6d	chr15:74762055-74763567	3.32251	6.58853	16.6156	3.12077	7.41184	583.516	612.566	509.446	545.029	562.639	6.24623	5e-05	0.0011174
Ly6f	chr15:75268371-75272237	2.78583	2.13702	5.06158	15.775	6.43985	0.180349	0.740564	0.664242	0.871128	0.614071	-3.39055	5e-05	0.0011174
Ly6k	chr15:74796873-74799968	10.0379	6.94438	14.0713	4.81182	8.96636	178.074	34.6976	142.423	119.525	118.68	3.72641	5e-05	0.0011174
Lyz1	chr10:117287794-117292868	15.9202	15.8796	13.3638	12.7325	14.474	6.10291	6.6381	7.55097	12.4477	8.18493	-0.822424	0.0041	0.046151
Lyz2	chr10:117277540-117282272	279.709	332.278	349.802	242.872	301.165	141.954	142.939	167.524	283.408	183.956	-0.711194	0.0017	0.0229517
Mab21l3	chr3:101813075-101836726	57.1237	43.0767	83.9189	112.441	74.1402	23.0517	20.7253	27.7775	33.9459	26.3751	-1.49108	5e-05	0.0011174
Maff	chr15:79346620-79359078	8.4792	10.587	13.2533	15.5684	11.972	18.9022	27.531	13.5175	29.4844	22.3588	0.90118	0.0003	0.00535481
Mageh1	chrX:153036165-153037563	28.9716	23.6193	25.4177	20.7787	24.6968	9.4519	12.6436	9.09051	13.2813	11.1168	-1.15158	5e-05	0.0011174
Mamld1	chrX:71050039-71156056	1.36538	2.17781	0.708089	0.377989	1.15732	0.192712	0.274209	0.193495	0.227644	0.222015	-2.38206	5e-05	0.0011174
Man1a	chr10:53904784-54081081	10.5092	12.9964	21.122	19.7403	16.0919	5.59338	5.75659	5.02203	6.69392	5.76648	-1.48057	5e-05	0.0011174
Man2a2	chr7:80349094-80371486	6.1143	4.7267	7.49242	6.99295	6.33159	1.77127	2.11923	3.45059	3.29217	2.65832	-1.25206	5e-05	0.0011174
Map1b	chr13:99421463-99516602	1.46636	1.01794	1.37292	0.902058	1.18982	0.338131	0.445582	0.362408	0.464818	0.402735	-1.56284	5e-05	0.0011174
Mapk13	chr17:28769314-28778704	101.134	87.0083	114.789	136.05	109.745	83.025	69.1834	61.8009	51.2816	66.3227	-0.726582	0.00095	0.0143167
Mboat2	chr12:24831548-24964400	10.0321	4.84247	11.8415	10.8712	9.39681	5.82795	3.88512	2.90991	1.98132	3.65108	-1.36385	5e-05	0.0011174
Mcam	chr9:44134580-44142727	9.05021	10.5264	6.49958	6.33471	8.10274	16.5068	14.5896	11.0551	12.1556	13.5768	0.744663	0.00255	0.0315741
Mcc	chr18:44425059-44812182	2.58406	2.14221	2.72588	1.9412	2.34834	0.907763	1.10242	1.12422	1.37333	1.12693	-1.05924	0.0005	0.00834994
Mdfi	chr17:47815327-47834691	38.0732	38.2178	24.8665	36.7799	34.4844	72.2694	97.2213	57.7668	102.307	82.391	1.25654	5e-05	0.0011174
Mdh1	chr11:21556691-21898687	66.0682	37.2354	110.713	112.003	81.5048	174.624	80.4093	190.748	115.661	140.361	0.784181	0.0003	0.00535481
Mdk	chr2:91921696-91976443	241.784	350.652	175.818	192.947	240.3	131.79	115.774	118.914	121.433	121.978	-0.978221	0.0014	0.0195943
Me3	chr7:89632202-89854359	4.82343	10.339	4.59214	9.47606	7.30766	3.1024	4.07077	3.00148	2.85665	3.25782	-1.1655	0.00325	0.0384076
Med24	chr11:98704590-98729475	29.1389	15.6238	18.1268	18.3322	20.3054	45.2415	42.0138	43.9622	30.8651	40.5206	0.996793	5e-05	0.0011174
Medag	chr5:149405343-149431703	1.37051	6.54852	2.81602	4.0152	3.68756	9.10398	9.78635	8.67356	10.8601	9.60599	1.38127	5e-05	0.0011174
Meis1	chr11:18880427-19020672	13.1775	8.6866	12.7334	9.44456	11.0105	3.64447	4.14245	5.56371	4.08756	4.35955	-1.33663	5e-05	0.0011174
Met	chr6:17463347-17573980	9.7128	7.82384	13.8882	13.7275	11.2881	20.8418	20.2666	23.4447	17.1979	20.4377	0.856436	5e-05	0.0011174
Mettl17	chr14:51884841-51891868	18.303	16.9202	18.0131	18.9773	18.0534	10.1668	8.3896	13.5983	9.62682	10.4454	-0.789406	0.00255	0.0315741
Mfi2	chr16:31878493-31899020	5.17639	3.84111	3.28223	3.2187	3.87961	19.7511	16.1175	12.7023	13.9073	15.6195	2.00937	5e-05	0.0011174
Mfsd2a	chr4:122946849-122961195	18.1671	15.83	27.9717	41.5042	25.8683	10.2026	10.2069	9.14198	13.0331	10.6462	-1.28085	5e-05	0.0011174
Mgam	chr6:40628830-40769123	1.0601	0.465135	1.84277	2.17767	1.38642	0.469295	0.699712	0.841199	0.390849	0.600264	-1.20769	0.00085	0.0131263
Mgat4a	chr1:37439339-37541047	1.61994	1.23073	3.31926	5.15949	2.83236	11.2486	10.0432	9.72315	6.95485	9.49244	1.74478	5e-05	0.0011174
Mgmt	chr7:136894467-137128193	6.01666	11.4557	4.99745	6.78047	7.31258	27.9287	31.1222	17.5819	18.6695	23.8256	1.70406	5e-05	0.0011174
Mid1	chrX:169685198-169990798	8.39264	8.74899	10.8717	8.40315	9.10413	19.289	8.69689	28.2834	7.27174	15.8853	0.803096	0.00235	0.0295773
Mir223	chrX:96239925-96243642	0.126156	0.253925	1.8373	0.702647	0.730008	0.590099	0.304981	81.8666	1.07947	20.9603	4.8436	5e-05	0.0011174
Mir31	chr4:88909853-88942042	4.97276	2.25639	5.70822	5.26335	4.55018	16.1812	5.75986	14.0338	5.26254	10.3094	1.17996	0.00105	0.0156182
Mir675	chr7:142575529-142578146	1.01281	1.48279	0.38264	5.04523	1.98087	16.016	2.50221	12.8574	2.21171	8.39682	2.08371	5e-05	0.0011174
Mkx	chr18:6934965-7004779	0.046776	0.054567	0.118367	0.195503	0.103803	5.69045	2.82143	4.36436	3.84256	4.1797	5.33148	5e-05	0.0011174
Mmp10	chr9:7502341-7510242	0.394711	1.00515	0.46231	0.350449	0.553154	11.4234	6.67198	7.00233	10.9201	9.00443	4.02488	5e-05	0.0011174
Mmp13	chr9:7272513-7283333	0.297871	0.842491	0.187622	0.308718	0.409176	11.121	9.05599	5.36965	23.1858	12.1831	4.89602	5e-05	0.0011174
Mmp3	chr9:7445821-7455975	0.24741	5.59643	0.512013	0.309212	1.66627	9.25179	11.3109	4.0159	5.29234	7.46774	2.16405	5e-05	0.0011174
Mmp7	chr9:7628230-7699585	79.0911	178.202	239.299	343.197	209.948	75.8348	22.4162	48.4914	52.3369	49.7698	-2.07669	5e-05	0.0011174
Mmp9	chr2:164940743-164955850	7.19005	19.5198	15.4748	16.8566	14.7603	35.5999	32.5479	29.9825	39.7305	34.4652	1.22342	5e-05	0.0011174
Mocos	chr18:24653198-24701577	12.92	13.9442	13.5115	15.8474	14.0558	8.25267	7.08312	8.03934	7.55361	7.73218	-0.862216	0.0004	0.00691522
Mogat1	chr1:78511059-78606964	14.546	5.33908	6.33278	9.49396	8.92795	2.28086	1.53015	6.30402	6.51867	4.15843	-1.10229	0.00375	0.0430217
Mogat2	chr7:99219083-99238611	25.6686	17.9553	14.3277	25.4689	20.8551	5.76436	4.5202	5.42421	7.83527	5.88601	-1.82504	5e-05	0.0011174
Moxd1	chr10:24223516-24302783	3.39345	1.41706	2.85476	2.61862	2.57097	23.9982	15.6122	33.0942	24.5766	24.3203	3.24177	5e-05	0.0011174
Mpeg1	chr19:12460708-12465285	16.3463	16.5871	16.4949	13.2297	15.6645	9.91995	6.98045	7.51515	11.6795	9.02377	-0.795697	0.00035	0.00618303
Mpp7	chr18:7347961-7626893	2.00794	1.47624	4.16979	6.83247	3.62161	6.88161	6.24295	5.97339	5.0002	6.02453	0.734219	0.00235	0.0295773
Mpz	chr1:171150712-171161130	1.07776	0.512769	1.21327	1.45418	1.0645	7.32665	3.48823	6.70194	3.90083	5.35441	2.33056	5e-05	0.0011174
Mras	chr9:99385419-99436964	7.27393	12.0211	6.45185	7.02784	8.19369	4.04284	5.16888	3.62115	4.76541	4.39957	-0.897151	0.00055	0.00899905
Ms4a4b	chr19:11443557-11463549	0.664515	1.13656	1.38839	3.0601	1.56239	0.111965	0.226485	0.233467	0.240906	0.203206	-2.94274	5e-05	0.0011174
Msn	chrX:96096044-96168553	13.4183	17.8376	19.5897	13.5298	16.0938	33.6496	25.4789	28.1997	30.2234	29.3879	0.868714	0.0001	0.00209512
Mt1	chr8:94179083-94180327	297.465	482.39	119.611	227.57	281.759	516.545	381.917	677.207	223.197	449.717	0.674555	0.00255	0.0315741
Mt2	chr8:94172617-94173567	64.5808	123.701	18.7062	40.0623	61.7627	193.141	114.522	226.071	59.9097	148.411	1.26479	5e-05	0.0011174
Mtap	chr4:89137369-89181090	20.925	11.927	28.4057	28.0935	22.3378	59.6712	25.6252	62.5761	36.4199	46.0731	1.04444	5e-05	0.0011174
Muc15	chr2:110655200-110950404	0.125878	0.16777	0.0798841	0.110231	0.120941	1.57791	0.689367	3.0609	0.510453	1.45966	3.59326	5e-05	0.0011174
Mxra7	chr11:116803399-116828068	12.1912	11.8661	6.71345	4.91388	8.92116	22.2663	11.7024	17.6047	12.9268	16.125	0.853999	0.00135	0.0190497
Myadm	chr7:3289037-3299355	28.1225	29.1025	42.1008	46.4418	36.4419	15.5133	18.1363	18.3011	23.0404	18.7478	-0.958878	5e-05	0.0011174
Myb	chr10:21124929-21160984	10.809	3.96793	14.7553	12.9287	10.6152	5.99853	5.12069	6.87276	5.03532	5.75683	-0.882788	0.0002	0.00381778
Myc	chr15:61985340-61990361	23.989	22.3525	17.0891	13.9809	19.3529	24.7179	41.8714	28.5477	36.8585	32.9989	0.769869	0.00095	0.0143167
Mycbp	chr4:123902073-123912250	19.8804	12.9584	24.4362	21.0494	19.5811	49.8429	28.0615	41.9711	31.7496	37.9063	0.952976	5e-05	0.0011174
Myh11	chr16:14194526-14291408	3.98344	6.38465	6.48176	3.33869	5.04714	3.95714	2.44606	2.25309	1.7826	2.60972	-0.951569	0.0012	0.0173244
Myh14	chr7:44605802-44678231	19.8307	13.4586	17.1308	17.9089	17.0823	11.0951	7.41964	13.7354	6.75482	9.75123	-0.808842	0.00035	0.00618303
Myrip	chr9:120302955-120476101	1.28355	0.505028	0.171913	0.171387	0.532969	4.10422	5.67723	3.53234	3.99877	4.32814	3.02162	5e-05	0.0011174
Nav1	chr1:135434579-135688116	2.21296	1.48885	2.46426	2.61013	2.19405	1.20782	0.817036	1.41207	0.774759	1.05292	-1.0592	0.0003	0.00535481
Nav2	chr7:48959068-49610088	2.22428	1.6492	2.37683	2.11943	2.09243	0.490403	0.688009	0.694557	0.483455	0.589106	-1.82858	5e-05	0.0011174
Nbl1	chr4:139082290-139092980	58.6891	503.958	66.1091	79.2929	177.012	69.757	158.675	59.8638	100.133	97.1072	-0.866199	0.00205	0.0265303
Ncam1	chr9:49502128-49799427	1.1014	0.887272	0.687309	0.608115	0.821023	7.9469	4.35639	6.80358	3.71799	5.70622	2.79704	5e-05	0.0011174
Ncf2	chr1:152800152-152836990	10.6176	12.6304	15.8019	17.3236	14.0934	7.2482	6.14396	5.8774	8.28343	6.88825	-1.03281	0.0001	0.00209512
Ncoa7	chr10:30645581-30803360	73.2331	28.5535	166.156	194.798	115.685	70.0948	61.6851	58.0928	71.7674	65.41	-0.82262	0.0005	0.00834994
Ndnl2	chr7:64756090-65156564	21.8013	16.1292	20.9862	22.148	20.2662	33.9021	29.8037	32.995	32.2856	32.2466	0.670073	0.004	0.0452105
Ndrg1	chr15:66929317-66969641	55.198	65.6365	125.442	166.448	103.181	50.5111	91.0344	49.7242	54.7601	61.5075	-0.746346	0.00195	0.0255003
Ndufa11	chr17:56717761-56724248	54.9228	52.2719	38.0355	49.2879	48.6295	35.1605	33.5842	26.8835	30.8151	31.6108	-0.621414	0.00425	0.0474509
Nectin3	chr16:46387664-46498560	31.7037	22.6892	37.531	31.834	30.9395	47.0242	55.3761	48.3294	67.3459	54.5189	0.817309	0.0002	0.00381778
Nek7	chr1:138483836-138619757	6.53115	4.6465	11.634	10.6493	8.36523	18.4787	11.6193	19.3843	13.2862	15.6921	0.907564	0.0001	0.00209512
Neurl1b	chr17:26414964-26446349	2.05482	1.79341	1.3289	1.05472	1.55796	0.741182	0.65492	0.553468	0.624739	0.643577	-1.27548	0.0016	0.0217943
Neurl3	chr1:36264601-36274674	9.12397	11.4401	13.3376	16.7898	12.6729	8.31663	5.42652	8.24038	7.92503	7.47714	-0.761184	0.00265	0.0326651
Nfe2l3	chr6:51432669-51458768	23.6771	20.1961	20.3184	13.5675	19.4398	4.85537	8.87751	6.03201	7.18112	6.7365	-1.52894	5e-05	0.0011174
Nfix	chr8:84701421-84800338	11.6734	9.0085	13.5782	10.6738	11.2335	5.22831	6.67247	8.95088	6.22429	6.76899	-0.730793	0.0022	0.0281797
Ngfr	chr11:95568817-95587698	2.1553	0.702995	1.42723	0.569809	1.21383	0.808281	0.304644	0.435222	0.169002	0.429287	-1.49956	0.0024	0.0300964
Ninj1	chr13:49187546-49196251	74.1221	106.225	77.5195	69.962	81.9572	45.7967	59.5866	43.0704	60.6469	52.2752	-0.648746	0.0037	0.0424835
Nipal2	chr15:34572798-34679439	4.75304	2.58277	9.28841	9.1702	6.44861	4.31863	2.12859	4.3961	3.16239	3.50143	-0.881044	0.00095	0.0143167
Nkd2	chr13:73818528-73847631	5.26251	10.3508	4.18988	4.46846	6.06792	11.7778	13.9017	11.8992	13.4241	12.7507	1.0713	5e-05	0.0011174
Nkg7	chr7:43437137-43438246	1.7095	2.71617	1.83126	2.70956	2.24162	0.319228	0.426324	0.422484	0.173157	0.335298	-2.74103	0.00085	0.0131263
Nme4	chr17:26091733-26095519	16.2516	24.5293	13.6328	13.9353	17.0873	38.5934	63.0683	36.0516	55.4071	48.2801	1.49851	5e-05	0.0011174
Nmnat3	chr9:98287431-98420442	6.92744	6.75812	7.91265	7.84925	7.36187	18.8564	20.6156	14.5061	18.51	18.122	1.2996	5e-05	0.0011174
Nmur2	chr11:55970354-56098599	0.19643	0.231527	0.197699	0.449279	0.268734	3.33452	0.765771	1.56039	1.07427	1.68374	2.64742	5e-05	0.0011174
Nnmt	chr9:48538001-48607635	3.66621	28.2328	5.62253	1.87969	9.8503	1.46241	2.43358	0.761125	5.85495	2.62801	-1.90619	5e-05	0.0011174
Nod2	chr8:88647279-88688474	2.98743	2.48159	3.6163	4.54634	3.40791	1.51	1.58672	1.79235	2.09335	1.7456	-0.965163	0.0018	0.0239721
Nog	chr11:89300637-89302559	1.87333	2.68211	1.36682	1.51597	1.85956	0.513682	0.417244	0.458301	0.469298	0.464632	-2.0008	0.0005	0.00834994
Nos2	chr11:78920786-78960232	0.307507	0.674859	2.62115	4.73623	2.08494	0.869954	1.02192	0.77852	0.564306	0.808674	-1.36637	0.0014	0.0195943
Nostrin	chr2:69135799-69189330	2.22427	1.41802	3.40703	3.41787	2.6168	0.833054	1.08865	1.15654	1.14189	1.05503	-1.31051	0.00385	0.043876
Noxo1	chr17:24696233-24700530	61.6655	58.0877	72.584	92.8915	71.3072	38.1288	31.201	30.6685	36.2364	34.0587	-1.06603	5e-05	0.0011174
Npc1	chr18:12168690-12236432	11.8929	12.3886	15.2966	11.4245	12.7507	4.46232	4.78912	5.38591	4.94585	4.8958	-1.38096	5e-05	0.0011174
Npl	chr1:153503015-153549714	2.03428	8.25783	1.5348	2.54489	3.59295	27.0218	3.83594	12.5365	4.22422	11.9046	1.72828	5e-05	0.0011174
Npnt	chr3:132881744-132950291	2.08553	6.19624	3.08131	3.17436	3.63436	0.812036	2.66873	1.19365	3.00129	1.91893	-0.921402	0.003	0.0359477
Npr3	chr15:11839895-11907390	0.534405	0.643268	0.389802	0.190439	0.439479	1.5939	0.599808	1.16236	1.11797	1.11851	1.34772	0.00045	0.00761675
Nr2f1	chr13:78188970-78236564	0.184523	0.250157	0.163987	0.167461	0.191532	2.33488	0.365408	3.37476	1.02453	1.7749	3.21208	5e-05	0.0011174
Nrarp	chr2:25180757-25183339	0.819737	0.515864	1.55584	0.87583	0.941817	4.67932	2.17242	5.12534	3.55216	3.88231	2.0434	5e-05	0.0011174
Nrtn	chr17:56751322-56757530	182.638	216.354	118.588	133.659	162.81	70.6747	128.02	49.7295	85.8895	83.5785	-0.961982	5e-05	0.0011174
Nt5e	chr9:88327608-88372089	13.4537	7.19993	17.4551	17.9317	14.0101	2.70236	2.26286	1.8312	3.95147	2.68697	-2.38241	5e-05	0.0011174
Nthl1	chr17:24632681-24638838	6.35965	9.44697	5.4357	6.76517	7.00187	13.6734	17.9219	10.5592	17.1797	14.8335	1.08305	0.00135	0.0190497
Ntn1	chr11:68209363-68386826	6.81278	8.2654	4.54235	2.73099	5.58788	2.60285	4.00691	2.71905	2.96091	3.07243	-0.86292	0.00125	0.0178772
Ntn5	chr7:45677685-45694556	0.776574	0.341752	0.531005	0.399854	0.512296	3.10207	2.26242	4.65022	3.73114	3.43646	2.74587	0.00015	0.00299651
Nudt10	chrX:6092423-6229711	8.092	6.73866	6.40074	8.49688	7.43207	1.62892	1.92399	2.13899	1.68278	1.84367	-2.01119	5e-05	0.0011174
Nudt11	chrX:5814797-6092088	1.05447	1.04238	1.20952	1.82641	1.2832	0.352808	0.443273	0.501595	0.513679	0.452839	-1.50267	0.00395	0.0447558
Nudt19	chr7:35547184-35556304	40.1018	31.2545	46.6292	45.8837	40.9673	92.3371	101.941	111.892	81.3448	96.8789	1.24171	5e-05	0.0011174
Nupr1	chr7:126621768-126635179	158.001	140.384	165.156	274.872	184.603	614.36	284.219	321.101	211.392	357.768	0.954597	0.0001	0.00209512
Nxn	chr11:76257225-76399141	43.8465	48.4882	35.1077	36.2093	40.9129	28.0868	24.5059	23.7643	25.1487	25.3764	-0.689069	0.001	0.0149717
Nxpe3	chr16:55839952-55896773	2.87488	2.17858	1.3835	1.58892	2.00647	0.489529	0.738315	0.653874	0.670185	0.637976	-1.65309	0.0011	0.0161867
Ocel1	chr8:71371297-71373689	1.98144	7.77045	2.05846	2.00498	3.45383	9.2961	9.55459	7.18002	8.60563	8.65909	1.32602	0.00085	0.0131263
Ogdhl	chr14:32322011-32348150	2.23609	2.0278	1.42292	1.81352	1.87508	9.96232	8.5648	11.8237	6.74886	9.27492	2.30638	5e-05	0.0011174
Oit1	chr14:8348936-8378763	37.8414	27.7166	39.5377	66.5945	42.9226	94.6276	68.9369	44.9085	63.3969	67.9675	0.663108	0.00385	0.043876
Olfm1	chr2:28193092-28230736	10.6403	15.4255	6.96508	8.21355	10.3111	63.291	76.4903	28.7615	52.3705	55.2283	2.42121	5e-05	0.0011174
Olfm2	chr9:20667690-20746307	1.66621	1.31205	0.970943	0.975001	1.23105	5.01881	3.32933	6.28993	7.13883	5.44422	2.14484	5e-05	0.0011174
Olfml2b	chr1:170644422-170682789	5.78217	7.10586	2.41241	2.18488	4.37133	6.78524	7.62366	6.32913	13.0264	8.4411	0.949357	0.00115	0.0167432
Osbpl1a	chr18:12755304-12941866	7.38528	3.73221	8.42157	8.76907	7.07703	4.08823	4.3487	4.24847	3.56392	4.06233	-0.800837	0.004	0.0452105
Osm	chr11:4236784-4241026	0.170926	2.6959	3.6286	6.49845	3.24847	6.68766	12.076	9.1269	12.6846	10.1438	1.64276	5e-05	0.0011174
Otub2	chr12:103376893-103406350	2.60291	1.70227	3.34464	4.3697	3.00488	1.7049	1.31338	1.14702	1.42924	1.39864	-1.10329	0.0023	0.0290544
Oxct1	chr15:4020110-4155344	35.9502	28.469	45.0807	57.3855	41.7214	17.7928	19.309	21.4943	22.3384	20.2336	-1.04403	5e-05	0.0011174
P2ry14	chr3:59005593-59344441	14.8087	5.32595	14.4003	4.80282	9.83445	4.76992	2.35986	2.18158	2.3687	2.92001	-1.75187	0.00055	0.00899905
P3h2	chr16:25960322-26105784	3.58615	1.07068	3.71775	4.1961	3.14267	0.641236	0.282232	0.345819	0.370782	0.410017	-2.93823	5e-05	0.0011174
P4ha2	chr11:54100923-54131668	41.0005	27.6925	28.4995	31.8033	32.249	17.2867	18.1538	18.0765	16.8515	17.5921	-0.874321	5e-05	0.0011174
Pacsin3	chr2:91256097-91264680	52.671	80.426	30.217	47.4296	52.6859	22.0172	23.6194	28.5957	34.8847	27.2793	-0.949612	5e-05	0.0011174
Padi2	chr4:140906336-140957902	2.7927	0.555864	4.90844	11.929	5.0465	2.99802	0.965828	3.71965	1.14606	2.20739	-1.19294	0.0003	0.00535481
Padi4	chr4:140745507-140774239	15.5231	8.98537	19.0714	19.2048	15.6961	9.44064	7.34042	9.32278	8.37728	8.62028	-0.864604	0.0006	0.00966753
Pak1ip1	chr13:41001009-41013033	56.5825	35.0833	59.1714	72.7703	55.9019	99.7932	82.1845	91.5152	86.2079	89.9252	0.685829	0.00145	0.0201709
Paqr5	chr9:61953737-62026790	0.723297	0.516017	1.86095	2.3243	1.35614	4.87587	4.33396	3.58328	3.79344	4.14664	1.61244	5e-05	0.0011174
Paqr8	chr1:20890621-20939650	4.32107	2.88026	3.47687	5.45128	4.03237	12.2357	9.1655	9.55624	9.00781	9.99131	1.30904	5e-05	0.0011174
Pard6g	chr18:80046871-80119640	4.68434	3.83763	5.22656	4.65186	4.6001	2.00739	1.63707	2.71438	2.81407	2.29323	-1.00428	0.0013	0.0184579
Pbld2	chr10:63024048-63058813	0.314449	0.630892	0.701004	0.416574	0.51573	1.52746	2.29041	1.45302	1.54762	1.70463	1.72477	0.0008	0.0124945
Pcbd1	chr10:61089330-61094329	51.2803	36.6055	44.5593	36.3223	42.1918	93.6704	82.9356	100.216	75.7854	88.1519	1.06303	5e-05	0.0011174
Pccb	chr9:100982031-101034940	46.661	42.0805	35.6556	24.7051	37.2755	17.5421	21.5102	21.1311	22.7661	20.7374	-0.845995	0.0002	0.00381778
Pcdh19	chrX:133582859-133707257	0.42574	0.489327	0.250349	0.330192	0.373902	2.04039	1.14579	1.79157	0.995933	1.49342	1.99789	5e-05	0.0011174
Pcdh8	chr14:79742319-79777234	0.412985	1.20774	1.18489	2.10962	1.22881	8.21848	4.33464	5.20074	2.11121	4.96627	2.0149	5e-05	0.0011174
Pcp4	chr16:96467605-96525789	32.0755	57.2799	34.0516	16.3846	34.9479	11.264	13.444	11.5282	8.8485	11.2712	-1.63257	5e-05	0.0011174
Pcp4l1	chr1:171173263-171196268	6.08058	4.91587	8.98565	8.79051	7.19315	41.009	26.5098	56.6684	31.4026	38.8975	2.43498	5e-05	0.0011174
Pcsk9	chr4:106316212-106464325	1.00586	1.13296	2.06186	1.6474	1.46202	3.27312	13.4346	4.89586	9.97548	7.89476	2.43293	0.00345	0.0402178
Pde3b	chr7:114315478-114537942	2.81037	1.76363	3.33028	3.29527	2.79989	5.84127	4.85301	6.96144	6.08164	5.93434	1.08372	5e-05	0.0011174
Pde4d	chr13:108654176-109955969	1.0874	0.976928	1.495	1.47261	1.25798	2.60429	2.09404	2.14751	2.00656	2.2131	0.814955	0.0037	0.0424835
Pde7a	chr3:19223107-19311322	22.9556	13.2644	26.4678	23.1899	21.4694	44.6385	32.0138	52.8407	29.3478	39.7102	0.887227	0.0002	0.00381778
Pdgfrb	chr18:61045149-61085067	3.87933	5.8013	3.17823	2.06428	3.73079	7.31145	6.80945	7.45999	6.97051	7.13785	0.93601	0.00015	0.00299651
Pdlim1	chr19:40222238-40271616	121.401	97.1628	109.02	106.118	108.425	31.2608	37.3269	29.2025	40.4113	34.5504	-1.64993	5e-05	0.0011174
Pdlim4	chr11:54054927-54069032	117.615	170.962	78.6634	97.3294	116.142	37.0279	88.347	53.9794	70.767	62.5303	-0.893265	5e-05	0.0011174
Pdpn	chr4:143267408-143299564	14.2251	22.7579	9.84594	14.5174	15.3366	3.25867	8.55356	3.20586	5.57634	5.14861	-1.57472	5e-05	0.0011174
Peak1	chr9:56201125-56418230	1.19184	0.791235	1.50682	1.32277	1.20317	0.649025	0.464002	0.780803	0.42599	0.579955	-1.05282	0.0008	0.0124945
Peg10	chr6:4747305-4760517	4.74187	2.91012	13.8926	59.0458	20.1476	47.4223	24.8178	65.9828	9.34472	36.8919	0.872698	0.00395	0.0447558
Penk	chr4:4133529-4138964	0.430578	2.36932	1.32762	1.72366	1.46279	29.3935	4.46144	6.90021	6.12232	11.7194	3.0021	5e-05	0.0011174
Pfkfb4	chr9:108988268-109032236	2.93756	4.6654	5.93217	8.0407	5.39396	2.7302	3.67377	1.76375	3.72483	2.97313	-0.859359	0.00415	0.0465993
Pgm1	chr5:64092830-64128355	51.1317	44.5761	59.752	72.2087	56.9171	83.3208	122.301	79.9845	100.29	96.4742	0.76128	0.0004	0.00691522
Pgr	chr9:8893174-8968611	12.5507	7.47017	10.8637	7.69429	9.64473	3.46499	2.13374	2.5654	2.46622	2.65759	-1.85962	5e-05	0.0011174
Phactr1	chr13:42680570-43138526	1.96904	1.81869	2.27092	2.79809	2.21419	0.543504	0.664663	0.751263	0.650207	0.652409	-1.76293	5e-05	0.0011174
Phlda1	chr10:111506285-111508649	26.3675	23.0352	17.6465	23.3595	22.6022	22.9223	54.2319	26.0439	59.6879	40.7215	0.849329	0.0003	0.00535481
Phldb2	chr16:45746229-45957495	2.76231	3.97703	3.65904	3.2529	3.41282	7.2476	8.6306	6.11291	9.41144	7.85064	1.20184	5e-05	0.0011174
Phyh	chr2:4918995-4938743	50.983	31.075	46.6528	31.1589	39.9674	18.2647	14.5893	20.349	15.0233	17.0566	-1.2285	5e-05	0.0011174
Phyhipl	chr10:70440083-70599291	0.437663	0.705124	0.342591	0.268386	0.438441	2.22236	0.907626	1.71663	0.885268	1.43297	1.70855	0.00175	0.0233969
Pik3c2b	chr1:133045671-133108691	1.86381	1.21367	1.68488	1.41339	1.54394	0.656579	0.804023	0.788896	0.722714	0.743053	-1.05508	0.00305	0.0364198
Pik3cd	chr4:149649167-149702566	2.03853	2.55325	2.36586	2.95523	2.47822	0.946652	1.22991	1.32971	1.17379	1.17001	-1.08278	0.0018	0.0239721
Pik3r5	chr11:68432124-68497849	5.79276	4.48329	6.24975	5.36403	5.47246	2.3247	2.04648	2.32138	2.73194	2.35613	-1.21577	5e-05	0.0011174
Pinlyp	chr7:24541653-24546620	1.31576	1.59898	0.552669	0.412307	0.969928	21.0093	11.273	10.8754	7.10375	12.5654	3.69543	5e-05	0.0011174
Pitpnm2	chr5:124118688-124249760	1.69388	5.59782	1.79709	1.34662	2.60886	0.595848	2.30355	0.785392	1.26295	1.23693	-1.07665	0.0012	0.0173244
Pkp4	chr2:59160849-59355205	12.5842	7.98417	16.4167	15.9811	13.2415	23.4611	15.7163	28.0836	17.493	21.1885	0.678212	0.0032	0.0379145
Pla1a	chr16:38396116-38433191	3.1973	3.73182	2.77974	3.80368	3.37814	12.3799	9.10663	6.34359	15.1262	10.7391	1.66857	5e-05	0.0011174
Pla2g2e	chr4:138877910-138882817	131.453	116.601	208.889	255.595	178.135	63.3838	61.655	36.4392	39.6044	50.2706	-1.82518	5e-05	0.0011174
Pla2g7	chr17:43568080-43612202	18.208	15.1229	32.0785	24.0433	22.3632	41.6311	32.5199	30.6862	38.6223	35.8649	0.681448	0.0026	0.0321642
Pla2r1	chr2:60417542-60553923	3.11309	4.01529	4.95275	5.8462	4.48183	0.752152	1.53337	1.26116	2.35976	1.47661	-1.6018	5e-05	0.0011174
Plat	chr8:22757721-22782848	233.5	225.605	181.378	231.261	217.936	66.7319	63.5489	32.7697	87.3219	62.5931	-1.79983	5e-05	0.0011174
Plau	chr14:20836661-20843388	19.5417	15.3114	11.4497	10.2431	14.1365	43.5718	26.015	28.3461	39.1304	34.2658	1.27735	5e-05	0.0011174
Plaur	chr7:24460936-24475968	21.5443	26.3856	32.0078	45.6039	31.3854	64.8785	101.57	44.5359	114.971	81.4887	1.37651	5e-05	0.0011174
Plb1	chr5:32232690-32364356	14.0967	12.5421	8.87943	9.34106	11.2148	42.8049	21.4263	33.1993	24.2128	30.4108	1.43918	5e-05	0.0011174
Plbd1	chr6:136612070-136662271	2.46004	3.24404	6.38921	3.55808	3.91284	1.41839	1.78256	1.67666	1.87991	1.68938	-1.21172	0.0022	0.0281797
Plcd3	chr11:103069235-103101658	23.5546	30.1395	14.0277	18.0127	21.4337	11.5882	16.8696	9.20717	16.1338	13.4497	-0.672305	0.00385	0.043876
Plch1	chr3:63696198-63899725	3.44965	1.9702	3.46656	2.72887	2.90382	4.10108	4.42436	6.67348	4.09805	4.82424	0.732349	0.00255	0.0315741
Plekha6	chr1:133163767-133303435	5.17277	4.47042	7.91014	6.37296	5.98157	2.06765	4.7715	3.78091	3.81726	3.60933	-0.728794	0.00335	0.0393525
Plekhb1	chr7:100643895-100662394	1.72498	3.92028	1.91089	4.25582	2.95299	10.9501	6.70583	9.3151	10.2492	9.30503	1.65583	5e-05	0.0011174
Plekhs1	chr19:56457274-56486729	127.853	105.441	120.884	94.5645	112.186	33.022	20.4735	23.6631	33.9124	27.7678	-2.0144	5e-05	0.0011174
Plin2	chr4:86626853-86670059	106.88	118.111	104.88	159.312	122.296	299.65	277.195	247.275	297.627	280.437	1.1973	5e-05	0.0011174
Plpp3	chr4:105157346-105232767	4.32977	5.38958	5.27872	4.36073	4.8397	8.04272	9.81934	10.7946	6.82927	8.87149	0.874259	0.0003	0.00535481
Pls1	chr9:95752641-95845306	4.01092	1.64793	7.24522	7.12551	5.0074	10.3653	7.52133	11.9823	9.7142	9.89579	0.982754	0.0001	0.00209512
Plscr2	chr9:92275601-92297752	5.23215	19.2966	7.89513	57.5018	22.4814	67.5977	51.1455	28.7904	36.9015	46.1088	1.03631	5e-05	0.0011174
Plxnb1	chr9:109094189-109119915	12.231	14.7755	8.86653	7.44897	10.8305	5.04772	6.32521	7.04193	6.26037	6.16881	-0.812035	0.0003	0.00535481
Plxnd1	chr6:115954810-115995005	2.9984	3.65257	3.39932	2.57162	3.15548	1.64632	1.67007	1.28324	1.65657	1.56405	-1.01257	0.0007	0.0110584
Pmm1	chr15:81951105-81960930	51.9744	80.0619	29.0708	25.7238	46.7077	83.477	77.8225	77.3426	67.6239	76.5665	0.713053	0.00195	0.0255003
Pof1b	chrX:112638426-112698711	3.39423	1.50415	6.34301	4.1583	3.84992	9.81708	10.1625	5.19807	6.86404	8.01042	1.05705	5e-05	0.0011174
Pon2	chr6:5264619-5298373	20.3458	16.518	24.2034	19.1023	20.0424	10.2079	10.8697	14.423	10.0237	11.3811	-0.816417	0.0009	0.0137593
Postn	chr3:54359271-54391041	16.8102	27.4563	7.89889	6.11736	14.5707	255.495	39.1643	43.0281	61.202	99.7224	2.77485	5e-05	0.0011174
Ppard	chr17:28232753-28301469	3.90373	4.99258	4.90527	5.75404	4.8889	1.89746	2.82545	2.76891	2.667	2.53971	-0.944849	0.00365	0.0420147
Ppbp	chr5:90768517-90770063	0.244047	0.518002	0.652251	2.26344	0.919434	15.7024	5.03787	9.46311	9.64975	9.96329	3.4378	5e-05	0.0011174
Ppfibp2	chr7:107595050-107758199	3.70132	22.68	4.81673	5.89251	9.27265	2.43014	6.74856	3.9611	4.24674	4.34663	-1.09308	0.0003	0.00535481
Ppp1r12b	chr1:134754657-134955965	2.99959	3.88254	2.63733	1.63601	2.78887	1.34609	1.74828	1.72722	1.64595	1.61688	-0.786463	0.00345	0.0402178
Ppp1r1b	chr11:98348405-98358283	25.3877	15.4478	14.2372	6.56503	15.4094	22.1122	29.4125	41.1185	25.5561	29.5498	0.939336	0.0001	0.00209512
Ppp2r2b	chr18:42645220-43067590	8.09691	9.23049	13.1474	9.48388	9.98967	1.20586	2.60392	2.35615	2.31442	2.12009	-2.23631	5e-05	0.0011174
Ppp2r3a	chr9:101104988-101251832	3.51872	2.96963	4.358	5.25178	4.02453	9.67289	7.81492	10.5509	6.89017	8.73223	1.11753	5e-05	0.0011174
Prap1	chr7:140093395-140097203	206.751	154.436	93.6749	768.593	305.864	3209.06	842.276	733.822	405.122	1297.57	2.08485	5e-05	0.0011174
Prcp	chr7:92875252-92934581	24.0942	18.5061	25.8311	19.6963	22.0319	17.6921	13.9828	9.7249	5.34557	11.6864	-0.914772	5e-05	0.0011174
Prdx5	chr19:6906818-6909645	455.55	547.86	535.632	879.618	604.665	1052.64	1328.95	868.918	1480.1	1182.65	0.967816	5e-05	0.0011174
Prelp	chr1:133910303-133929977	0.509591	12.6158	1.14744	1.27932	3.88805	0.37892	3.40443	0.943276	1.17964	1.47657	-1.3968	0.0005	0.00834994
Prex1	chr2:166564442-166713832	4.33519	5.61596	3.10816	1.31427	3.59339	0.657969	1.14458	1.01437	0.958477	0.94385	-1.92872	5e-05	0.0011174
Prkab1	chr5:116013585-116024503	26.2586	20.4731	31.1722	32.0868	27.4977	53.9205	42.8391	56.9621	47.1939	50.2289	0.869208	0.0002	0.00381778
Prkacb	chr3:146729578-146812946	7.52529	5.05624	12.7525	11.9975	9.33289	21.193	16.4388	24.4855	19.8294	20.4867	1.13429	5e-05	0.0011174
Prkar2b	chr12:31958449-32061344	4.38239	2.78869	6.49152	7.55126	5.30347	12.4786	11.1589	14.5589	7.21496	11.3528	1.09804	0.00015	0.00299651
Prkca	chr11:107933386-108343888	0.245959	0.344676	0.281042	0.281623	0.288325	1.2386	0.967926	1.14825	1.0714	1.10655	1.9403	5e-05	0.0011174
Prkcdbp	chr7:105480615-105482197	58.6209	150.786	49.7132	64.3621	80.8706	204.908	144.376	263.99	207.968	205.311	1.34412	5e-05	0.0011174
Prkcq	chr2:11171903-11301226	4.14818	2.53986	2.38333	2.33459	2.85149	0.515824	0.337456	0.859156	0.598625	0.577765	-2.30316	5e-05	0.0011174
Prkd1	chr12:50341225-50649248	2.52518	2.60471	1.79252	1.38209	2.07612	0.702975	0.709212	0.775249	1.26559	0.863257	-1.26603	0.00065	0.0103638
Prob1	chr18:35650350-35655199	2.17239	1.374	1.27072	1.33181	1.53723	5.06402	2.7921	4.05857	2.14115	3.51396	1.19276	0.00015	0.00299651
Prom1	chr5:43993620-44102250	54.2257	41.7282	118.138	128.018	85.5276	154.292	224.057	172.803	205.374	189.132	1.14493	5e-05	0.0011174
Prrx1	chr1:163245118-163313705	1.86354	1.60786	2.30939	1.36608	1.78672	4.79514	2.69021	3.10732	3.82767	3.60509	1.01272	0.0007	0.0110584
Prrx2	chr2:30845063-30881251	4.80275	4.62115	10.9712	5.05995	6.36377	2.2028	2.64825	2.32907	2.68146	2.4654	-1.36806	0.00345	0.0402178
Prss12	chr3:123441160-123506602	0.569821	8.75769	1.14837	0.956902	2.8582	0.538572	1.62197	0.407136	1.28962	0.964324	-1.56751	0.0006	0.00966753
Prss22	chr17:23993533-24000736	75.0796	94.3232	66.4019	69.8918	76.4241	117.249	206.996	114.196	237.118	168.89	1.14398	5e-05	0.0011174
Prss23	chr7:89507784-89527238	94.2791	147.382	80.6883	91.0799	103.357	41.2904	59.1739	50.417	68.5558	54.8593	-0.913834	0.00025	0.00459358
Prss32	chr17:23853771-23859776	6.99022	8.04187	18.6301	64.2088	24.4677	0.679612	0.549077	1.36728	4.73754	1.83338	-3.73831	5e-05	0.0011174
Psat1	chr19:15905122-15925059	54.1507	41.3574	55.4021	79.2855	57.5489	90.5299	71.0583	101.76	86.9094	87.5644	0.605556	0.0038	0.0434503
Psca	chr15:74714838-74717065	12.086	17.8193	16.4355	0.21763	11.6396	107.096	96.1769	109.701	97.9603	102.734	3.14179	5e-05	0.0011174
Ptger4	chr15:5233398-5244187	5.42401	2.40452	7.70774	6.6385	5.54369	15.4834	12.9256	14.0453	10.3873	13.2104	1.25275	5e-05	0.0011174
Ptges2	chr2:32395889-32402740	77.6798	83.5082	66.9671	85.0163	78.2928	113.588	162.79	106.028	164.699	136.776	0.804866	5e-05	0.0011174
Ptgis	chr2:167203195-167240537	12.1589	151.316	10.779	11.8538	46.5268	4.41624	46.7288	9.17005	29.885	22.55	-1.04493	0.00095	0.0143167
Ptgs1	chr2:36216743-36252275	16.3809	20.1378	12.6119	16.1142	16.3112	6.50526	8.46858	5.8576	7.61376	7.1113	-1.19768	5e-05	0.0011174
Ptgs2	chr1:150100030-150108234	4.20494	4.96951	13.8098	18.2934	10.3194	15.2395	18.9576	12.3267	21.5768	17.0251	0.722304	0.00165	0.0223866
Ptk2b	chr14:66153256-66281068	6.41081	12.5209	8.01336	7.50122	8.61156	2.7415	4.83184	2.81756	3.57862	3.49238	-1.30206	5e-05	0.0011174
Ptn	chr6:36714923-36811361	42.6128	36.894	30.9772	24.5198	33.751	9.22391	11.3862	8.75811	12.7198	10.522	-1.68152	5e-05	0.0011174
Ptpn22	chr3:103856801-103912252	7.63203	5.45475	8.30182	11.7897	8.29458	4.11158	2.57139	4.5925	3.18606	3.61538	-1.19802	0.0001	0.00209512
Ptpn5	chr7:47077794-47133697	6.80017	1.97403	4.24178	1.46998	3.62149	2.67638	1.15773	0.78962	1.77938	1.60078	-1.17781	0.00175	0.0233969
Ptprh	chr7:4548613-4604041	2.19598	0.979294	1.6299	2.64976	1.86373	0.338298	0.251412	0.136095	0.206521	0.233082	-2.99929	5e-05	0.0011174
Ptprr	chr10:116018199-116274932	10.3267	7.19705	10.1932	6.46838	8.54633	0.614842	0.504663	0.457953	1.27269	0.712537	-3.58427	5e-05	0.0011174
Ptprs	chr17:56412425-56476480	42.9871	35.2703	30.9697	22.7101	32.9843	18.8566	20.7767	24.5034	17.1218	20.3146	-0.699261	0.00115	0.0167432
Ptpru	chr4:131768456-131838314	4.57708	2.4127	4.48984	2.6458	3.53135	0.359481	0.875367	0.460882	0.735378	0.607777	-2.53861	5e-05	0.0011174
Ptprz1	chr6:22875456-23052916	0.732398	2.34991	2.65862	2.91368	2.16365	0.685373	0.63493	0.551637	0.868572	0.685128	-1.65902	5e-05	0.0011174
Pycard	chr7:127991372-127993867	121.063	68.2526	76.2055	166.165	107.922	70.0753	90.9032	16.3177	22.7974	50.0234	-1.10931	5e-05	0.0011174
Pygb	chr2:150786795-150831748	21.9038	23.4736	23.2034	17.7738	21.5886	8.29206	11.2056	11.1583	12.9259	10.8955	-0.986543	5e-05	0.0011174
Rab11fip4	chr11:79591020-79698023	1.07097	0.602056	1.67358	1.45619	1.2007	0.674781	0.428898	0.804871	0.272467	0.545254	-1.13887	0.00425	0.0474509
Rab15	chr12:76797959-76822763	10.7205	8.17986	15.5402	13.3428	11.9458	1.53313	2.09952	2.01525	3.70245	2.33759	-2.35342	5e-05	0.0011174
Rab17	chr1:90958132-90969674	10.4066	18.0202	8.47837	8.07757	11.2457	5.09402	8.85834	5.08766	4.59104	5.90776	-0.928688	0.00345	0.0402178
Rab43	chr6:87788852-87812164	10.0917	8.12858	11.184	13.5371	10.7353	5.74621	6.73267	7.03379	5.79645	6.32728	-0.762709	0.0011	0.0161867
Rab6b	chr9:103104503-103185276	0.889727	7.1022	1.11774	1.10715	2.55421	0.625441	2.62072	0.630802	1.00057	1.21938	-1.06672	0.00415	0.0465993
Raet1e	chr10:22158531-22212041	2.01579	2.0887	2.49852	2.72115	2.33104	2.53642	7.66437	2.74125	9.41369	5.58893	1.2616	0.00205	0.0265303
Rap1gap2	chr11:74383482-74610910	1.15876	0.77232	1.50169	1.20094	1.15843	0.353237	0.442221	0.2859	0.377153	0.364628	-1.66767	5e-05	0.0011174
Rapgef3	chr15:97739157-97768837	1.73237	6.23423	1.68469	1.79661	2.86198	0.573286	2.50995	0.576452	1.53949	1.29979	-1.13873	0.0037	0.0424835
Rarb	chr14:16430838-17082331	1.13278	1.3823	0.893624	0.535957	0.986164	3.52759	1.68453	2.89774	1.45653	2.3916	1.27807	0.0019	0.025037
Rarres1	chr3:67478885-67515523	0.121679	0.873005	0.275944	0.381338	0.412992	3.59827	1.42292	1.09833	0.659823	1.69484	2.03696	0.00105	0.0156182
Rasa4	chr5:136083915-136111860	2.58372	2.61692	3.10645	6.46045	3.69188	1.14861	1.07074	1.31042	0.874865	1.10116	-1.74534	0.00015	0.00299651
Rasal1	chr5:120648039-120679610	2.60263	2.20558	3.46041	2.9318	2.80011	1.03148	0.818013	0.90669	0.653935	0.852531	-1.71566	5e-05	0.0011174
Rasgef1a	chr6:118011474-118091546	0.863639	0.706577	3.20231	3.15166	1.98105	0.121195	0.111727	0.0538248	0.350334	0.15927	-3.63671	5e-05	0.0011174
Rbp1	chr9:98422960-98446551	275.769	222.066	197.567	143.844	209.812	50.6367	84.462	110.385	121.687	91.7927	-1.19264	5e-05	0.0011174
Rbpms	chr8:33782642-33929896	31.1047	40.3543	32.9846	29.8796	33.5808	85.64	67.3035	99.4202	58.1347	77.6246	1.20888	5e-05	0.0011174
Rdh1	chr10:127759725-127768299	0.941927	1.27714	1.71737	1.94623	1.47067	0.0243395	0.0684677	0.0463994	0.0228612	0.040517	-5.1818	5e-05	0.0011174
Rdh10	chr1:16105881-16132550	67.3207	34.9207	101.07	79.0554	70.5916	102.775	125.758	97.1541	136.828	115.629	0.711931	0.0011	0.0161867
Rdh9	chr10:127776404-127792697	1.45197	2.28576	3.52173	2.70206	2.49038	0.0831047	0.115312	0.132076	0.0982818	0.107194	-4.53807	5e-05	0.0011174
Rec8	chr14:55617994-55625395	11.4414	17.7146	6.52774	12.3589	12.0107	4.2288	2.56772	6.42795	5.16671	4.5978	-1.3853	5e-05	0.0011174
Rerg	chr6:137054824-137170496	0.640782	1.97905	1.46134	6.06396	2.53628	9.58785	4.16211	4.8976	3.83098	5.61963	1.14776	0.00205	0.0265303
Rev3l	chr10:39732068-39875211	5.81211	4.25123	6.99592	4.93015	5.49735	3.3451	3.12275	4.0689	3.06527	3.40051	-0.692988	0.00185	0.0245429
Rgcc	chr14:79288749-79301635	5.81297	6.576	2.6069	3.38229	4.59454	24.9875	9.33471	8.04228	11.0463	13.3527	1.53914	0.0002	0.00381778
Rgma	chr7:73310379-73419899	5.09671	13.9638	3.47981	3.83223	6.59314	3.63903	4.37577	2.45908	2.94973	3.3559	-0.974265	0.0013	0.0184579
Rgs12	chr5:34949386-35039642	3.26134	2.97872	2.42505	1.88622	2.63783	13.4684	9.46697	11.435	10.2223	11.1482	2.07938	5e-05	0.0011174
Rgs16	chr1:153740352-153745468	1.7124	2.49947	2.61935	2.69431	2.38138	6.98484	5.19799	6.21561	7.8912	6.57241	1.46462	0.0001	0.00209512
Rgs4	chr1:169741476-169747642	0.361832	0.431552	2.26498	1.25494	1.07833	9.64002	2.73531	2.28816	1.51884	4.04558	1.90755	5e-05	0.0011174
Rhbg	chr3:88242873-88254740	0.323967	0.890474	0.330251	0.507242	0.512984	2.83611	1.61158	1.83062	1.91141	2.04743	1.99683	0.0005	0.00834994
Rhof	chr5:123118179-123132629	1.64088	1.86931	3.60296	4.78655	2.97493	0.935458	0.748939	0.557389	0.790464	0.758063	-1.97247	0.0004	0.00691522
Rhov	chr2:119269200-119278008	1.83865	2.93115	2.01134	3.87611	2.66431	8.52602	7.27916	6.65653	5.83727	7.07474	1.40891	0.00055	0.00899905
Rilp	chr11:75510093-75513168	1.27049	1.96152	1.24777	1.4887	1.49212	0.348254	0.824125	0.437096	0.22935	0.459706	-1.69858	0.0029	0.0350859
Ripk3	chr14:55784137-55793781	7.70629	8.3814	8.30166	11.2812	8.91764	32.7098	26.8463	23.4909	22.2009	26.312	1.56099	5e-05	0.0011174
Rnaset2b	chr17:6978859-6998193	65.5955	35.3196	40.552	40.4967	45.4909	0.868844	1.04266	31.3303	1.07167	8.57836	-2.40681	5e-05	0.0011174
Rnf125	chr18:20944624-20987359	2.29411	2.09918	3.6863	3.32621	2.85145	0.600437	0.628012	0.791	0.64143	0.66522	-2.09979	5e-05	0.0011174
Rnf141	chr7:110765766-110844452	12.7332	7.61483	19.7763	16.5104	14.1587	4.56402	6.75663	6.18678	8.48185	6.49732	-1.12377	0.0002	0.00381778
Rnf144b	chr13:47115683-47247991	1.58614	1.81717	2.74301	2.32494	2.11782	0.601559	0.746015	0.830471	0.775067	0.738278	-1.52034	0.00025	0.00459358
Rnf150	chr8:82863012-83091271	0.713678	0.907461	1.30921	1.19202	1.03059	0.191851	0.352011	0.250092	0.38432	0.294568	-1.8068	5e-05	0.0011174
Rnf180	chr13:105130566-105294818	20.2955	16.143	24.5508	28.116	22.2764	5.95314	3.7758	5.83738	5.96227	5.38215	-2.04926	5e-05	0.0011174
Rnf183	chr4:62427535-62443851	19.4546	15.2695	19.673	22.652	19.2623	11.1317	11.5465	8.42587	8.08228	9.7966	-0.975427	0.00065	0.0103638
Rph3al	chr11:75768269-75967250	4.07686	6.28112	5.74892	7.14344	5.81258	2.00508	3.95196	1.81461	2.69038	2.61551	-1.15209	0.00155	0.0213245
Rpl29	chr9:106428782-106431568	722.813	455.324	617.556	393.137	547.207	93.6583	87.0209	552.253	472.742	301.418	-0.86032	0.00085	0.0131263
Rps6ka6	chrX:111387836-111538097	1.02527	0.863081	1.29926	1.04498	1.05815	3.42338	5.11144	4.48481	5.0939	4.52838	2.09745	5e-05	0.0011174
Rspo1	chr4:124986396-125009102	4.44907	78.1551	5.76052	8.38267	24.1868	1.92025	24.5919	4.95832	14.3022	11.4432	-1.07973	0.0003	0.00535481
Rusc1	chr3:89083974-89093363	29.6146	32.7197	18.7164	28.1802	27.3077	9.96079	11.5841	9.02034	13.6605	11.0564	-1.30442	5e-05	0.0011174
S100a6	chr3:90612893-90614414	205.717	682.287	164.692	224.618	319.329	680.785	942.834	552.462	909.012	771.273	1.2722	5e-05	0.0011174
Saa3	chr7:46711997-46715676	6.64441	75.9262	167.044	234.554	121.042	236.842	584.165	211.42	424.755	364.296	1.5896	5e-05	0.0011174
Scara3	chr14:65914384-65953930	12.3252	9.65359	7.0432	3.68841	8.17759	3.87345	5.22294	4.04716	5.93006	4.7684	-0.77817	0.00325	0.0384076
Scd1	chr19:44394449-44407709	22.8453	22.4053	31.6594	33.8533	27.6908	3.02314	14.1799	3.60251	9.59953	7.60128	-1.8651	5e-05	0.0011174
Scd2	chr19:44293675-44306864	165.79	81.0169	246.32	258.592	187.93	94.2641	100.476	128.97	86.9412	102.663	-0.872281	0.00105	0.0156182
Scml4	chr10:42860303-42960782	2.43266	0.677499	4.53867	4.76512	3.10349	11.613	8.52111	13.9673	9.31337	10.8537	1.80622	5e-05	0.0011174
Scnn1b	chr7:121865037-121918728	8.50601	12.1329	5.08691	6.67979	8.1014	4.81741	1.39115	2.16042	1.07813	2.36178	-1.7783	5e-05	0.0011174
Sctr	chr1:120006898-120063539	0.143047	0.214552	0.465715	0.175096	0.249603	1.21536	0.451856	1.4216	0.957061	1.01147	2.01875	0.00055	0.00899905
Sdc3	chr4:130792536-130826318	5.49079	6.09413	4.40363	2.98515	4.74343	2.70241	2.5999	1.99186	3.19578	2.62249	-0.854994	0.00195	0.0255003
Sdc4	chr2:164424246-164443188	130.243	116.464	85.6843	82.2274	103.655	52.1526	60.7812	64.7273	64.5609	60.5555	-0.775454	0.00055	0.00899905
Sec1	chr7:45677685-45694556	2.19576	1.78534	2.46968	3.3358	2.44665	6.13071	6.22597	7.4168	9.02564	7.19978	1.55715	0.0003	0.00535481
Sec14l1	chr11:117115171-117159268	13.3482	16.3212	16.5262	17.5343	15.9325	9.03221	9.64608	10.2455	10.1271	9.76272	-0.706615	0.00145	0.0201709
Sec23b	chr2:144555692-144590753	60.7319	61.3149	68.9789	67.1213	64.5367	125.783	97.4859	118.981	57.6382	99.9718	0.631401	0.00405	0.045663
Sec24b	chr3:129982763-130061572	16.4677	12.9137	19.2936	17.7478	16.6057	9.01128	8.81275	11.6223	10.7465	10.0482	-0.724745	0.0011	0.0161867
Sectm1a	chr11:121067394-121097214	0.794859	1.61677	1.93945	3.85561	2.05167	0.0582029	0.408524	0.112133	0.0657533	0.161153	-3.6703	5e-05	0.0011174
Sema3a	chr5:13125369-13606234	3.66255	1.61153	3.20151	2.95813	2.85843	7.31268	3.49037	9.31037	3.62349	5.93423	1.05384	5e-05	0.0011174
Sema3c	chr5:17574815-17730268	15.3844	16.6843	21.295	19.305	18.1672	8.65098	9.99445	7.58313	10.4773	9.17646	-0.985324	5e-05	0.0011174
Sema3e	chr5:14025275-14256689	0.975401	1.28935	1.27067	1.16386	1.17482	2.01136	2.46543	1.98186	2.54285	2.25037	0.937723	0.0007	0.0110584
Sema6a	chr18:47245253-47369213	1.32902	0.942794	1.17944	0.831616	1.07072	0.322949	0.396896	0.343405	0.586575	0.412456	-1.37626	0.00125	0.0178772
Sema6b	chr17:56123084-56140343	3.43131	6.12932	6.10778	6.19001	5.4646	2.25648	3.17429	1.89637	3.34253	2.66742	-1.03467	0.0011	0.0161867
Sephs2	chr7:127271878-127274059	52.5713	40.5313	57.9296	56.9597	51.998	80.099	76.3585	87.5663	75.6859	79.9274	0.620235	0.00315	0.0373865
Sepp1	chr15:3270766-3280508	93.6898	142.456	86.8031	58.1939	95.2858	43.6273	67.348	60.4025	56.7665	57.0361	-0.740386	0.0024	0.0300964
Serpina11	chr12:103980242-103989968	0.344389	0.155152	0.083032	0.304557	0.221782	6.08037	8.51436	1.97033	2.17034	4.68385	4.40048	5e-05	0.0011174
Serpina1e	chr12:103946930-103956897	33.4485	17.028	27.8242	107.091	46.3479	193.268	69.3036	27.9149	66.4742	89.2402	0.94519	0.00095	0.0143167
Serpina9	chr12:103996612-104013776	4.10496	1.12181	18.0317	22.9317	11.5475	22.335	40.1084	20.7276	29.0487	28.0549	1.28067	5e-05	0.0011174
Serpinb11	chr1:107362313-107380475	3.63125	6.17007	10.0611	7.38408	6.81162	34.0092	35.7598	23.5586	23.3281	29.1639	2.09812	5e-05	0.0011174
Serpinb1a	chr13:32842091-32851185	21.3151	29.5132	34.8939	28.6227	28.5862	11.0278	16.5576	7.13493	13.785	12.1263	-1.23718	5e-05	0.0011174
Serpinb6b	chr13:32956810-32979067	8.00711	26.027	15.1293	23.1495	18.0782	37.8721	38.5895	24.9706	50.7497	38.0455	1.07347	5e-05	0.0011174
Serpinb7	chr1:107422688-107452689	0.86795	1.30556	1.75728	2.71987	1.66266	31.858	12.668	21.564	13.0126	19.7757	3.57216	5e-05	0.0011174
Serpine2	chr1:79794316-79858665	71.8205	89.9384	30.3039	34.7974	56.715	135.701	87.0466	108.964	163.441	123.788	1.12607	0.0001	0.00209512
Sesn2	chr4:132492803-132510456	2.22361	2.38548	3.46726	4.31532	3.09792	6.70748	4.71185	7.74686	5.59144	6.18941	0.998503	0.00175	0.0233969
Sfn	chr4:133600555-133602168	129.101	73.7739	84.5095	121.681	102.266	299.144	277.839	270.164	281.123	282.068	1.46371	5e-05	0.0011174
Sgk3	chr1:9798129-9902570	3.62028	1.76623	7.16726	7.92789	5.12042	1.3334	1.10454	1.37678	1.64269	1.36435	-1.90804	5e-05	0.0011174
Sgms1	chr19:32122726-32391184	9.16368	6.58937	12.5031	10.9209	9.79427	16.5696	15.4686	17.1676	18.4112	16.9043	0.787377	0.00055	0.00899905
Sgsm1	chr5:113243219-113310786	3.34765	1.71603	3.20194	5.11405	3.34492	1.17842	1.16131	1.50567	0.971862	1.20431	-1.47376	0.0002	0.00381778
Sh3tc2	chr18:61952924-62015719	4.00696	5.6686	3.17608	3.95421	4.20146	0.921606	1.55795	1.82418	1.68379	1.49688	-1.48893	0.0002	0.00381778
Shf	chr2:122348891-122369168	2.33146	6.21841	4.01774	4.88479	4.3631	1.64532	1.91893	1.36369	1.76383	1.67294	-1.38297	0.00165	0.0223866
Shisa2	chr14:59625280-59631660	12.1206	4.59991	21.1148	12.2269	12.5156	0.756485	2.8996	4.89873	5.13364	3.42211	-1.87077	5e-05	0.0011174
Shisa3	chr5:67607882-67613987	0.206468	0.3974	3.79409	3.87589	2.06846	4.11506	4.42693	3.01006	6.32153	4.46839	1.1112	0.0009	0.0137593
Shtn1	chr19:58973357-59076124	8.32498	6.40053	11.1371	10.2681	9.03267	4.22105	4.00775	5.9558	4.23732	4.60548	-0.971801	5e-05	0.0011174
Sirpa	chr2:129592664-129632228	35.3547	30.4682	29.2309	34.3462	32.35	61.1192	56.8698	54.5213	66.2786	59.6972	0.883899	0.0001	0.00209512
Six1	chr12:73041826-73046712	0.152877	0.0428258	0.0742756	0.0669361	0.0842287	8.36728	1.91506	8.34068	1.61702	5.06001	5.90868	5e-05	0.0011174
Skap1	chr11:96464569-96759622	0.756076	0.814141	0.69911	0.538856	0.702046	2.59341	1.87021	1.33153	2.46227	2.06435	1.55605	0.00165	0.0223866
Slc12a2	chr18:57878511-57946821	17.5789	10.9194	21.7275	18.6865	17.2281	39.2056	40.392	35.2854	40.0124	38.7239	1.16846	5e-05	0.0011174
Slc12a3	chr8:94329108-94366222	0.0876823	0.126996	0.0513776	0.038105	0.0760403	4.62297	1.00837	1.79468	2.13537	2.39035	4.97431	5e-05	0.0011174
Slc13a2	chr11:78394484-78422277	0.189496	0.175391	0.22865	0.334116	0.231913	2.70235	4.77751	1.73198	2.05445	2.81657	3.60228	5e-05	0.0011174
Slc15a1	chr14:121459620-121505254	2.4535	1.38341	2.22194	1.87661	1.98387	0.752584	0.712419	0.517229	0.58896	0.642798	-1.62588	0.0004	0.00691522
Slc16a1	chr3:104638663-104658462	9.44062	14.7655	27.7967	30.4216	20.6061	41.3278	36.7673	41.2292	37.3302	39.1636	0.926442	5e-05	0.0011174
Slc16a11	chr11:70213909-70216414	2.35585	3.82189	1.9927	2.79733	2.74194	6.30683	9.48924	3.8038	6.2167	6.45414	1.23503	0.0038	0.0434503
Slc16a14	chr1:84905487-84936017	2.25504	0.788795	13.033	9.60805	6.42121	0.549225	1.90946	0.800405	1.9709	1.3075	-2.29604	5e-05	0.0011174
Slc16a6	chr11:109440077-109573330	5.48883	1.95105	12.1408	12.4913	8.01798	1.75991	2.65589	1.28715	2.1402	1.96079	-2.0318	5e-05	0.0011174
Slc1a5	chr7:16781344-16798274	106.269	104.848	97.5599	43.2323	87.9774	19.4437	40.5342	56.1437	51.6011	41.9307	-1.06913	5e-05	0.0011174
Slc25a29	chr12:108825877-108838664	4.23905	4.6264	3.24834	4.34514	4.11473	1.07901	2.20519	1.62566	1.33219	1.56051	-1.39878	0.00175	0.0233969
Slc25a31	chr3:40708870-40726094	0.0157436	0.0199212	0.0428801	0.0661345	0.0361699	0.340383	0.229991	3.85006	0.192654	1.15327	4.9948	0.00175	0.0233969
Slc25a33	chr4:149744035-149774267	16.0153	9.25498	14.2836	16.5637	14.0294	7.85397	6.82423	7.86237	8.35035	7.72273	-0.86127	0.00155	0.0213245
Slc26a4	chr12:31519813-31560639	19.8637	30.1956	83.2124	103.097	59.0922	31.1946	21.6806	26.5581	36.349	28.9456	-1.02963	5e-05	0.0011174
Slc26a9	chr1:131744021-131771504	8.40444	4.16899	8.79141	8.13745	7.37557	1.84407	0.945816	1.40661	1.11882	1.32883	-2.4726	5e-05	0.0011174
Slc27a2	chr2:126553023-126588243	3.4831	2.00294	3.39926	3.42327	3.07714	35.0867	15.5064	29.0563	11.4564	22.7765	2.88788	5e-05	0.0011174
Slc27a3	chr3:90385232-90390045	50.0171	51.0407	9.87596	13.3679	31.0754	11.0458	13.6816	8.57271	8.42729	10.4319	-1.57478	5e-05	0.0011174
Slc2a6	chr2:27021362-27027998	42.0745	48.8486	46.1478	78.4345	53.8764	30.1574	16.1536	29.6103	26.734	25.6638	-1.06992	5e-05	0.0011174
Slc30a4	chr2:122681232-122702663	1.47218	1.2993	2.53711	2.01256	1.83029	4.79767	2.96836	4.51757	3.09739	3.84524	1.071	0.0001	0.00209512
Slc36a1	chr11:55204319-55236330	3.14385	2.18414	2.79004	2.9015	2.75488	4.83036	3.30472	8.35155	4.01896	5.1264	0.895955	0.0015	0.0207823
Slc39a14	chr14:70303466-70351424	8.68341	5.34777	5.40175	5.90255	6.33387	2.20542	1.49616	1.66838	2.31624	1.92155	-1.72082	5e-05	0.0011174
Slc39a2	chr14:51893087-51896745	61.2891	41.148	95.4123	114.46	78.0773	21.5094	16.7639	32.9042	17.9863	22.291	-1.80844	5e-05	0.0011174
Slc39a6	chr18:24579880-24603817	12.7258	9.43761	14.4776	16.8825	13.3809	6.63226	6.01218	6.42113	6.16934	6.30873	-1.08475	5e-05	0.0011174
Slc40a1	chr1:45908069-45926536	124.652	60.6587	172.799	183.132	135.31	70.091	55.7146	73.4194	54.7949	63.505	-1.09133	5e-05	0.0011174
Slc4a11	chr2:130684106-130697519	0.615807	0.404175	0.213561	0.658756	0.473075	2.62221	3.02035	1.77562	2.84517	2.56584	2.43929	5e-05	0.0011174
Slc4a4	chr5:88793896-89239656	5.81768	5.04711	8.14479	5.69035	6.17498	7.67358	11.7526	7.79849	11.975	9.79991	0.666334	0.0029	0.0350859
Slc52a3	chr2:151996510-152009258	8.93327	5.13226	9.54923	6.53817	7.53823	1.82866	2.40332	1.62708	2.72138	2.14511	-1.81317	5e-05	0.0011174
Slc5a8	chr10:88885991-88929515	1.98719	3.17642	10.9981	20.4355	9.1493	5.14426	4.07598	3.89489	6.17766	4.8232	-0.923672	0.0002	0.00381778
Slc6a15	chr10:103367188-103419379	0.138021	0.171084	0.323285	0.0789024	0.177823	2.28709	0.877043	3.04541	1.27873	1.87207	3.39612	5e-05	0.0011174
Slc6a4	chr11:76998465-77032345	0.199821	4.93451	0.299825	0.446563	1.47018	0.0371322	0.530931	0.498743	0.818806	0.471403	-1.64096	0.0044	0.0488873
Slc6a6	chr6:91684045-91759063	12.9243	9.65697	19.5204	17.453	14.8887	6.41354	8.38561	9.81967	7.55965	8.04462	-0.888119	0.00015	0.00299651
Slc7a11	chr3:50364935-50499087	4.52072	1.75252	11.6206	6.71429	6.15203	1.18919	1.1262	1.66773	2.01211	1.49881	-2.03725	5e-05	0.0011174
Slc9a3r2	chr17:24639280-24650339	44.5771	44.8785	33.7907	45.5493	42.1989	15.773	19.2776	15.5867	16.4656	16.7757	-1.33083	5e-05	0.0011174
Slc9a9	chr9:94669891-95230452	1.75708	1.40325	1.68242	1.05378	1.47413	0.539059	0.544664	0.555657	0.588366	0.556936	-1.40428	0.0015	0.0207823
Slco2a1	chr9:103007666-103087849	1.93086	7.50807	2.31078	3.1464	3.72403	1.7646	0.74427	0.979042	0.807199	1.07378	-1.79417	5e-05	0.0011174
Slco4a1	chr2:180456249-180474853	10.8725	8.35712	14.4448	14.0067	11.9203	24.2933	18.0719	21.3818	18.9286	20.6689	0.794043	0.0025	0.031095
Slco5a1	chr1:12866548-12993063	0.728516	0.201137	2.07163	1.14538	1.03667	0.236631	0.0969808	0.14789	0.174673	0.164044	-2.6598	5e-05	0.0011174
Slfn4	chr11:83175171-83190216	1.44456	15.3616	99.9892	65.1386	45.4835	41.0188	20.9927	18.0538	23.2266	25.823	-0.816687	0.00295	0.0355968
Slfn5	chr11:82911252-82964855	3.73171	2.81996	7.33397	9.80046	5.92152	3.15777	1.87689	1.34377	1.75452	2.03324	-1.54219	5e-05	0.0011174
Slpi	chr2:164354069-164356507	66.4616	321.555	128.515	89.671	151.551	23.0355	63.9706	56.2359	42.5254	46.4419	-1.7063	5e-05	0.0011174
Smpd1	chr7:105554359-105558389	15.5112	18.6642	11.7251	11.8055	14.4265	24.8634	24.8773	26.5161	23.6126	24.9673	0.791322	0.00045	0.00761675
Smpdl3a	chr10:57794543-57811830	92.7859	141.291	219.179	358.219	202.869	51.7804	113.218	48.7112	117.668	82.8444	-1.29207	5e-05	0.0011174
Smpdl3b	chr4:132732965-132757171	8.32512	6.56041	8.79284	12.6729	9.08782	12.248	19.4297	16.7982	13.6118	15.5219	0.772301	0.00355	0.0411046
Snhg18	chr15:32240567-32244662	12.9377	19.6183	11.8731	7.78594	13.0538	8.45773	8.47684	4.17387	7.28379	7.09806	-0.878969	0.00215	0.0276682
Snhg6	chr1:9906156-9944118	130.378	62.4706	110.912	120.983	106.186	51.4203	77.9114	50.6494	55.8614	58.9606	-0.848768	0.00115	0.0167432
Snhg7os	chr2:26640389-26645944	0.368569	0.360373	0.226421	0.0937526	0.262279	2.5824	2.04072	0.883935	0.677598	1.54616	2.55952	0.0001	0.00209512
Sntg2	chr12:30174481-30373392	0.172239	0.307196	0.178579	0.0819827	0.184999	1.98066	1.1588	1.8587	0.811678	1.45246	2.97291	5e-05	0.0011174
Snx7	chr3:117781496-117868936	56.0193	17.2173	85.876	101.031	65.036	20.4987	15.6834	19.6779	21.0272	19.2218	-1.7585	5e-05	0.0011174
Sod3	chr5:52363803-52369738	0.608402	15.7253	0.49393	0.752632	4.39507	0.573215	0.801717	0.674301	0.62256	0.667948	-2.71808	5e-05	0.0011174
Sorcs2	chr5:36017179-36398163	1.2231	1.57236	1.81546	1.32954	1.48512	4.42318	4.00886	4.32398	4.94935	4.42634	1.57554	5e-05	0.0011174
Sorl1	chr9:41964717-42124289	5.94289	4.93514	8.44352	5.95622	6.31944	4.26496	3.09886	4.83873	3.41126	3.90345	-0.695046	0.0016	0.0217943
Sort1	chr3:108284052-108361519	16.5049	8.27029	20.9053	18.5937	16.0685	7.07068	6.90899	10.9763	7.11823	8.01855	-1.00283	5e-05	0.0011174
Sowahc	chr10:59221921-59226434	6.16889	3.83579	6.81408	8.30558	6.28109	1.98132	3.6044	2.37758	3.1264	2.77242	-1.17987	5e-05	0.0011174
Sox11	chr12:27334267-27342718	0.685843	0.372241	0.45418	0.225249	0.434378	3.70497	2.71901	5.30004	1.9551	3.41978	2.97688	5e-05	0.0011174
Sox7	chr14:63943705-63950732	23.2908	14.0028	21.0159	23.6278	20.4843	2.72721	3.50143	5.45923	2.53198	3.55496	-2.52661	5e-05	0.0011174
Sp5	chr2:70474922-70477726	1.71204	11.2692	2.02393	1.16769	4.04321	0.453943	2.32022	0.192521	1.18593	1.03815	-1.96148	0.0012	0.0173244
Sparcl1	chr5:104079107-104114088	63.409	79.4356	49.6271	33.1553	56.4068	109.62	67.1907	103.937	75.9309	89.1696	0.660685	0.0027	0.0331329
Spats2	chr15:99125925-99213215	11.4083	7.51991	9.05932	8.24294	9.05762	22.0641	16.8192	34.3585	18.3602	22.9005	1.33818	5e-05	0.0011174
Spcs3	chr8:54520432-54530751	20.1367	12.1359	32.6923	34.1885	24.7883	54.3088	34.0786	41.1607	44.9563	43.6261	0.815529	0.0002	0.00381778
Spef1	chr2:131170260-131174810	13.9416	12.7165	10.0937	6.42857	10.7951	3.35667	4.38104	5.50255	3.61364	4.21348	-1.35729	5e-05	0.0011174
Sphk1	chr11:116530835-116536675	13.9767	11.8102	16.1711	13.5625	13.8801	57.5751	50.9223	36.1144	46.0945	47.6765	1.78026	5e-05	0.0011174
Spink12	chr18:44104522-44108543	197.284	79.5147	433.275	420.743	282.704	663.64	539.633	998.391	702.365	726.007	1.36069	5e-05	0.0011174
Spink8	chr9:109812201-109826628	13.8357	31.4921	9.01752	24.5513	19.7242	2.46124	1.79577	0.936329	3.27675	2.11752	-3.21952	5e-05	0.0011174
Spire2	chr8:123332712-123369518	6.12962	7.09195	2.47318	8.5977	6.07311	2.04	3.70189	1.76044	3.18222	2.67114	-1.18498	0.002	0.0260303
Spon1	chr7:113765997-114043375	2.26289	1.08084	4.69463	1.29183	2.33255	5.1724	2.88129	7.42034	6.32081	5.44871	1.22401	5e-05	0.0011174
Sprr1a	chr3:92483953-92485881	63.3265	67.4842	52.5966	66.6951	62.5256	230.343	235.039	315.585	218.726	249.924	1.99897	5e-05	0.0011174
Sprr2a3	chr3:92285303-92289264	116.403	20.9651	318.086	204.484	164.985	1936.53	1411.15	723.65	1523.47	1398.7	3.08368	5e-05	0.0011174
Sprr2b	chr3:92316704-92318085	223.522	290.221	749.043	1614.86	719.411	349.435	128.315	144.774	156.506	194.758	-1.88514	5e-05	0.0011174
Sprr2e	chr3:92352142-92353449	7.37176	15.1579	27.5546	55.3951	26.3698	65.0352	38.4454	51.7052	50.8144	51.5001	0.965686	0.00095	0.0143167
Sptbn2	chr19:4711222-4752359	4.96503	4.43239	2.89508	3.08922	3.84543	9.77649	8.41604	9.52158	7.28808	8.75055	1.18623	5e-05	0.0011174
Sqrdl	chr2:122764927-122809569	5.07899	18.6739	8.91852	8.16008	10.2079	28.6859	14.9774	23.0877	6.20205	18.2383	0.837288	0.00325	0.0384076
Srd5a2	chr17:74017705-74047916	4.10427	2.74372	1.73935	1.4228	2.50253	15.8301	33.0278	40.3823	55.5997	36.21	3.85492	5e-05	0.0011174
Srpx2	chrX:133908415-133932448	0.88217	0.812977	1.27065	0.970915	0.984177	2.95027	1.64533	2.34781	2.78175	2.43129	1.30473	0.0027	0.0331329
St6galnac2	chr11:116676702-116695234	34.1498	18.4775	19.833	17.7114	22.5429	110.994	49.5071	101.812	47.7229	77.509	1.78169	5e-05	0.0011174
Stap2	chr17:55997073-56008131	100.837	83.6435	85.4643	76.7214	86.6665	49.3595	57.7282	56.3703	60.0007	55.8647	-0.633539	0.00355	0.0411046
Stard5	chr7:83632016-83642328	20.0194	21.2611	28.3747	33.0008	25.664	12.0018	18.1778	12.9481	15.0079	14.5339	-0.820325	0.0002	0.00381778
Stard8	chrX:99003227-99074728	0.671195	0.532698	1.11794	0.779859	0.775424	1.31277	1.33978	2.44849	1.7932	1.72356	1.15233	0.00305	0.0364198
Stat2	chr10:128270558-128292852	18.6282	14.6233	20.7363	27.4197	20.3519	13.2642	13.3101	9.80175	14.4306	12.7016	-0.680145	0.0019	0.025037
Stc1	chr14:69004837-69041401	1.46726	1.1905	1.41699	1.12808	1.30071	0.383091	0.295896	0.448422	0.453349	0.39519	-1.71868	0.00025	0.00459358
Steap1	chr5:5736321-5749621	77.2071	98.7665	129.046	157.587	115.652	54.6703	60.2221	65.917	84.7632	66.3931	-0.800679	0.0003	0.00535481
Steap2	chr5:5664288-5716533	8.27101	6.85171	18.4576	19.8519	13.358	5.04661	4.9277	6.66933	7.54077	6.0461	-1.14363	5e-05	0.0011174
Steap4	chr5:7960471-7982213	6.30746	13.769	41.5815	27.2662	22.231	10.6884	15.8646	16.2231	13.258	14.0085	-0.66627	0.00355	0.0411046
Stk39	chr2:68210444-68471981	11.0862	8.55901	21.6993	19.729	15.2684	31.9853	24.3962	32.871	25.031	28.5709	0.903998	5e-05	0.0011174
Stom	chr2:35313989-35337009	5.06171	6.80076	15.9745	24.5067	13.0859	7.89948	6.07228	5.98734	8.3813	7.0851	-0.885154	0.00055	0.00899905
Ston1	chr17:88597634-88645724	3.374	2.86491	3.80268	3.57449	3.40402	0.790093	1.66901	1.47126	1.11913	1.26238	-1.4311	0.0002	0.00381778
Ston2	chr12:91633008-91786436	1.75926	1.22526	2.56472	2.42883	1.99451	0.636332	1.06418	1.0275	1.04981	0.944453	-1.07849	0.0003	0.00535481
Stra6	chr9:58028672-58154004	50.5951	48.1855	42.7783	36.4201	44.4948	16.1511	12.0447	17.5227	14.9196	15.1595	-1.55341	5e-05	0.0011174
Stx18	chr5:38038631-38159467	34.6436	44.3376	29.1199	35.2397	35.8352	100.264	95.5695	86.95	82.2087	91.248	1.34842	5e-05	0.0011174
Stxbp6	chr12:44852483-45074483	2.63835	1.51297	4.87584	3.51009	3.13431	1.10204	1.67247	1.63639	1.57953	1.49761	-1.06549	0.00065	0.0103638
Sulf2	chr2:166073898-166155683	35.7193	27.1625	28.2716	24.4338	28.8968	9.88894	7.80554	7.03387	6.91524	7.9109	-1.869	5e-05	0.0011174
Sult1c2	chr17:53829636-53845958	1.95605	1.07661	12.9587	9.29377	6.32127	22.4289	27.2675	41.0732	39.3683	32.5345	2.36368	5e-05	0.0011174
Sult1d1	chr5:87554649-87569006	1.5537	3.08318	1.95703	1.53035	2.03107	0.732054	0.973225	0.489275	0.63632	0.707719	-1.52099	0.0006	0.00966753
Sult4a1	chr15:84076096-84105754	2.74657	1.68462	0.945162	3.07386	2.11255	0.497875	0.600632	0.361358	0.557152	0.504254	-2.06677	0.00025	0.00459358
Sun2	chr15:79724067-79742536	17.4986	18.7198	12.6367	10.8132	14.9171	8.39354	8.20715	8.38115	6.70792	7.92244	-0.912948	0.0002	0.00381778
Sv2b	chr7:75114893-75331419	2.63986	0.605859	3.04872	3.64262	2.48426	0.0487621	0.0188179	0.0162385	0.145465	0.0573208	-5.43762	5e-05	0.0011174
Syt8	chr7:142434460-142440399	12.215	9.94299	14.3759	18.5335	13.7668	40.9109	29.4999	18.7389	29.0838	29.5584	1.10237	0.0001	0.00209512
Sytl3	chr17:6658233-6738070	0.560549	0.197239	0.786703	0.375577	0.480017	2.18148	1.08844	3.99354	0.958541	2.0555	2.09833	0.00015	0.00299651
Tbc1d9	chr8:83165351-83272940	2.64185	1.82256	3.1882	3.50466	2.78932	0.920345	0.905763	0.736621	0.59161	0.788585	-1.82257	5e-05	0.0011174
Tcf7l2	chr19:55734406-55933661	3.73109	2.57106	3.38571	2.48623	3.04352	5.26154	5.14165	7.34418	3.65246	5.34996	0.813785	0.0027	0.0331329
Tchh	chr3:93442329-93449077	1.01701	1.50872	0.993872	0.422483	0.985522	1.7501	5.39154	2.74353	3.35628	3.31036	1.74803	5e-05	0.0011174
Tead2	chr7:45215752-45239234	47.5506	43.1701	25.3345	25.3205	35.3439	14.7731	20.3197	19.0606	16.9297	17.7708	-0.991957	0.0001	0.00209512
Tfcp2l1	chr1:118627922-118685168	2.35589	1.19665	4.98353	4.13482	3.16772	0.871127	0.585336	1.71429	0.741636	0.978098	-1.69539	5e-05	0.0011174
Tff2	chr17:31141061-31144282	1.4578	0.569223	11.001	4.41138	4.35986	1.11355	0.362425	0.587339	0.226242	0.572388	-2.92922	0.00045	0.00761675
Tgfb2	chr1:186622786-186706220	1.54821	2.3494	0.938447	0.851966	1.42201	3.79296	2.37442	5.31402	3.50206	3.74587	1.39737	5e-05	0.0011174
Tgfbr1	chr4:47353221-47414926	14.7409	10.3412	18.7227	17.2651	15.2675	22.0447	25.8536	21.3614	26.1747	23.8586	0.644047	0.0033	0.0388315
Tgfbr2	chr9:116087694-116175363	24.2526	47.8891	25.7588	29.7331	31.9084	14.2683	23.4541	16.9588	22.4166	19.2744	-0.727246	0.00075	0.0118211
Tgm2	chr2:158116404-158146392	131.074	180.867	199.659	279.441	197.76	429.544	404.614	440.933	382.84	414.483	1.06756	0.0001	0.00209512
Tgm5	chr2:121046110-121085759	0.185285	0.216204	0.26654	0.288848	0.239219	1.40755	3.75804	1.16593	2.95058	2.32052	3.27805	5e-05	0.0011174
Thbs1	chr2:118111875-118127133	47.5509	60.5161	35.2892	24.4256	41.9455	125.477	65.0505	80.751	90.5694	90.462	1.1088	5e-05	0.0011174
Thbs2	chr17:14665499-14694262	1.45384	4.08658	1.12304	1.61956	2.07075	11.5482	4.31335	5.67043	10.8529	8.0962	1.96709	5e-05	0.0011174
Thbs3	chr3:89214811-89226837	9.00546	20.277	5.07028	4.25564	9.65209	2.99564	7.88334	2.22521	5.43261	4.6342	-1.05852	0.00025	0.00459358
Thbs4	chr13:92751585-92794818	0.583726	0.968479	0.554673	0.335942	0.610705	5.0617	0.581924	1.06388	1.20109	1.97715	1.69487	0.00025	0.00459358
Them4	chr3:94310107-94332540	7.4328	6.16545	9.76058	14.0167	9.34389	3.32849	4.71717	3.32111	5.22199	4.14719	-1.17189	0.00025	0.00459358
Them5	chr3:94342098-94347352	10.1738	18.3934	35.9434	25.2874	22.4495	0.376002	0.152729	0.182639	0.98421	0.423895	-5.72683	5e-05	0.0011174
Them6	chr15:74721233-74724373	17.2456	22.5882	9.0221	8.65892	14.3787	20.3503	27.3966	30.2219	32.2526	27.5553	0.938397	0.0003	0.00535481
Thrsp	chr7:97412932-97417550	95.338	118.377	99.1603	213.607	131.62	5.51385	11.0594	8.57111	19.3842	11.1321	-3.56358	5e-05	0.0011174
Tinag	chr9:76951697-77045804	1.7477	1.24795	3.28691	1.30875	1.89783	7.44584	4.43617	8.71549	5.94245	6.63499	1.80574	5e-05	0.0011174
Tle4	chr19:14448071-14598183	0.993638	1.05865	1.28098	1.02261	1.08897	2.3529	1.71877	2.87592	2.31254	2.31503	1.08807	0.00225	0.0285804
Tmeff2	chr1:50927522-51187270	0.542908	3.28809	1.0427	1.0499	1.4809	0.0769713	1.14141	0.408092	0.261309	0.471946	-1.64978	0.00065	0.0103638
Tmem121	chr12:113185902-113189523	1.45548	3.07779	0.882124	0.955721	1.59278	5.42044	6.25568	2.03096	4.60815	4.5788	1.52342	0.00395	0.0447558
Tmem125	chr4:118540940-118544954	11.168	9.03942	8.39877	8.69792	9.32603	15.6137	24.6285	12.9192	22.4505	18.9029	1.01928	0.00045	0.00761675
Tmem151a	chr19:5079336-5085477	0.593139	12.8339	1.08252	1.51516	4.00619	0.248101	4.59099	0.726656	2.48477	2.01263	-0.993148	0.00435	0.0484493
Tmem158	chr9:123259056-123260789	22.1754	30.6412	48.8002	45.26	36.7192	17.4025	31.2914	18.7292	21.3773	22.2001	-0.725967	0.00245	0.0305561
Tmem171	chr13:98686235-98695639	20.6627	22.7172	17.7587	23.6091	21.1869	34.6283	34.3782	23.7872	44.7188	34.3781	0.698317	0.00355	0.0411046
Tmem173	chr18:35733677-35740554	68.5676	41.2929	72.5918	87.5389	67.4978	163.131	118.411	132.825	115.76	132.532	0.973425	5e-05	0.0011174
Tmem178	chr17:80944631-81001816	7.29753	3.80644	13.1706	16.0595	10.0835	18.3878	19.9191	34.1116	29.8522	25.5677	1.34232	5e-05	0.0011174
Tmem229b	chr12:78961794-79007659	9.11136	5.53123	7.64803	9.60252	7.97329	2.53212	1.475	2.52154	2.63959	2.29206	-1.79853	5e-05	0.0011174
Tmem26	chr10:68723745-68782655	0.62438	0.72457	0.467878	0.216484	0.508328	1.55342	0.845768	1.39206	1.3895	1.29519	1.34933	0.0007	0.0110584
Tmem266	chr9:55326918-55438345	8.07794	4.26449	5.69443	2.75295	5.19745	0.558375	0.799131	1.29783	0.831883	0.871806	-2.57573	5e-05	0.0011174
Tmem35	chrX:134295224-134305969	4.79445	6.8041	7.26889	10.9186	7.44651	2.24767	1.77391	2.24739	2.70019	2.24229	-1.73159	5e-05	0.0011174
Tmem37	chr1:120067376-120074069	15.6514	19.2251	13.316	15.0915	15.821	37.5204	35.7702	38.5886	32.3258	36.0512	1.18821	5e-05	0.0011174
Tmem44	chr16:30511854-30550834	6.54082	3.60344	4.6429	2.69776	4.37123	1.03891	1.53533	2.22341	1.05591	1.46339	-1.57873	0.0001	0.00209512
Tmem45b	chr9:31426195-31464238	130.273	89.7036	144.362	188.482	138.205	69.759	45.946	55.364	39.9476	52.7542	-1.38946	5e-05	0.0011174
Tmem50b	chr16:91574507-91597680	27.0782	17.5906	41.5714	48.6722	33.7281	20.9234	10.7562	22.7681	18.5637	18.2528	-0.88583	5e-05	0.0011174
Tmem64	chr4:15265819-15286753	6.88718	4.54344	10.0096	8.39201	7.45805	2.24124	2.6416	2.91407	3.71782	2.87868	-1.37339	5e-05	0.0011174
Tmprss11d	chr5:86302853-86396805	3.28601	1.76683	16.5747	18.716	10.0859	26.5466	28.3452	21.1958	34.3916	27.6198	1.45337	5e-05	0.0011174
Tmprss11g	chr5:86485876-86518600	3.56503	1.01971	12.1429	10.7651	6.8732	2.98902	1.76233	2.00093	2.3337	2.2715	-1.59734	5e-05	0.0011174
Tmsb10	chr6:72957346-72958748	1346.8	1658.88	1002.97	1527.67	1384.08	2253.55	2428.09	2169.66	2471.73	2330.76	0.75187	0.0033	0.0388315
Tnc	chr4:63959784-64148556	14.8486	36.5522	9.85453	9.48173	17.6843	66.1552	34.2936	28.2554	53.3808	45.5212	1.36407	5e-05	0.0011174
Tnf	chr17:35199366-35202007	8.33931	12.6769	11.7299	8.6273	10.3434	3.60512	3.45436	9.46731	5.65982	5.54665	-0.899017	0.00295	0.0355968
Tnfrsf10b	chr14:69767471-69784411	7.71278	4.87567	9.15804	13.7217	8.86705	5.55447	4.55329	4.1012	6.48574	5.17367	-0.777266	0.00225	0.0285804
Tnfrsf11b	chr15:54250618-54278484	3.49713	5.84453	8.92774	14.2779	8.13682	30.8194	37.6839	22.6427	46.395	34.3853	2.07925	5e-05	0.0011174
Tnfrsf19	chr14:60963833-61050622	8.93561	10.1656	10.5978	10.0899	9.94722	4.87125	5.65661	6.53099	4.72096	5.44495	-0.869373	0.0004	0.00691522
Tnfrsf1b	chr4:145212367-145246870	8.42881	9.92761	13.1237	12.5648	11.0112	7.06701	6.7513	6.19044	6.14866	6.53935	-0.751757	0.00085	0.0131263
Tnfrsf23	chr7:143665806-143686435	0.657738	0.670625	2.42216	3.46662	1.80429	4.88068	4.00253	4.10079	4.10039	4.2711	1.24318	0.0003	0.00535481
Tnip3	chr6:65590397-65634040	3.29902	2.15158	13.062	18.3521	9.21618	3.87859	3.99293	4.87835	6.23913	4.74725	-0.957077	0.00035	0.00618303
Tnxb	chr17:34660400-34719815	1.4381	13.1614	2.36355	1.71648	4.66988	0.532452	4.87831	0.505331	1.9996	1.97892	-1.23867	0.0001	0.00209512
Tomm40l	chr1:171213931-171226379	25.9882	24.125	23.292	24.1656	24.3927	33.4517	43.3102	29.0338	45.8748	37.9176	0.636417	0.003	0.0359477
Tox3	chr8:90247109-90349073	4.02821	4.00818	1.8452	1.50014	2.84543	0.737284	0.929076	0.560092	0.806533	0.758246	-1.90791	0.0001	0.00209512
Tpd52l1	chr10:31332372-31446144	34.3206	36.4177	31.8412	36.7778	34.8394	13.0034	15.3966	9.02026	17.7049	13.7813	-1.33801	5e-05	0.0011174
Tppp3	chr8:105467491-105471422	54.29	68.1159	72.4479	35.0557	57.4774	12.7959	36.0086	8.15183	18.6047	18.8902	-1.60535	5e-05	0.0011174
Traf1	chr2:34941749-34962548	1.792	1.97151	2.57685	2.87937	2.30493	1.19073	0.668274	0.882047	0.787494	0.882136	-1.38565	0.00235	0.0295773
Trem2	chr17:48346400-48352276	38.2243	56.4344	22.0028	12.1269	32.1971	4.29714	5.64647	8.91257	12.2065	7.76567	-2.05175	5e-05	0.0011174
Trf	chr9:103208875-103230286	16.6009	97.0388	16.7247	17.4814	36.9615	8.93673	26.6556	11.6129	27.0384	18.5609	-0.993756	0.0001	0.00209512
Trim2	chr3:84160438-84305841	5.00693	3.01592	7.89196	4.50123	5.10401	2.86655	2.29897	2.25541	1.91081	2.33293	-1.12949	5e-05	0.0011174
Trim35	chr14:66295326-66311424	17.9147	24.5132	14.2772	13.5532	17.5646	6.95695	10.8574	7.83928	11.2598	9.22838	-0.92852	5e-05	0.0011174
Trim36	chr18:46165299-46212607	0.996712	0.445941	1.2353	1.33823	1.00404	1.79729	2.20321	2.49177	2.28394	2.19405	1.12777	0.0011	0.0161867
Trim47	chr11:116105749-116110235	12.388	24.8357	8.50769	6.54734	13.0697	3.89448	5.60877	3.4398	4.85919	4.45056	-1.55417	5e-05	0.0011174
Trim7	chr11:48826137-48850644	2.64697	1.89618	2.11549	4.55313	2.80294	0.958628	0.825893	0.511456	0.840018	0.783999	-1.83802	5e-05	0.0011174
Trpm6	chr19:18730176-18892521	2.42045	1.6978	3.83169	4.18129	3.03281	6.47481	5.51932	5.17729	4.60936	5.4452	0.84433	0.00055	0.00899905
Trpv4	chr5:114622151-114658435	13.1471	17.8121	8.75941	9.57738	12.324	25.3096	22.6827	21.0156	27.7878	24.1989	0.973474	5e-05	0.0011174
Trpv6	chr6:41620618-41636405	73.7182	52.8027	113.586	180.789	105.224	160.277	197.25	121.211	207.87	171.652	0.706021	0.00385	0.043876
Tspan11	chr6:127887598-127953031	1.08028	2.81306	1.71348	1.07078	1.6694	3.62387	4.25253	3.07188	4.06902	3.75432	1.16923	0.0003	0.00535481
Tspan12	chr6:21771390-21879548	9.60849	6.99698	22.3687	28.9579	16.983	7.19259	11.4892	8.6557	14.7704	10.527	-0.690006	0.0042	0.0470455
Tspan15	chr10:62185395-62231277	26.5627	25.1089	11.2582	20.3098	20.8099	1.27582	1.91955	1.00846	3.50627	1.92752	-3.43245	5e-05	0.0011174
Tspan33	chr6:29694213-29718558	27.3041	12.0962	27.6427	28.7235	23.9416	52.1912	54.2487	47.1349	44.3256	49.4751	1.04718	5e-05	0.0011174
Tspan5	chr3:138742207-138904433	6.02883	9.31189	7.16946	9.24294	7.93828	2.28478	3.44958	2.24136	3.06142	2.75928	-1.52453	5e-05	0.0011174
Tspyl1	chr10:34230213-34297412	55.6499	52.4321	48.9538	51.5931	52.1572	28.0756	33.7704	31.6276	38.203	32.9192	-0.66394	0.00125	0.0178772
Tst	chr15:78399555-78405859	98.3764	117.103	83.4975	63.8072	90.696	44.6704	54.3583	53.6538	42.7296	48.853	-0.892591	5e-05	0.0011174
Ttc39c	chr18:12643532-12737052	4.96021	4.84835	5.60613	6.81435	5.55726	2.02308	2.53843	1.77092	2.3081	2.16013	-1.36325	0.00025	0.00459358
Ttc9	chr12:81631248-81667557	10.7927	5.73495	14.8576	15.4103	11.6989	29.7589	21.6526	28.1045	26.4739	26.4975	1.17948	5e-05	0.0011174
Ttpa	chr4:20007908-20030822	2.60523	2.06432	5.12064	3.31524	3.27636	9.99766	7.81969	8.75472	8.05726	8.65733	1.40183	5e-05	0.0011174
Tuba8	chr6:121210733-121226098	1.68677	4.54167	5.25387	14.6919	6.54356	20.5069	17.8062	9.36936	18.0668	16.4373	1.32883	0.0002	0.00381778
Tubb3	chr8:123411563-123422010	0.211541	0.420371	0.189179	0.0286584	0.212437	0.782534	1.0631	0.704413	2.12135	1.16785	2.45874	0.00225	0.0285804
Tubb6	chr18:67390730-67402749	92.4866	89.3027	31.0852	38.4664	62.8352	26.8773	33.6863	15.3856	38.306	28.5638	-1.13739	5e-05	0.0011174
Txnip	chr3:96555767-96566801	22.874	55.5093	37.2488	38.4631	38.5238	13.6658	38.3074	18.5286	18.3369	22.2097	-0.794562	0.0008	0.0124945
Ubd	chr17:37193891-37196101	24.8596	7.96528	2.64667	14.7331	12.5512	1.58387	0.215083	1.25581	1.47817	1.13323	-3.46931	5e-05	0.0011174
Ugdh	chr5:65413206-65435842	31.7312	23.2422	40.472	50.5529	36.4996	60.6237	38.7866	75.9044	51.2382	56.6382	0.633897	0.00225	0.0285804
Umod	chr7:119462707-119479262	0.799227	0.335689	2.44011	0.278241	0.963318	3.36407	11.2858	27.9831	20.1725	15.7014	4.02673	5e-05	0.0011174
Unc93b1	chr19:3935185-3949340	45.6939	49.4093	45.0898	46.9357	46.7822	27.2039	26.2964	27.0137	28.3798	27.2234	-0.78111	0.0006	0.00966753
Vav3	chr3:109340257-109685694	12.6701	7.3567	18.3549	12.5283	12.7275	4.11295	4.47597	8.37122	5.32998	5.57253	-1.19154	5e-05	0.0011174
Vcan	chr13:89655309-89798058	2.87228	2.80572	3.4563	2.45186	2.89654	8.18006	4.30189	4.49261	5.65915	5.65843	0.966071	0.0003	0.00535481
Veph1	chr3:66053557-66297067	0.14512	0.130529	0.315182	0.258957	0.212447	1.08006	0.80627	1.47412	0.756671	1.02928	2.27646	5e-05	0.0011174
Vim	chr2:13574310-13582826	82.7918	515.846	107.207	99.1823	201.257	81.3419	163.041	67.5528	114.528	106.616	-0.916615	0.0011	0.0161867
Vsig1	chrX:140907514-140939472	0.242079	0.103371	0.457503	0.213137	0.254022	1.498	0.687366	2.00396	1.82668	1.504	2.56578	5e-05	0.0011174
Vtcn1	chr3:100820396-100896922	22.6857	23.6908	27.9685	35.6494	27.4986	51.6687	36.6072	56.6802	66.1191	52.7688	0.940328	5e-05	0.0011174
Wbscr17	chr5:130874950-131307522	4.8321	3.39752	4.12537	3.73626	4.02281	0.905426	0.756418	0.715952	0.469246	0.71176	-2.49874	5e-05	0.0011174
Wdr59	chr8:111448780-111522107	8.91316	9.67276	8.53331	9.09103	9.05257	4.53343	4.34454	4.8812	5.84574	4.90123	-0.885184	0.00025	0.00459358
Wdr72	chr9:74110330-74283203	0.319456	0.273423	0.677116	0.730991	0.500247	3.30059	2.99561	2.57646	3.52443	3.09927	2.63122	5e-05	0.0011174
Wfdc15b	chr2:164214453-164221663	33.731	67.5154	28.6807	12.1023	35.5074	3.72666	7.48555	3.11656	8.70828	5.75927	-2.62416	5e-05	0.0011174
Wfdc18	chr11:83709003-83711360	126.439	90.7853	32.0443	33.4883	70.6893	22.723	11.7196	20.6509	7.70207	15.6989	-2.17083	5e-05	0.0011174
Wipi1	chr11:109573520-109611389	10.4377	8.29494	17.1482	17.3485	13.3073	4.08174	6.4097	5.29354	9.86649	6.41287	-1.05318	0.00025	0.00459358
Wnk2	chr13:49036301-49148574	1.30375	1.12656	1.79414	1.69111	1.47889	0.693188	0.878618	0.60464	0.415348	0.647948	-1.19057	0.0022	0.0281797
Wnt16	chr6:22288167-22298522	0.608223	0.613708	0.873942	0.462864	0.639684	4.13433	2.96382	4.51041	6.28327	4.47296	2.8058	5e-05	0.0011174
Wnt5a	chr14:28505472-28527448	13.7701	10.0343	15.6695	9.94008	12.3535	6.52104	5.85139	5.56411	6.99057	6.23178	-0.987203	5e-05	0.0011174
Wnt7a	chr6:91363982-91411369	51.5864	40.5075	30.7698	36.4921	39.839	18.4108	13.7225	9.3779	12.5067	13.5045	-1.56074	5e-05	0.0011174
Wnt7b	chr15:85535436-85593708	39.5839	29.0716	29.6221	42.7734	35.2627	68.1295	74.7883	56.9289	79.2963	69.7858	0.984788	5e-05	0.0011174
Xdh	chr17:73883894-73950196	4.14837	18.0708	7.92241	9.95942	10.0253	18.7888	18.4202	24.2677	19.8982	20.3437	1.02094	5e-05	0.0011174
Xlr	chrX:53777117-53797716	0.925293	1.09439	0.543506	0.479982	0.760792	3.71131	2.21072	3.68402	0.332029	2.48452	1.70739	0.00045	0.00761675
Zbtb7c	chr18:75820177-76148564	0.915617	2.34984	1.04063	1.15828	1.36609	0.109473	1.08876	0.0780991	0.691827	0.492039	-1.47321	0.00395	0.0447558
Zcchc18	chrX:136981115-137038302	1.97248	3.383	4.75961	9.75514	4.96756	0.995664	0.712619	0.936834	2.56742	1.30313	-1.93055	5e-05	0.0011174
Zdhhc15	chrX:104536968-104719612	3.7897	2.57229	6.61219	5.98333	4.73938	2.0935	2.48472	2.56429	3.03963	2.54553	-0.89673	0.00055	0.00899905
Zfp36l2	chr17:84183923-84187947	33.6365	43.5577	44.3357	53.5309	43.7652	69.7906	72.7108	75.7693	55.4469	68.4294	0.644832	0.0028	0.0340861
Zfp97	chr17:17121382-17146878	2.50118	2.10239	3.91399	3.57238	3.02249	0.102897	0.153881	2.06548	3.44098	1.44081	-1.06886	0.00425	0.0474509
Zfpm1	chr8:122275930-122337862	6.20276	8.13095	4.94855	5.83271	6.27874	2.5339	3.22069	4.7472	2.97114	3.36823	-0.898484	0.00415	0.0465993
Zmiz1	chr14:25255013-25666743	9.66658	9.79701	7.57245	6.69853	8.43364	3.24768	5.7238	4.21227	3.95711	4.28521	-0.976788	5e-05	0.0011174
^ FDR cutoff is 0.05
$ FPKM must be greater than 1.0 in either iPD or iPAD mice
* Absolute log2 fold change cutoff is greater than 0.585
