# Supplementary material for: Inactivation of Arid1a in the endometrium is associated with endometrioid tumorigenesis through transcriptional reprogramming
Source: Nat Commun. 2020 Jun 1;11:2717. doi: 10.1038/s41467-020-16416-0 (PMC7264300; doi:10.1038/s41467-020-16416-0)
Supplement: Supplementary file 5 — Supplementary Data 2 [file 41467_2020_16416_MOESM5_ESM.xlsx]

## Sheet: Table S2
Supplementary Data 2. Upstream regulators of Arid1a-associated mouse transcriptome
Upstream Regulator	Molecule Type	z-score	p-value of overlap	Target molecules in dataset
IFNG	cytokine	-2.281	7.17e-28	ACE, Acot1, ADORA2B, AHR, AIF1L, ALDH1A3, ALOX15, ARG1, ATP1B1, C1QA, C1QC, C2, C4A/C4B, CCL5, CCND2, CCR5, CD68, CEBPA, CELSR1, Chil3/Chil4, CHST11, CHST8, CISH, CLIC4, CSF1, CSF2, CSF3, CTGF, CTSS, CXCL10, CXCL2, Cxcl3, CXCL6, DPP4, ECE1, EMID1, FASN, FCGR1A, FZD1, GBP4, GBP6, GFAP, GJA1, GJB2, GLUL, GMPR, GSDMD, H6PD, HAS2, HLA-A, HLA-DQA1, HLA-DQB1, HLA-DRB5, HMGA1, HSPG2, HTRA1, ICAM1, IGF1,…
TNF	cytokine	1.115	4.56e-24	A4GALT, ABCC3, ADAM8, ADAMTS4, ADORA2B, ALDH1A3, ALDH2, APOE, AQP5, ARG1, BAMBI, BIK, CA2, CCL5, CCND2, CCR5, CD59, CEBPA, CHI3L1, COL16A1, CSF1, CSF2, CSF3, CTSC, CTSS, CXCL10, CXCL2, CXCL6, DPP4, ENPP2, EPHB2, F11R, FGFR2, FST, G0S2, GBP6, GCLM, GRN, GSTM2, Gstt1, HBEGF, HIVEP1, HLA-A, HPGD, HSPG2, ICAM1, IFNGR1, IGFBP2, IGFBP6, IL15, IL17RB, IL1A, IL36G, IL6, IRS1, ITGAM, ITGB6, ITPR2, JUN, LA…
TGFB1	growth factor	2.98	6.19e-23	ACE, Acot1, AIF1L, Akr1c19, ANGPTL4, ANKRD1, AREG, BGN, CCL5, CCND2, CD59, CDKN2C, CHI3L1, CHST11, CHST8, CITED2, CTGF, CXCL10, CXCL2, CYP21A2, ENPP1, EPHB2, FASN, FBLN5, FGFR2, FZD1, GFAP, GJB2, GMPR, HAS2, HBEGF, HEY1, HLA-DQA1, HLA-DQB1, HLA-DRB5, HMGA1, HTRA1, ICAM1, IGF1, IL1A, IL6, INPP5D, IRS1, ITGA1, ITGAM, JUN, KIT, LAMC2, LOX, LTBP3, Ly6a (includes others), MAPK13, MET, mir-31, MMP10, M…
CTNNB1	transcription regulator	1.461	1.7e-20	ALCAM, ALDH1A1, ALDH1A3, AQP4, AQP5, BGN, CA3, CCND2, CDH16, CEBPA, CELSR1, CLDN2, CNN2, COL4A5, CRABP2, CSF3, CTGF, Cxcl15, CYR61, ENPP1, EPHB2, EYA2, FASN, FGF16, FOXC1, FOXQ1, GADD45B, GATA2, GFAP, GLUL, GPA33, GPAM, GPX2, HTRA1, ID2, ID3, IHH, INHBB, IRF8, IRS1, ITGA1, JUN, KIT, LAMC2, LBH, LGALS3, LGR5, MMP3, MMP7, MMP9, MPEG1, MPZ, MYC, NCAM1, NGFR, NOS2, NTHL1, OSBPL1A, PLAU, PTGS2, Saa3, …
TP53	transcription regulator	-0.263	7.67e-20	ACE, ADA, ADAM8, AGTR1, AKAP12, AKR1B1, ALDH4A1, ALOX15, ANKRD1, APOBEC1, APOE, AREG, BIK, C1QC, C2, CAMK2N1, CCL5, CCNB1IP1, CCND2, CD59, CD82, CDH3, CEBPA, CITED2, CKB, CKMT1A/CKMT1B, CLIC4, CMBL, CNN2, CNN3, COL14A1, COL6A2, Crip2, CSF1, CSF2, CTGF, CXCL10, Cyb5r3, DDIT4, DDR1, DHCR7, DPP4, ECH1, EGFL6, ENPP2, EPAS1, F11R, F5, FABP5, FASN, FDPS, FGFBP1, FUT1, GADD45B, GDA, GJA1, GJB3, GLRX, GL…
CG	complex	1.181	1.73e-19	AKR1B10, AKR1C3, AREG, BCAT1, CCND2, DHCR7, EMB, ENPP2, EPAS1, FAM198B, FAM3D, FST, FZD1, G0S2, GBP6, HAS2, HLA-A, HLA-DQA1, HMGA1, HPGD, IGFBP2, IL33, INHBB, ITGA1, JUN, KCNT2, KLF4, MCAM, MMP9, NOS2, NPR3, PARD6G, PGR, PHLDA1, PLAT, PLAU, PLAUR, PLPP3, PLXND1, PTGS1, PTGS2, RGS4, S100A6, Saa3, SDC4, SEMA3E, SLC4A4, SPRR1A, SRD5A2, STC1, STEAP1, TGFB2, TGFBR1, TMEM158, TNF, VCAN
Alpha catenin	group	-1.06	1.9e-19	ADAM8, ADAMTS4, AREG, BGN, COL15A1, COL6A1, COL6A2, CXCL10, CXCL2, CXCL6, EGFL6, ICAM2, IGF1, IGFBP2, IGFBP6, IL36A, IL36G, IL6, ITGAM, KRT6B, LUM, LYZ, MMP13, MMP9, MYC, PLAU, PTGS2, Saa3, SP5, STEAP2, STEAP4, TGM2, THBS2, TNC, TNF, VIM
IL6	cytokine	-0.124	1.29e-16	ABCC3, ADGRE1, ARG1, CCR5, CD68, CD82, Chil3/Chil4, CISH, CLDN2, CTR9, CXCL10, CXCL2, CXCL6, E2F2, ENPP2, FCGR1A, GADD45B, GFAP, HLA-A, HLA-DQA1, HLA-DRB5, HPGD, ICAM1, ID2, Ifi202b, IGF1, IL6, IRS1, ITGAM, JUN, KIT, LDLR, LYZ, MMP10, MMP13, MMP3, MMP7, MMP9, MYB, MYC, NOS2, PLAU, PTGER4, PTGS2, Saa3, SERPINA1, SLC12A2, SLC39A14, SLC40A1, TF, TGM2, THBS1, TNF, TNFRSF1B, Tnfrsf22/Tnfrsf23
IL1B	cytokine	1.562	2.2e-16	A4GALT, ABCC3, ADAM8, AKR1B1, APOE, CCL5, CHI3L1, CSF1, CSF2, CSF3, CTSS, CXCL10, CXCL2, CXCL6, DDIT4, DPP4, ENPP1, FABP5, FGFR2, GBP6, GEM, GJA1, HAS2, HMGA1, ICAM1, IFNGR1, IGF1, IL15, IL18, IL1A, IL36B, IL6, IRS1, ITGAM, JUN, LDLR, MMP13, MMP3, MMP7, MMP9, Mt1, Mt2, NOS2, PHLDA1, PLAU, Ppbp, PTGS2, RGS16, Saa3, SCNN1B, SEMA3A, SLC7A11, TNF, TXNIP, UBD, VCAN
FOS	transcription regulator	-0.234	2.64e-16	ADD2, AKR1C3, ALDH1A3, ARID3A, BCL9, C3AR1, CA2, CASZ1, CCL5, CHI3L1, CMTM4, COL16A1, CRABP2, CSF3, Defb1, FASN, FETUB, GJA1, HBA1/HBA2, HPGD, ICAM1, IGFBP6, IL1A, IL36G, IL6, JUN, KRT13, LTBP3, MET, MMP10, MMP13, MMP3, MMP9, Mt2, MYC, NCF2, PDPN, PGR, PHLDA1, PTGS2, PTPRZ1, RAPGEF3, RBP1, RGMA, SCD, SEMA3E, SIRPA, SLPI, SULF2, TNF, VAV3, VIM, WNT5A, WNT7B, XDH
JUN	transcription regulator	1.844	7.2e-16	APOE, BCL9, C3AR1, Clca3a1/Clca3a2, CSF2, CXCL10, Cxcl15, GJA1, HEY1, HPGD, ICAM1, IGFBP2, IGFBP6, IL1A, IL6, ITGAM, JUN, LGR5, MMP10, MMP13, MMP3, MMP7, MMP9, MPZ, MYC, NCF2, NOS2, OSM, PADI4, PGR, PLAU, PLAUR, PTGS2, SCD, SPHK1, SPRR1A, SULF2, TCF7L2, TNC, TNF, TNFRSF10A, VAV3, VIM, WNT16, WNT5A
CEBPA	transcription regulator	-0.815	7.87e-16	AKAP12, AKR1B1, AKR1B10, AKR1C3, ANPEP, AQP5, ARG1, BIK, C3AR1, CA2, CCND2, CD3G, CEBPA, CHI3L1, CRABP2, CSF3, DHCR7, Elf5, FASN, FZD1, G0S2, GATA2, GJA1, H1FX, HAS2, HMGA1, HNF1A, ICAM2, ID2, IRF6, ITGAM, JUN, KRT14, Ly6a (includes others), mir-223, MYC, PLXND1, PPARD, PTGS1, PTGS2, Saa3, SCD, SECTM1, SEMA3E, SERPINB1, SPRR1A, Sprr2e, STEAP4, TGFB2, THBS1, TNFRSF10A, VCAN
Vegf	group	-1.351	3.35e-15	ADAM15, CA2, CALB1, CRABP1, Ctla2a/Ctla2b, FST, FXYD4, GJB2, HDC, IHH, INHBB, MET, Mt2, NPL, P2RY14, PPP1R1B, PTPN5, SCML4, SFN, SHISA2, Spink12, Sult1d1, TNC, XDH
SMARCA4	transcription regulator	0.145	4.36e-15	ACE, ADAM15, AGR2, AHR, ALDH1A3, ALDH2, AP1S2, AREG, ARHGDIB, BAMBI, BATF, CDK20, CHODL, CLCF1, CPM, CTGF, DYSF, EPHA4, EPHB2, EVA1A, FGFR2, FLNB, FMO2, FUT1, GADD45B, GSTO1, H1FX, HBB, HNMT, HPGD, HS3ST1, ICAM1, ICAM2, ID3, IGF1, IL20RB, IL36B, IL6, IRF6, JUN, KIT, LGALS3, LOX, LRMP, LUM, MAFF, MAP1B, MAPK13, MMP7, Mt1, MYC, NOSTRIN, OXCT1, PCSK9, PLAT, PLAUR, PLPP3, PLS1, RBP1, S100A6, SERPINB7…
TP73	transcription regulator	-0.955	1.86e-14	ADA, ADORA2B, ANGPTL4, AQP5, CD55, CDC42EP2, CLMN, CNN3, CXCL10, CXCL2, CYR61, DDIT4, FASN, FGFR2, FST, GATA2, GPNMB, GRN, HBEGF, HIVEP1, HPSE, HTATIP2, ID2, IDH2, IL6, KIT, KLHL21, LBH, LDHD, LRG1, LY6D, LYZ, MDK, MINOS1-NBL1/NBL1, MMP13, NUPR1, PDPN, PLAU, PLCD3, RNF144B, SERPINA1, Serpinb6b, SERPINE2, SFN, TGFB2, THBS1, THBS2, TNFRSF10A, TNFRSF1B, TREM2, TSPYL1, Wfdc18
HIF1A	transcription regulator	-0.396	2.29e-14	ADAM15, ADORA2B, AKAP12, ALDOC, ANGPTL4, APOE, CA9, CCL5, CCR5, CSF1, CTGF, CXCL2, Cxcl3, CYR61, DDIT4, DNAJC5B, EGLN3, ENO1, EPAS1, GADD45B, GJA1, HDAC3, IGF1, IL15, IL1A, IL6, INHBB, ITGA1, JUN, KITLG, LOX, MET, MMP13, MMP7, MMP9, MYC, NDRG1, NOS2, NRARP, P4HA2, PRKCA, PROM1, PTGIS, PTGS2, RAB11FIP4, SDC4, SESN2, SLC40A1, SPHK1, THBS1, TNF
TLR4	transmembrane receptor	1.995	3.39e-14	BAMBI, BATF, CCL5, CCND2, CCR5, CDK6, CISH, CITED2, CSF2, CSF3, CXCL10, Cxcl15, CXCL2, CXCL6, CYR61, DLL4, GFAP, GJA1, HBEGF, HDC, HLA-DQA1, ICAM1, IDH2, IL15, IL18, IL1A, IL6, IRF8, ISG20, ITGAM, MET, MMP9, NOD2, NOS2, PLA1A, PLAT, PTGS2, RGCC, RGS16, SLC7A11, SLFN12L, SMPD1, SMPDL3A, SMPDL3B, SPHK1, STAT2, TNF, TNFRSF10A, TRAF1, TREM2, TSPAN33
IL10RA	transmembrane receptor	0.253	7.63e-14	ADH1C, ALDH2, AOC1, CA2, CACHD1, CCL5, CLIC6, COL14A1, CTSE, CYR61, DDIT4, EMP2, FABP5, Fcrls, GBP6, GDA, Gsta4, GSTM1, GSTM2, GSTM5, Gstm6, HGFAC, HLA-A, HPGD, HPSE, IL1A, IL6, KITLG, LRG1, LUM, Ly6a (includes others), MYB, NOS2, NPL, P3H2, POSTN, RIPK3, Saa3, SECTM1, Serpinb6b, SLC2A6, SLC7A11, SPON1, ST6GALNAC2, STARD8, SULT1C2, TGM2, THBS4, TINAG
