# Supplementary material for: Inactivation of Arid1a in the endometrium is associated with endometrioid tumorigenesis through transcriptional reprogramming
Source: Nat Commun. 2020 Jun 1;11:2717. doi: 10.1038/s41467-020-16416-0 (PMC7264300; doi:10.1038/s41467-020-16416-0)
Supplement: Supplementary file 6 — Supplementary Data 3 [file 41467_2020_16416_MOESM6_ESM.xlsx]

## Sheet: Table S3
Supplementary Data 3. Differentially expressed genes identified in two pairs of isogenic ARID1AWT and ARID1AKO human endometrial epithelial cells.
Gene Symbol	Human Locus	Clone1 Normal growth condition										Clone1 Serum starved										Clone2 Normal growth condition										Clone2 Serum starved
		FKPM$						log2 (fold change)*	p-value	q-value^		FKPM$						log2 (fold change)*	p-value	q-value^		FKPM$						log2 (fold change)*	p-value	q-value^		FKPM$						log2 (fold change)*	p-value	q-value^
		ARID1AWT1 rep1	ARID1AWT1 rep2	Avg. ARID1AWT1	ARID1AKO1 rep1	ARID1AKO1 rep2	Avg. ARID1AKO1					ARID1AWT1 rep1	ARID1AWT1 rep2	Avg. ARID1AWT1	ARID1AKO1 rep1	ARID1AKO1 rep2	Avg. ARID1AKO1					ARID1AWT2 rep1	ARID1AWT2 rep2	Avg. ARID1AWT2	ARID1AKO2 rep1	ARID1AKO2 rep2	Avg. ARID1AKO2					ARID1AWT2 rep1	ARID1AWT2 rep2	Avg. ARID1AWT2	ARID1AKO2 rep1	ARID1AKO2 rep2	Avg. ARID1AKO2
AASS	chr7:121713597-121784344	2.02249	2.03325	2.02787	0.264511	0.221214	0.242863	-3.06175	5e-05	0.000236201		4.19789	3.50042	3.84916	0.589242	0.56737	0.578306	-2.73464	5e-05	0.00021129		1.61718	1.4718	1.54449	0.273229	0.210983	0.242106	-2.67342	5e-05	0.000348422		5.29923	4.25041	4.77482	0.758554	0.656109	0.707331	-2.75499	5e-05	0.000306142
ABCA7	chr19:1040101-1065570	1.85649	1.98039	1.91844	3.3342	3.595	3.4646	0.852755	5e-05	0.000236201		2.01672	1.96922	1.99297	4.32842	4.96475	4.64658	1.22125	5e-05	0.00021129		1.06924	1.18515	1.12719	1.98608	2.91568	2.45088	1.12056	5e-05	0.000348422		2.23517	2.96143	2.5983	5.29694	6.8405	6.06872	1.22382	5e-05	0.000306142
ABCC1	chr16:16043433-16236930	10.7391	10.9186	10.8288	23.1041	24.1993	23.6517	1.12707	5e-05	0.000236201		8.09845	8.47475	8.2866	19.2354	20.6841	19.9598	1.26824	5e-05	0.00021129		13.1406	15.4528	14.2967	31.2378	38.1428	34.6903	1.27885	5e-05	0.000348422		12.0115	13.7275	12.8695	32.3991	34.8193	33.6092	1.3849	5e-05	0.000306142
ABCC4	chr13:95672082-95953700	3.22247	3.2126	3.21754	7.67277	7.26037	7.46657	1.21449	5e-05	0.000236201		4.77427	4.73903	4.75665	8.35493	7.75773	8.05633	0.760177	5e-05	0.00021129		5.7341	5.86624	5.80017	12.0026	10.7923	11.3975	0.974548	5e-05	0.000348422		5.81404	5.28737	5.5507	13.1293	11.9969	12.5631	1.17845	5e-05	0.000306142
ABHD14B	chr3:52002525-52008646	14.924	14.5576	14.7408	23.3712	29.2402	26.3057	0.835562	5e-05	0.000236201		12.641	12.1505	12.3957	24.8604	27.4123	26.1363	1.07621	5e-05	0.00021129		14.0262	15.1287	14.5775	20.9034	26.6039	23.7537	0.70441	5e-05	0.000348422		11.6373	13.6639	12.6506	21.3775	23.7682	22.5728	0.835385	5e-05	0.000306142
ACOT11	chr1:55013806-55100417	0.371825	0.435389	0.403607	1.28297	1.39696	1.33996	1.73117	5e-05	0.000236201		0.300758	0.289677	0.295217	1.36115	1.17674	1.26895	2.10379	5e-05	0.00021129		0.454679	0.571852	0.513265	0.818559	1.34962	1.08409	1.07871	5e-05	0.000348422		0.682995	0.466627	0.574811	1.06751	1.34295	1.20523	1.06815	5e-05	0.000306142
ACOT2	chr14:74034323-74042362	21.9018	20.5265	21.2142	38.8643	46.8459	42.8551	1.01444	5e-05	0.000236201		24.1864	24.0082	24.0973	48.4206	52.0233	50.222	1.05945	5e-05	0.00021129		30.5151	33.0854	31.8002	44.0751	52.3206	48.1978	0.59993	5e-05	0.000348422		26.9737	30.1378	28.5558	42.1406	47.4328	44.7867	0.649289	5e-05	0.000306142
ACSL5	chr10:114133915-114188138	3.4879	3.10394	3.29592	1.34834	1.39383	1.37109	-1.26536	5e-05	0.000236201		4.43975	3.89018	4.16497	2.23287	2.08678	2.15983	-0.94739	5e-05	0.00021129		1.34506	1.20275	1.27391	0.405178	0.318134	0.361656	-1.81657	5e-05	0.000348422		1.98397	1.76183	1.8729	0.6117	0.439308	0.525504	-1.8335	5e-05	0.000306142
ACTN1	chr14:69340839-69446083	105.632	106.017	105.825	164.191	175.345	169.768	0.681892	5e-05	0.000236201		113.182	117.128	115.155	195.007	204.998	200.002	0.796437	5e-05	0.00021129		183.951	219.342	201.646	280.282	354.308	317.295	0.653996	5e-05	0.000348422		165.158	179.918	172.538	272.643	301.052	286.847	0.733371	5e-05	0.000306142
ADAM10	chr15:58887402-59042177	62.3796	58.9767	60.6781	111.906	92.8779	102.392	0.754853	5e-05	0.000236201		57.2071	56.8488	57.028	94.5213	92.4412	93.4812	0.713007	5e-05	0.00021129		64.49	61.7402	63.1151	132.245	108.584	120.414	0.931948	5e-05	0.000348422		69.4367	58.3602	63.8984	114.732	102.559	108.646	0.765779	5e-05	0.000306142
ADAM15	chr1:155006281-155042029	112.264	116.349	114.307	37.5442	46.4499	41.9971	-1.44455	5e-05	0.000236201		87.9868	89.4378	88.7123	34.6796	38.0548	36.3672	-1.2865	5e-05	0.00021129		91.0378	106.644	98.8409	42.9484	53.5604	48.2544	-1.03445	5e-05	0.000348422		77.3872	95.5368	86.462	40.657	48.6833	44.6702	-0.952755	5e-05	0.000306142
ADAM19	chr5:156904311-157002831	12.1704	12.8303	12.5003	5.26728	4.88697	5.07712	-1.29988	5e-05	0.000236201		17.6355	17.9179	17.7767	5.09791	5.43428	5.26609	-1.75518	5e-05	0.00021129		11.2622	12.8951	12.0787	5.62283	6.66544	6.14414	-0.975178	5e-05	0.000348422		17.392	18.0158	17.7039	9.61326	10.7433	10.1783	-0.798574	5e-05	0.000306142
ADAMTS12	chr5:33523639-33892297	2.80161	2.84739	2.8245	0.120571	0.0934825	0.107027	-4.72195	5e-05	0.000236201		2.0134	1.32875	1.67108	0.068321	0.245654	0.156988	-3.41206	5e-05	0.00021129		4.41977	4.48424	4.452	0.86336	1.38481	1.12408	-1.98571	5e-05	0.000348422		3.72212	3.9872	3.85466	0.526963	0.797624	0.662293	-2.54106	5e-05	0.000306142
ADAMTSL3	chr15:84322837-84708593	3.2126	3.07705	3.14483	6.84986	5.96037	6.40512	1.02624	5e-05	0.000236201		2.60579	2.77903	2.69241	5.62071	5.6285	5.62461	1.06285	5e-05	0.00021129		2.3529	2.47896	2.41593	8.75876	7.98856	8.37366	1.79328	5e-05	0.000348422		3.25078	3.41912	3.33495	7.27479	7.28862	7.2817	1.12661	5e-05	0.000306142
ADAP1	chr7:937536-995043	3.15843	3.74329	3.45086	1.26329	1.61825	1.44077	-1.26011	5e-05	0.000236201		3.55231	3.94221	3.74726	0.977402	1.01206	0.994729	-1.91346	5e-05	0.00021129		2.75033	2.89054	2.82043	0.461821	0.397471	0.429646	-2.7147	5e-05	0.000348422		2.39241	3.38586	2.88913	0.479076	0.542565	0.51082	-2.49975	5e-05	0.000306142
ADCY9	chr16:4012649-4166186	3.78542	3.98061	3.88302	8.22025	8.76671	8.49348	1.12918	5e-05	0.000236201		4.0938	4.57099	4.33239	10.5396	12.1693	11.3544	1.39002	5e-05	0.00021129		3.28137	3.9066	3.59398	15.6351	18.2686	16.9518	2.23779	5e-05	0.000348422		5.10623	5.82473	5.46548	18.4769	21.3191	19.898	1.8642	5e-05	0.000306142
ADGRG1	chr16:57653604-57698951	79.6069	81.2728	80.4399	17.1712	18.6179	17.8945	-2.16839	5e-05	0.000236201		45.5512	46.1389	45.845	9.19409	11.1846	10.1893	-2.1697	5e-05	0.00021129		34.8169	40.5534	37.6852	20.8157	28.0027	24.4092	-0.62657	5e-05	0.000348422		39.6931	45.4114	42.5523	16.2419	20.0859	18.1639	-1.22817	5e-05	0.000306142
ADGRL4	chr1:79355448-79472495	1.93371	2.41571	2.17471	0.403519	0.430935	0.417227	-2.38192	5e-05	0.000236201		2.40976	2.49666	2.45321	0.437315	0.418751	0.428033	-2.51888	5e-05	0.00021129		3.25375	2.66722	2.96049	0.46449	0.4435	0.453995	-2.70509	5e-05	0.000348422		5.62723	3.80436	4.7158	0.526341	0.434843	0.480592	-3.29462	5e-05	0.000306142
ADIPOR2	chr12:1800246-1897845	32.7834	34.5846	33.684	16.7083	15.0593	15.8838	-1.08451	5e-05	0.000236201		52.6013	52.9155	52.7584	28.1611	27.4112	27.7862	-0.925033	5e-05	0.00021129		32.6179	32.9929	32.8054	15.7477	13.8908	14.8193	-1.14646	5e-05	0.000348422		48.8764	46.0749	47.4757	28.1362	26.54	27.3381	-0.796275	5e-05	0.000306142
ADM	chr11:10326526-10328949	21.2964	20.833	21.0647	45.4894	54.6236	50.0565	1.24873	5e-05	0.000236201		14.8231	14.6291	14.7261	37.3204	40.7944	39.0574	1.40722	5e-05	0.00021129		30.1492	35.461	32.8051	60.3414	81.7887	71.0651	1.11522	5e-05	0.000348422		11.1841	12.3765	11.7803	17.8737	18.471	18.1723	0.625366	5e-05	0.000306142
ADORA2A	chr22:24666784-24891042	9.56663	9.47938	9.523	18.2843	19.0495	18.6669	0.970993	5e-05	0.000236201		10.5773	11.1343	10.8558	19.1916	19.3505	19.2711	0.827967	5e-05	0.00021129		11.365	12.9548	12.1599	22.3654	24.6936	23.5295	0.952335	5e-05	0.000348422		15.534	14.9639	15.249	24.7951	25.3031	25.0491	0.716048	5e-05	0.000306142
ADTRP	chr6:11713887-11779280	2.42717	2.33708	2.38212	1.60878	1.52721	1.56799	-0.603327	0.0041	0.0119165		1.66866	1.80518	1.73692	1.00707	0.478082	0.742576	-1.22592	5e-05	0.00021129		1.99578	2.07696	2.03637	1.25197	0.914734	1.08335	-0.910499	5e-05	0.000348422		2.30033	2.03734	2.16884	1.05427	0.72062	0.887445	-1.28919	5e-05	0.000306142
AFAP1L1	chr5:148651400-148723198	3.07017	3.10185	3.08601	4.93002	5.75238	5.3412	0.791423	5e-05	0.000236201		1.92554	2.1365	2.03102	3.97328	4.87268	4.42298	1.12282	5e-05	0.00021129		4.50822	6.54603	5.52712	11.9983	14.5054	13.2518	1.26159	5e-05	0.000348422		2.56986	3.11897	2.84441	7.07739	7.19151	7.13445	1.32667	5e-05	0.000306142
AFAP1L2	chr10:116054582-116164537	0.624462	0.554746	0.589604	2.43654	2.65392	2.54523	2.10998	5e-05	0.000236201		2.75967	2.87882	2.81925	4.20498	4.25755	4.23127	0.58578	5e-05	0.00021129		0.725616	0.710429	0.718022	11.4211	11.8892	11.6552	4.0208	5e-05	0.000348422		4.12049	4.18996	4.15523	19.7926	21.1788	20.4857	2.30162	5e-05	0.000306142
AGO2	chr8:141530249-141645645	5.48519	5.66415	5.57467	3.00326	2.5532	2.77823	-1.00472	5e-05	0.000236201		6.88836	7.44399	7.16617	3.38197	3.40029	3.39113	-1.07944	5e-05	0.00021129		7.93959	8.73912	8.33935	4.53707	4.39722	4.46714	-0.900583	5e-05	0.000348422		10.8064	10.2841	10.5452	6.16176	5.82229	5.99202	-0.815478	5e-05	0.000306142
AKR1C3	chr10:5090957-5149878	6.88132	5.71261	6.29696	0.160213	0.267458	0.213835	-4.88008	5e-05	0.000236201		5.34621	5.38485	5.36553	0.2128	0.200459	0.206629	-4.6986	5e-05	0.00021129		1.84532	1.33997	1.59264	0.109434	0.0167018	0.0630679	-4.65838	0.0002	0.00123182		2.14714	2.17172	2.15943	0.0275488	0.0871944	0.0573716	-5.23417	0.0001	0.000582212
ALDH1A3	chr15:101419896-101613094	41.5791	45.54	43.5596	13.4582	13.4217	13.4399	-1.69646	5e-05	0.000236201		33.9821	35.0468	34.5144	16.286	16.7652	16.5256	-1.06249	5e-05	0.00021129		22.3508	23.7569	23.0538	9.47527	9.29168	9.38348	-1.29681	5e-05	0.000348422		31.0106	29.4243	30.2174	13.6603	13.0313	13.3458	-1.179	5e-05	0.000306142
ALDH1B1	chr9:38392660-38398662	15.8129	15.5917	15.7023	23.3396	27.3483	25.3439	0.690664	5e-05	0.000236201		13.6407	14.6014	14.121	32.4816	32.7547	32.6181	1.20783	5e-05	0.00021129		32.4198	32.9218	32.6708	68.1879	72.4158	70.3019	1.10556	5e-05	0.000348422		21.0547	21.4647	21.2597	56.9908	59.1994	58.0951	1.4503	5e-05	0.000306142
ALDH3B1	chr11:67776016-67796749	12.2643	12.2757	12.27	21.5354	26.1744	23.8549	0.959151	5e-05	0.000236201		11.0826	13.1535	12.118	26.7922	30.5011	28.6466	1.24121	5e-05	0.00021129		8.84042	10.6154	9.72792	20.0048	27.3055	23.6552	1.28195	5e-05	0.000348422		12.8826	16.9453	14.9139	29.6818	34.8093	32.2455	1.11244	5e-05	0.000306142
ALKBH2	chr12:109525992-109531293	9.8939	8.46592	9.17991	17.5179	19.1887	18.3533	0.999487	5e-05	0.000236201		7.00483	6.69049	6.84766	14.0916	14.2474	14.1695	1.0491	5e-05	0.00021129		10.8959	9.5469	10.2214	20.2216	21.0174	20.6195	1.01242	5e-05	0.000348422		8.05903	8.86206	8.46055	13.1778	14.3059	13.7419	0.699757	5e-05	0.000306142
AMOTL1	chr11:94501507-94609918	8.10743	8.61446	8.36094	3.34486	2.86694	3.1059	-1.42865	5e-05	0.000236201		10.7238	10.7154	10.7196	4.63778	4.78832	4.71305	-1.18551	5e-05	0.00021129		6.52059	7.07043	6.79551	3.44271	3.29555	3.36913	-1.01221	5e-05	0.000348422		14.7576	14.5737	14.6656	5.76038	5.8148	5.78759	-1.3414	5e-05	0.000306142
AMPD3	chr11:10471867-10529126	2.70172	2.8747	2.78821	1.57367	1.42972	1.5017	-0.892747	5e-05	0.000236201		2.7336	2.57821	2.6559	1.2552	1.55718	1.40619	-0.917413	5e-05	0.00021129		1.09055	1.05971	1.07513	0.185389	0.194818	0.190103	-2.49966	5e-05	0.000348422		1.52998	1.54695	1.53846	0.180687	0.169299	0.174993	-3.13612	5e-05	0.000306142
ANKEF1	chr20:10004459-10288068	1.30104	1.1736	1.23732	3.79791	3.41051	3.60421	1.54246	5e-05	0.000236201		1.57086	1.64993	1.61039	4.08644	3.62907	3.85776	1.26035	5e-05	0.00021129		0.79494	0.9388	0.86687	3.367	2.92193	3.14446	1.85893	5e-05	0.000348422		1.49131	1.29555	1.39343	3.12573	2.85354	2.98964	1.10133	5e-05	0.000306142
ANKRA2	chr5:72848024-72861511	8.40357	8.89442	8.64899	6.03484	4.71925	5.37704	-0.685719	5e-05	0.000236201		7.3249	7.1385	7.2317	4.41072	4.42015	4.41543	-0.71178	5e-05	0.00021129		3.96232	4.02102	3.99167	2.78689	2.47826	2.63257	-0.600519	0.00065	0.00345385		5.21318	4.83983	5.02651	2.97963	2.86637	2.923	-0.782105	5e-05	0.000306142
ANKRD1	chr10:92671856-92681032	0.177997	0.239592	0.208795	17.9572	15.7483	16.8527	6.33476	5e-05	0.000236201		0.209024	0.154576	0.1818	12.5901	11.8767	12.2334	6.07232	5e-05	0.00021129		11.3402	11.0899	11.215	32.7474	31.8395	32.2935	1.52581	5e-05	0.000348422		5.48069	4.90385	5.19227	13.0695	11.8957	12.4826	1.26548	5e-05	0.000306142
ANKRD11	chr16:89334028-89556969	27.8704	28.3327	28.1016	14.2104	15.4251	14.8178	-0.923323	5e-05	0.000236201		29.0962	30.1298	29.613	15.4164	17.3692	16.3928	-0.853167	5e-05	0.00021129		30.1103	36.9958	33.553	19.2341	23.8295	21.5318	-0.639974	0.00195	0.00889184		40.6569	49.9532	45.3051	22.1381	25.2244	23.6812	-0.935929	5e-05	0.000306142
ANKRD33B	chr5:10564434-10657928	3.67375	3.85595	3.76485	9.69742	9.61411	9.65576	1.3588	5e-05	0.000236201		4.25305	4.38177	4.31741	12.7387	13.0875	12.9131	1.5806	5e-05	0.00021129		6.54132	8.20847	7.3749	16.116	17.0828	16.5994	1.17044	5e-05	0.000348422		8.40477	9.69058	9.04768	19.3595	20.0419	19.7007	1.12263	5e-05	0.000306142
ANKRD50	chr4:125585203-125633887	11.6485	10.6968	11.1727	6.63852	5.4347	6.03661	-0.888165	5e-05	0.000236201		8.7281	8.3499	8.539	5.46146	5.00802	5.23474	-0.705947	5e-05	0.00021129		16.3155	16.2214	16.2685	9.49644	7.51842	8.50743	-0.935282	5e-05	0.000348422		15.2943	12.404	13.8492	9.91025	8.29749	9.10387	-0.605248	5e-05	0.000306142
ANTXR2	chr4:80822770-80994626	32.6563	34.5477	33.602	8.05648	7.64974	7.85311	-2.09721	5e-05	0.000236201		24.4218	24.3128	24.3673	5.84638	6.10846	5.97742	-2.02735	5e-05	0.00021129		32.3462	36.4121	34.3791	6.34929	5.97299	6.16114	-2.48026	5e-05	0.000348422		46.0464	46.1449	46.0957	4.94419	4.44435	4.69427	-3.29566	5e-05	0.000306142
AP1M2	chr19:10683346-10697991	4.37333	4.20832	4.29083	18.3609	22.0689	20.2149	2.23609	5e-05	0.000236201		4.60502	4.33586	4.47044	39.2764	37.6784	38.4774	3.10552	5e-05	0.00021129		10.713	11.0607	10.8869	36.146	44.1867	40.1663	1.8834	5e-05	0.000348422		6.88577	7.89292	7.38934	61.9271	70.9196	66.4233	3.16817	5e-05	0.000306142
AP1S2	chrX:15843928-15873137	15.2643	16.2463	15.7553	10.079	9.31093	9.69497	-0.700528	5e-05	0.000236201		18.2885	16.1605	17.2245	10.3336	10.2866	10.3101	-0.740409	5e-05	0.00021129		16.2142	13.3294	14.7718	10.8736	8.79662	9.83512	-0.586826	0.0001	0.000659971		23.5176	18.0027	20.7602	11.9593	10.3139	11.1366	-0.898506	5e-05	0.000306142
APCDD1L	chr20:57034159-57089994	12.5121	12.2391	12.3756	3.27237	4.01171	3.64204	-1.76468	5e-05	0.000236201		6.64283	6.94764	6.79524	1.33625	1.39694	1.36659	-2.31394	5e-05	0.00021129		18.6125	20.7584	19.6854	4.94148	5.73942	5.34045	-1.8821	5e-05	0.000348422		15.4724	18.7311	17.1017	2.19816	2.99758	2.59787	-2.71874	5e-05	0.000306142
APCDD1L-AS1	chr20:57090434-57194948	1.78022	1.83999	1.81011	0.986774	0.85378	0.920277	-0.975935	5e-05	0.000236201		1.14292	1.20527	1.17409	0.402904	0.434097	0.4185	-1.48825	5e-05	0.00021129		2.2899	2.61474	2.45232	0.722611	1.00242	0.862513	-1.50753	5e-05	0.000348422		3.12367	2.74961	2.93664	0.703552	0.661547	0.68255	-2.10516	5e-05	0.000306142
APOC1	chr19:45417503-45422606	1.95145	1.72353	1.83749	6.76411	6.71241	6.73826	1.87464	5e-05	0.000236201		2.5619	2.09936	2.33063	11.8264	11.7312	11.7788	2.3374	5e-05	0.00021129		1.68005	1.67691	1.67848	5.75212	5.26506	5.50859	1.71453	5e-05	0.000348422		2.0002	2.04213	2.02116	13.7208	13.2737	13.4973	2.73941	5e-05	0.000306142
ARHGAP22	chr10:49654067-49864310	6.82261	6.93015	6.87638	1.04438	1.39727	1.22082	-2.4938	5e-05	0.000236201		9.98094	10.4555	10.2182	0.82642	0.991967	0.909194	-3.49042	5e-05	0.00021129		10.0349	10.8355	10.4352	1.21583	1.80598	1.5109	-2.78797	5e-05	0.000348422		17.0799	18.7519	17.9159	0.972218	1.01853	0.995372	-4.16986	5e-05	0.000306142
ARHGAP24	chr4:86396283-86923823	4.89695	4.19184	4.54439	0.0356662	0.0293642	0.0325152	-7.12683	5e-05	0.000236201		4.89019	4.1271	4.50865	0.11859	0.0781681	0.098379	-5.5182	5e-05	0.00021129		2.74456	3.07173	2.90814	0.314973	0.248746	0.28186	-3.36705	5e-05	0.000348422		3.83994	3.07821	3.45907	0.47926	0.48356	0.48141	-2.84505	5e-05	0.000306142
ARHGAP26	chr5:142149948-142608576	2.99179	2.75972	2.87575	1.42842	1.41965	1.42403	-1.01396	5e-05	0.000236201		4.53718	4.27252	4.40485	1.52853	1.70274	1.61563	-1.44699	5e-05	0.00021129		1.91271	1.81318	1.86294	1.16536	1.11485	1.14011	-0.708418	5e-05	0.000348422		5.36769	4.74935	5.05852	1.64648	1.54299	1.59473	-1.6654	5e-05	0.000306142
ARHGAP32	chr11:128834954-129062093	1.22811	1.41197	1.32004	0.354325	0.302556	0.32844	-2.00688	5e-05	0.000236201		1.38672	1.46509	1.42591	0.50789	0.467105	0.487498	-1.54842	5e-05	0.00021129		0.95722	1.08923	1.02323	0.688761	0.660708	0.674734	-0.600734	0.0001	0.000659971		1.56315	1.50548	1.53432	0.994536	0.942615	0.968575	-0.66366	5e-05	0.000306142
ARHGAP5	chr14:32546494-32628934	14.7707	13.8115	14.2911	8.83633	6.35493	7.59563	-0.911879	5e-05	0.000236201		17.1215	16.7663	16.9439	9.70365	8.72411	9.21388	-0.878887	5e-05	0.00021129		13.6144	12.3154	12.9649	9.63231	7.01868	8.3255	-0.639005	5e-05	0.000348422		19.7954	15.2036	17.4995	12.1945	9.98562	11.0901	-0.658042	5e-05	0.000306142
ARHGEF4	chr2:131674223-131804826	2.69138	2.72667	2.70903	1.0871	1.18761	1.13736	-1.25209	5e-05	0.000236201		3.7936	3.75915	3.77638	0.771014	0.872451	0.821733	-2.20026	5e-05	0.00021129		1.46825	1.61921	1.54373	0.285115	0.390818	0.337966	-2.19147	5e-05	0.000348422		1.49429	1.66563	1.57996	0.263438	0.253964	0.258701	-2.61053	5e-05	0.000306142
ARID1A	chr1:27022523-27108601	14.5266	14.8678	14.6972	6.18003	6.13208	6.15606	-1.25547	5e-05	0.000236201		15.2701	15.9342	15.6022	6.935	7.75116	7.34308	-1.08729	5e-05	0.00021129		17.3507	20.5855	18.9681	6.24443	7.51054	6.87749	-1.46362	5e-05	0.000348422		18.744	20.9744	19.8592	7.8542	8.18186	8.01803	-1.30848	5e-05	0.000306142
ARID3A	chr19:926036-972803	3.4918	4.01616	3.75398	9.26165	11.7132	10.4874	1.48217	5e-05	0.000236201		2.65901	2.65062	2.65481	8.46083	8.9125	8.68667	1.71019	5e-05	0.00021129		1.96309	2.20927	2.08618	6.654	9.68097	8.16748	1.96903	5e-05	0.000348422		1.80551	1.99455	1.90003	8.56338	9.04287	8.80313	2.21199	5e-05	0.000306142
ARRB1	chr11:74971165-75062875	5.46277	5.67627	5.56952	1.36852	1.58997	1.47924	-1.91269	5e-05	0.000236201		8.28947	8.55732	8.42339	1.97869	2.09361	2.03615	-2.04856	5e-05	0.00021129		1.85519	2.42219	2.13869	1.00947	1.22198	1.11573	-0.938745	5e-05	0.000348422		4.93463	5.07578	5.0052	1.45058	1.8074	1.62899	-1.61945	5e-05	0.000306142
ARRDC4	chr15:98503932-98517068	0.400705	0.341831	0.371268	1.57381	1.38988	1.48185	1.99686	5e-05	0.000236201		0.317725	0.218677	0.268201	1.42566	1.6346	1.53013	2.51226	5e-05	0.00021129		1.66535	1.5216	1.59348	3.34035	3.17745	3.2589	1.03221	5e-05	0.000348422		0.624171	0.623461	0.623816	2.17499	2.08389	2.12944	1.77128	5e-05	0.000306142
ARSA	chr22:51061181-51066601	4.37678	4.46569	4.42123	7.18314	9.02254	8.10284	0.87398	5e-05	0.000236201		3.55969	3.83181	3.69575	7.279	8.48637	7.88268	1.09282	5e-05	0.00021129		2.56141	2.65879	2.6101	4.77454	5.74051	5.25752	1.01028	5e-05	0.000348422		3.25121	3.87667	3.56394	4.91873	6.23906	5.5789	0.646506	5e-05	0.000306142
ARSJ	chr4:114821439-114900878	15.3491	14.875	15.112	5.12435	4.03643	4.58039	-1.72215	5e-05	0.000236201		15.4312	16.029	15.7301	4.13862	4.24238	4.1905	-1.90833	5e-05	0.00021129		14.0996	13.9112	14.0054	5.63426	4.94299	5.28862	-1.40502	5e-05	0.000348422		17.2336	14.9742	16.1039	4.34478	4.03372	4.18925	-1.94265	5e-05	0.000306142
ASB13	chr10:5680819-5708558	18.0565	17.6707	17.8636	7.38906	9.00395	8.19651	-1.12394	5e-05	0.000236201		14.8699	15.6229	15.2464	7.37907	8.38488	7.88197	-0.951841	5e-05	0.00021129		17.3663	18.48	17.9231	8.75152	9.94573	9.34863	-0.938997	5e-05	0.000348422		11.4036	12.9444	12.174	7.2816	7.98849	7.63505	-0.673097	5e-05	0.000306142
ASRGL1	chr11:62104773-62160887	4.61657	4.35184	4.48421	9.20671	10.2889	9.74781	1.12022	5e-05	0.000236201		4.24979	4.58672	4.41826	12.1975	11.7335	11.9655	1.43733	5e-05	0.00021129		4.3462	4.87442	4.61031	7.73674	7.44261	7.58968	0.719174	5e-05	0.000348422		5.91036	6.68591	6.29813	10.1177	11.2252	10.6714	0.760754	5e-05	0.000306142
ATF7IP	chr12:14518565-14655869	10.186	9.41458	9.8003	6.32358	5.49694	5.91026	-0.729605	5e-05	0.000236201		9.64114	9.4521	9.54662	5.54611	5.40911	5.47761	-0.801443	5e-05	0.00021129		8.06877	8.01111	8.03994	5.54858	4.70717	5.12788	-0.648823	5e-05	0.000348422		12.1071	10.3011	11.2041	6.57141	5.916	6.24371	-0.843551	5e-05	0.000306142
ATP10A	chr15:25923859-26108349	0.779903	0.71707	0.748487	3.65578	4.30376	3.97977	2.41063	5e-05	0.000236201		1.46347	1.44571	1.45459	4.70224	5.67004	5.18614	1.83405	5e-05	0.00021129		1.47638	1.95708	1.71673	6.45697	7.87783	7.1674	2.06179	5e-05	0.000348422		2.16226	2.28096	2.22161	7.07192	8.36008	7.716	1.79625	5e-05	0.000306142
ATP6V1B2	chr8:20054703-20079207	64.1667	63.3975	63.7821	29.5626	29.6393	29.6009	-1.10751	5e-05	0.000236201		59.9493	61.5121	60.7307	29.5144	28.7519	29.1332	-1.05976	5e-05	0.00021129		46.8025	45.5896	46.196	30.4232	29.6387	30.031	-0.621319	5e-05	0.000348422		39.1328	37.7311	38.4319	25.1169	24.836	24.9765	-0.621736	5e-05	0.000306142
ATP8B1	chr18:55297533-55470547	10.0972	9.87836	9.98777	22.2786	19.985	21.1318	1.08118	5e-05	0.000236201		12.4178	13.025	12.7214	25.2345	24.4622	24.8483	0.965892	5e-05	0.00021129		14.7169	15.5681	15.1425	32.4869	30.4447	31.4658	1.05518	5e-05	0.000348422		18.1283	16.2322	17.1803	40.4824	37.905	39.1937	1.18987	5e-05	0.000306142
B3GALNT1	chr3:160801670-160823160	10.1275	8.47268	9.30009	4.07445	2.91562	3.49503	-1.41194	5e-05	0.000236201		10.1884	9.52738	9.85787	3.63855	3.00159	3.32007	-1.57006	5e-05	0.00021129		7.2133	5.94178	6.57754	3.22108	2.30324	2.76216	-1.25175	5e-05	0.000348422		5.8198	5.12602	5.47291	2.86143	2.5173	2.68936	-1.02504	5e-05	0.000306142
B3GALT5-AS1	chr21:40969074-40984749	1.23461	0.91739	1.076	1.87058	1.88879	1.87969	0.804813	0.0005	0.0018912		1.01822	1.31324	1.16573	1.90796	2.05614	1.98205	0.765765	0.0002	0.000761671		0.528896	0.553504	0.5412	1.72467	1.14051	1.43259	1.40439	5e-05	0.000348422		1.2999	1.14855	1.22423	1.94546	1.88905	1.91726	0.647173	0.0033	0.012716
B3GALT6	chr1:1167628-1170420	7.16141	7.848	7.50471	18.2261	26.1066	22.1664	1.5625	5e-05	0.000236201		8.57889	9.35571	8.9673	19.6057	23.6858	21.6457	1.27134	5e-05	0.00021129		18.7185	21.5003	20.1094	27.2485	38.496	32.8722	0.708996	5e-05	0.000348422		15.4689	19.3946	17.4317	25.3422	30.5605	27.9514	0.681203	5e-05	0.000306142
B3GNT5	chr3:182895791-183146057	12.11	11.8433	11.9767	7.97146	5.85406	6.91276	-0.792892	5e-05	0.000236201		10.6821	11.3037	10.9929	6.92753	6.03455	6.48104	-0.762276	5e-05	0.00021129		8.76889	8.49802	8.63346	3.55052	3.22736	3.38894	-1.3491	5e-05	0.000348422		8.44406	6.84066	7.64236	4.00659	3.27898	3.64279	-1.06898	5e-05	0.000306142
B4GALNT1	chr12:58012187-58027022	16.7987	18.1422	17.4705	25.7656	30.1226	27.9441	0.677628	5e-05	0.000236201		12.4757	13.1951	12.8354	22.2021	24.6185	23.4103	0.867018	5e-05	0.00021129		14.1426	17.7453	15.944	22.3134	29.5266	25.92	0.701056	5e-05	0.000348422		15.1104	17.6206	16.3655	23.5404	28.5028	26.0216	0.669047	5e-05	0.000306142
B9D2	chr19:41860321-41889987	4.00583	3.83825	3.92204	9.72375	12.715	11.2194	1.51631	5e-05	0.000236201		4.39577	4.97133	4.68355	10.7313	11.7515	11.2414	1.26315	5e-05	0.00021129		6.85894	6.54522	6.70208	8.7179	11.595	10.1565	0.59972	0.00155	0.00729253		4.87292	6.05611	5.46451	7.70588	8.87339	8.28963	0.601216	0.0016	0.00679651
BAZ2B	chr2:160175489-160474553	2.24769	2.17575	2.21172	1.56597	1.11033	1.33815	-0.724927	5e-05	0.000236201		2.88414	2.72025	2.80219	1.65846	1.55087	1.60466	-0.804286	5e-05	0.00021129		1.99963	1.94849	1.97406	1.20928	1.0399	1.12459	-0.811768	5e-05	0.000348422		3.84043	3.20522	3.52282	1.8306	1.64231	1.73646	-1.02058	5e-05	0.000306142
BBC3	chr19:47724078-47736023	6.3835	6.67709	6.5303	8.726	11.9023	10.3141	0.659404	5e-05	0.000236201		8.91401	7.90219	8.4081	15.3775	17.917	16.6473	0.985433	5e-05	0.00021129		1.94244	2.10012	2.02128	3.60659	5.01161	4.3091	1.09212	5e-05	0.000348422		5.28242	6.2941	5.78826	9.04014	10.7463	9.89324	0.773313	5e-05	0.000306142
BBS5	chr2:170336005-170363165	3.32482	3.15995	3.24239	1.3128	1.53415	1.42347	-1.18764	5e-05	0.000236201		2.71149	2.5458	2.62864	1.53332	1.18681	1.36007	-0.950638	5e-05	0.00021129		3.22862	3.32661	3.27761	1.24609	1.29635	1.27122	-1.36643	5e-05	0.000348422		2.1579	2.14066	2.14928	1.13612	1.3093	1.22271	-0.813768	5e-05	0.000306142
BCAT1	chr12:24962957-25102393	11.5242	10.274	10.8991	2.85254	2.27376	2.56315	-2.08822	5e-05	0.000236201		11.0742	11.4553	11.2648	3.50679	2.87487	3.19083	-1.81981	5e-05	0.00021129		18.0716	16.9409	17.5063	8.5503	6.83758	7.69394	-1.18608	5e-05	0.000348422		17.6573	14.2972	15.9772	9.40653	7.9174	8.66196	-0.88325	5e-05	0.000306142
BCHE	chr3:165490690-165555260	4.41211	4.38505	4.39858	0.61964	0.660903	0.640272	-2.78028	5e-05	0.000236201		4.46344	3.72704	4.09524	0.524233	0.398077	0.461155	-3.15062	5e-05	0.00021129		2.03058	1.76328	1.89693	0.151452	0.153547	0.1525	-3.63679	5e-05	0.000348422		2.34077	2.0433	2.19204	0.197142	0.208592	0.202867	-3.43366	5e-05	0.000306142
BCKDHB	chr6:80816326-81055987	5.84893	6.82252	6.33572	12.8665	12.0021	12.4343	0.972747	5e-05	0.000236201		7.06879	7.37267	7.22073	13.2985	13.6067	13.4526	0.897667	5e-05	0.00021129		8.83109	9.52719	9.17914	18.0237	17.3686	17.6962	0.947006	5e-05	0.000348422		9.18793	9.37169	9.27981	16.0887	15.9496	16.0191	0.787629	5e-05	0.000306142
BDH2	chr4:103998781-104021024	13.3006	11.4127	12.3567	7.4404	5.18721	6.31381	-0.968709	5e-05	0.000236201		12.9284	11.6792	12.3038	6.47703	6.19153	6.33428	-0.957856	5e-05	0.00021129		6.50811	5.43249	5.9703	4.66752	3.19978	3.93365	-0.601936	0.00015	0.000958946		8.05938	6.08333	7.07136	4.41015	3.60835	4.00925	-0.818655	5e-05	0.000306142
BEX1	chrX:102317580-102319168	21.9359	22.8761	22.406	0.039303	0.039061	0.039182	-9.15948	0.0059	0.0163297		17.2603	17.2267	17.2435	0.0794188	0	0.0397094	-8.76235	0.0026	0.00751216		23.3383	21.6038	22.471	0.142223	0.0883134	0.115268	-7.60693	0.0004	0.00224969		14.8167	14.5481	14.6824	0.0904721	0.0889494	0.0897107	-7.35459	0.00085	0.0039135
BFSP1	chr20:17474549-17549865	1.08029	1.21878	1.14954	4.1904	4.26135	4.22588	1.8782	5e-05	0.000236201		1.85126	1.68382	1.76754	5.82291	5.11456	5.46873	1.62946	5e-05	0.00021129		1.38827	1.12407	1.25617	3.03079	3.3681	3.19944	1.34879	5e-05	0.000348422		3.01465	3.13342	3.07403	5.38979	5.74356	5.56667	0.856683	5e-05	0.000306142
BHLHE41	chr12:26272958-26278003	6.03843	6.02413	6.03128	0.232175	0.253025	0.2426	-4.63581	5e-05	0.000236201		6.91145	7.42019	7.16582	0.317874	0.39926	0.358567	-4.32082	5e-05	0.00021129		3.00436	2.79399	2.89918	1.01505	0.726621	0.870833	-1.73518	5e-05	0.000348422		5.01547	4.55531	4.78539	0.703266	0.571471	0.637369	-2.90844	5e-05	0.000306142
BMP4	chr14:54416454-54423609	1.61928	1.39712	1.5082	0.0543806	0.0599794	0.05718	-4.72118	5e-05	0.000236201		2.92288	2.81933	2.87111	0.117926	0.185742	0.151834	-4.24104	5e-05	0.00021129		1.675	1.56485	1.61993	0.128548	0.192956	0.160752	-3.33302	5e-05	0.000348422		3.43283	3.76722	3.60003	0.737894	0.780254	0.759074	-2.2457	5e-05	0.000306142
BSG	chr19:571276-583493	789.584	850.542	820.063	1491.89	2018.41	1755.15	1.09779	5e-05	0.000236201		724.843	796.145	760.494	1333.53	1517.55	1425.54	0.906498	5e-05	0.00021129		755.354	873.539	814.446	1404.26	1938.27	1671.27	1.03705	5e-05	0.000348422		686.066	893.083	789.575	1286.82	1574.68	1430.75	0.857623	5e-05	0.000306142
BTBD11	chr12:107712196-108053419	4.4428	4.30032	4.37156	0.38744	0.357166	0.372303	-3.5536	5e-05	0.000236201		2.49444	2.7279	2.61117	0.235608	0.22463	0.230119	-3.50424	5e-05	0.00021129		4.60488	4.80425	4.70457	0.314696	0.46078	0.387738	-3.60091	5e-05	0.000348422		4.51419	4.83525	4.67472	0.308792	0.340259	0.324525	-3.84848	5e-05	0.000306142
BTG1	chr12:92378751-92539673	27.0628	23.3234	25.1931	15.2081	13.9855	14.5968	-0.787375	5e-05	0.000236201		27.4499	26.9428	27.1963	17.0731	15.5636	16.3184	-0.736914	5e-05	0.00021129		12.9476	10.7874	11.8675	7.29196	5.6033	6.44763	-0.880178	5e-05	0.000348422		20.672	14.5835	17.6277	8.58849	7.68146	8.13497	-1.11564	5e-05	0.000306142
C14orf132	chr14:96505660-96560308	3.89641	4.00312	3.94976	0.635574	0.602146	0.61886	-2.67408	5e-05	0.000236201		4.02644	3.85356	3.94	0.57649	0.677788	0.627139	-2.65134	5e-05	0.00021129		1.56098	1.36088	1.46093	0.109494	0.111683	0.110588	-3.72362	5e-05	0.000348422		2.34827	2.76412	2.5562	0.124213	0.177701	0.150957	-4.08179	5e-05	0.000306142
C15orf39	chr15:75494220-75504510	9.93715	9.82044	9.87879	4.4085	5.572	4.99025	-0.985223	5e-05	0.000236201		11.0024	11.0685	11.0354	5.46025	6.03843	5.74934	-0.940677	5e-05	0.00021129		8.71678	10.9155	9.81615	4.36892	5.8071	5.08801	-0.948056	5e-05	0.000348422		6.87761	8.70279	7.7902	3.23608	3.96726	3.60167	-1.11299	5e-05	0.000306142
C16orf45	chr16:15528324-15682116	3.47109	3.68536	3.57823	0.980281	1.03922	1.00975	-1.82525	5e-05	0.000236201		4.01911	3.6317	3.82541	0.645813	1.15182	0.898817	-2.08951	5e-05	0.00021129		3.47473	3.44434	3.45953	0.90001	0.807959	0.853984	-2.0183	5e-05	0.000348422		5.01327	4.82499	4.91913	0.708508	0.901434	0.804971	-2.61139	5e-05	0.000306142
C16orf74	chr16:85741123-85784689	27.5828	27.8833	27.733	14.5759	19.7049	17.1404	-0.694205	5e-05	0.000236201		21.3186	20.0072	20.6629	8.26755	9.46061	8.86408	-1.221	5e-05	0.00021129		11.4091	15.1978	13.3034	5.5239	6.35013	5.93701	-1.16399	5e-05	0.000348422		8.9275	11.3331	10.1303	5.11003	5.53105	5.32054	-0.929031	5e-05	0.000306142
C1orf106	chr1:200860626-200884864	6.07753	6.57742	6.32748	1.06961	1.11405	1.09183	-2.53488	5e-05	0.000236201		10.8551	11.4955	11.1753	1.47858	1.26207	1.37032	-3.02772	5e-05	0.00021129		1.10744	1.04459	1.07602	0.320056	0.428406	0.374231	-1.5237	5e-05	0.000348422		1.56123	1.81101	1.68612	0.464167	0.672718	0.568443	-1.56862	5e-05	0.000306142
C1orf226	chr1:162348630-162356608	1.83788	1.881	1.85944	1.19013	1.08042	1.13527	-0.711829	5e-05	0.000236201		1.68512	1.65052	1.66782	0.988517	1.00318	0.995851	-0.743959	5e-05	0.00021129		2.4906	2.7097	2.60015	1.34886	1.43719	1.39302	-0.900377	5e-05	0.000348422		3.52182	3.64118	3.5815	1.7722	2.04766	1.90993	-0.90704	5e-05	0.000306142
C1QTNF6	chr22:37576205-37584330	2.76539	2.5399	2.65264	8.52445	10.3945	9.45947	1.83433	5e-05	0.000236201		2.72154	2.78784	2.75469	7.56299	8.24134	7.90217	1.52036	5e-05	0.00021129		1.38794	1.62089	1.50441	5.81906	7.39036	6.60471	2.13429	5e-05	0.000348422		2.13779	3.01275	2.57527	8.02414	8.04932	8.03673	1.64188	5e-05	0.000306142
C6orf141	chr6:49518112-49529625	3.53709	3.36341	3.45025	0.187031	0.189589	0.18831	-4.19552	5e-05	0.000236201		3.63573	3.16322	3.39948	0.181948	0.239306	0.210627	-4.01255	5e-05	0.00021129		1.32536	1.188	1.25668	0.0628477	0.0522787	0.0575632	-4.44833	5e-05	0.000348422		2.58063	2.66792	2.62427	0.0716659	0.0468007	0.0592333	-5.46936	5e-05	0.000306142
C6orf99	chr6:159290898-159331385	0.370876	0.540084	0.45548	20.8513	24.5979	22.7246	5.64072	5e-05	0.000236201		0.436856	0.226109	0.331483	5.16806	5.30921	5.23864	3.98219	5e-05	0.00021129		1.79985	1.80825	1.80405	39.7605	39.4408	39.6006	4.45621	5e-05	0.000348422		0.954662	0.887262	0.920962	15.5674	15.0109	15.2891	4.05322	5e-05	0.000306142
C8orf31	chr8:144120625-144135720	1.628	2.17393	1.90097	0.919242	0.793972	0.856607	-1.15003	5e-05	0.000236201		1.91227	1.93442	1.92335	1.06423	0.964277	1.01425	-0.923201	5e-05	0.00021129		1.02243	1.18854	1.10548	0.730895	0.55558	0.643237	-0.781253	0.0023	0.0102248		1.21062	1.42125	1.31593	0.552918	0.46508	0.508999	-1.37035	5e-05	0.000306142
C9orf72	chr9:27546543-27573864	4.05851	3.56769	3.8131	2.36534	2.1187	2.24202	-0.766166	5e-05	0.000236201		2.95703	3.2713	3.11417	2.09365	1.90055	1.9971	-0.640942	0.0003	0.00110177		3.45868	2.57233	3.0155	1.04708	1.0849	1.06599	-1.5002	5e-05	0.000348422		2.17228	1.91089	2.04159	1.02112	0.85244	0.936779	-1.12391	5e-05	0.000306142
CAMK2N1	chr1:20808883-20812728	12.0227	11.5619	11.7923	0.679998	0.637601	0.658799	-4.16186	5e-05	0.000236201		16.7799	15.7151	16.2475	0.675512	0.838366	0.756939	-4.42389	5e-05	0.00021129		10.5311	10.5258	10.5285	0.546392	0.557958	0.552175	-4.25302	5e-05	0.000348422		17.6531	17.0693	17.3612	1.02185	1.1062	1.06402	-4.02827	5e-05	0.000306142
CAMSAP3	chr19:7660787-7683196	2.45317	2.08318	2.26818	0.967276	1.10819	1.03773	-1.1281	5e-05	0.000236201		1.96539	2.21238	2.08889	0.946812	1.01103	0.978919	-1.09347	5e-05	0.00021129		1.26947	1.75228	1.51088	0.480605	0.838357	0.659481	-1.19598	5e-05	0.000348422		1.45529	1.94846	1.70187	0.735544	0.777334	0.756439	-1.16983	5e-05	0.000306142
CAPS2	chr12:75669758-75784717	0.749227	0.657334	0.70328	1.54638	1.35577	1.45108	1.04495	5e-05	0.000236201		0.471043	0.58134	0.526192	1.45163	1.23445	1.34304	1.35184	5e-05	0.00021129		0.518695	0.350696	0.434695	1.30403	0.902075	1.10305	1.34342	5e-05	0.000348422		0.728793	0.439641	0.584217	1.28577	0.856584	1.07117	0.874617	5e-05	0.000306142
CARD10	chr22:37886399-37915210	6.26063	5.90304	6.08183	11.2263	13.2879	12.2571	1.01104	5e-05	0.000236201		9.17513	9.3863	9.28072	14.1676	16.131	15.1493	0.706941	5e-05	0.00021129		8.30597	10.5738	9.43989	18.3679	26.2369	22.3024	1.24036	5e-05	0.000348422		12.6116	16.5086	14.5601	24.4565	31.0363	27.7464	0.930278	5e-05	0.000306142
CASZ1	chr1:10696665-10856733	0.364342	0.343167	0.353754	1.44547	1.82477	1.63512	2.20857	5e-05	0.000236201		0.253578	0.256254	0.254916	1.67175	1.9384	1.80508	2.82396	5e-05	0.00021129		0.4141	0.472934	0.443517	3.33116	4.6275	3.97933	3.16547	5e-05	0.000348422		0.434121	0.719434	0.576777	4.20839	4.82967	4.51903	2.96993	5e-05	0.000306142
CAV2	chr7:116139654-116148595	30.6275	29.1946	29.9111	55.7528	48.2348	51.9938	0.797661	5e-05	0.000236201		23.1844	22.9369	23.0606	44.8829	46.0652	45.4741	0.979612	5e-05	0.00021129		38.9173	32.9593	35.9383	116.052	93.0441	104.548	1.54057	5e-05	0.000348422		30.3277	23.4185	26.8731	95.3997	80.8335	88.1166	1.71325	5e-05	0.000306142
CAVIN2	chr2:192699031-192712006	1.37051	1.30517	1.33784	4.07907	3.33358	3.70632	1.47009	5e-05	0.000236201		3.22989	3.65312	3.4415	7.63328	7.19735	7.41531	1.10747	5e-05	0.00021129		1.1484	1.11907	1.13373	5.51418	4.83736	5.17577	2.19069	5e-05	0.000348422		5.42207	5.84596	5.63402	10.9834	10.0917	10.5376	0.90331	5e-05	0.000306142
CBX7	chr22:39526778-39548655	2.76736	2.68396	2.72566	3.8561	4.51159	4.18385	0.618225	0.00015	0.000645379		2.81531	2.72907	2.77219	3.87271	4.81009	4.3414	0.647136	5e-05	0.00021129		0.960922	1.12416	1.04254	1.81376	2.67724	2.2455	1.10693	5e-05	0.000348422		1.94744	2.3083	2.12787	2.86265	3.73766	3.30016	0.633124	0.0001	0.000582212
CC2D2A	chr4:15471488-15603180	0.446556	0.402312	0.424434	1.80898	1.39613	1.60255	1.91676	5e-05	0.000236201		0.332589	0.273576	0.303083	1.51671	1.17427	1.34549	2.15035	5e-05	0.00021129		1.45695	1.12227	1.28961	2.45582	2.24851	2.35216	0.867054	5e-05	0.000348422		1.10109	1.07769	1.08939	2.04957	2.01936	2.03447	0.901131	5e-05	0.000306142
CCDC149	chr4:24807738-24981826	1.97039	2.01827	1.99433	0.433704	0.499511	0.466607	-2.09562	5e-05	0.000236201		3.34873	3.09641	3.22257	0.766335	0.767149	0.766742	-2.0714	5e-05	0.00021129		1.7859	2.05768	1.92179	0.746366	0.617652	0.682009	-1.49459	5e-05	0.000348422		2.51989	2.38551	2.4527	1.17827	1.07488	1.12657	-1.12243	5e-05	0.000306142
CCDC50	chr3:190984943-191116459	27.0492	23.8628	25.456	14.3182	11.5827	12.9504	-0.975006	5e-05	0.000236201		29.0734	28.7621	28.9178	15.2815	14.2399	14.7607	-0.970194	5e-05	0.00021129		18.8106	16.6292	17.7199	12.3312	10.3965	11.3639	-0.640917	5e-05	0.000348422		22.7819	18.0206	20.4013	11.7054	10.2098	10.9576	-0.896726	5e-05	0.000306142
CCDC80	chr3:112323232-112359990	20.7421	20.7405	20.7413	41.471	37.5414	39.5062	0.929571	5e-05	0.000236201		19.0352	18.807	18.9211	32.275	31.6068	31.9409	0.755411	5e-05	0.00021129		23.4338	24.672	24.0529	64.5583	64.3439	64.4511	1.42199	5e-05	0.000348422		18.0809	17.6786	17.8798	61.7679	60.9078	61.3378	1.77845	5e-05	0.000306142
CCDC88C	chr14:91737666-91884188	2.04164	1.99166	2.01665	4.48983	4.79282	4.64133	1.20258	5e-05	0.000236201		1.96124	1.90278	1.93201	4.83353	5.36448	5.099	1.40011	5e-05	0.00021129		2.85571	3.56566	3.21069	5.37699	6.89413	6.13556	0.934313	5e-05	0.000348422		3.01102	3.58011	3.29556	7.1549	7.59938	7.37714	1.16254	5e-05	0.000306142
CCL26	chr7:75398841-75419064	7.73993	4.83021	6.28507	1.83085	1.97117	1.90101	-1.72516	5e-05	0.000236201		3.9604	3.77492	3.86766	0.51481	0.651493	0.583152	-2.72952	0.0002	0.000761671		2.96189	1.71218	2.33704	0.897695	0.829215	0.863455	-1.43649	0.0008	0.00413825		1.97749	1.92232	1.94991	0.239005	0.382013	0.310509	-2.6507	0.0008	0.00371848
CCNA2	chr4:122722471-122745156	112.167	104.077	108.122	65.4524	62.4257	63.939	-0.757891	5e-05	0.000236201		97.4865	98.8499	98.1682	64.1835	60.0193	62.1014	-0.66063	5e-05	0.00021129		117.707	104.168	110.937	68.5549	60.1759	64.3654	-0.785388	5e-05	0.000348422		96.6779	87.908	92.2929	55.9119	51.4725	53.6922	-0.781507	5e-05	0.000306142
CCNJL	chr5:159678658-159766599	5.95572	5.32789	5.64181	2.80395	3.07563	2.93979	-0.940442	5e-05	0.000236201		7.44682	7.55254	7.49968	3.63601	4.48825	4.06213	-0.884592	5e-05	0.00021129		4.23736	4.38803	4.31269	2.37446	2.57403	2.47424	-0.801602	5e-05	0.000348422		6.93765	7.6228	7.28023	3.07448	3.41888	3.24668	-1.16502	5e-05	0.000306142
CCNL2	chr1:1321090-1334722	9.53182	10.1511	9.84148	18.3348	16.8797	17.6073	0.839226	5e-05	0.000236201		8.43866	8.77837	8.60851	14.3788	13.3204	13.8496	0.686008	0.00015	0.000586312		10.7353	10.9599	10.8476	16.785	17.964	17.3745	0.679596	0.00015	0.000958946		10.849	12.0598	11.4544	19.8527	19.0299	19.4413	0.763219	5e-05	0.000306142
CCNYL1	chr2:208576263-208620896	6.59999	6.14116	6.37058	10.6786	9.83639	10.2575	0.687185	0.00015	0.000645379		7.06191	6.7959	6.9289	12.1767	11.2229	11.6998	0.755785	5e-05	0.00021129		9.44072	9.0995	9.27011	15.254	14.2001	14.727	0.667808	5e-05	0.000348422		9.59659	8.18	8.88829	19.0365	17.7824	18.4095	1.05047	5e-05	0.000306142
CD68	chr17:7482804-7493488	24.5409	24.4196	24.4802	11.4838	13.6449	12.5643	-0.962281	0.00035	0.00137929		14.2113	14.6891	14.4502	6.31901	6.30384	6.31142	-1.19505	0.0003	0.00110177		19.7542	22.8859	21.32	5.30981	6.33	5.81991	-1.87314	5e-05	0.000348422		9.73298	11.0017	10.3674	2.60926	2.60061	2.60493	-1.99273	0.0002	0.00109145
CD83	chr6:14117486-14137148	11.1499	11.1486	11.1493	22.8808	21.617	22.2489	0.996785	5e-05	0.000236201		16.7617	15.7481	16.2549	29.9994	30.4914	30.2454	0.895839	5e-05	0.00021129		3.39559	3.22617	3.31088	11.3403	10.9386	11.1395	1.75039	5e-05	0.000348422		5.6601	4.73786	5.19898	9.45095	9.68833	9.56964	0.880236	5e-05	0.000306142
CD9	chr12:6308872-6347437	80.3659	76.0745	78.2202	136.681	145.551	141.116	0.851267	5e-05	0.000236201		90.3665	86.7021	88.5343	155.383	151.761	153.572	0.794609	5e-05	0.00021129		49.3385	44.0898	46.7142	115.391	111.568	113.479	1.2805	5e-05	0.000348422		88.814	83.3468	86.0804	150.968	147.216	149.092	0.792443	5e-05	0.000306142
CDC34	chr19:531732-542087	64.4691	72.1901	68.3296	162.321	224.659	193.49	1.50167	5e-05	0.000236201		58.4749	60.8571	59.666	138.353	159.638	148.995	1.32029	5e-05	0.00021129		57.185	69.0747	63.1298	146.294	218.593	182.443	1.53105	5e-05	0.000348422		45.9529	65.0195	55.4862	132.619	167.212	149.916	1.43395	5e-05	0.000306142
CDC42EP3	chr2:37869024-37899678	24.5624	23.5727	24.0675	40.2995	35.1373	37.7184	0.64818	5e-05	0.000236201		29.3968	28.6711	29.034	45.1795	44.3387	44.7591	0.624439	5e-05	0.00021129		44.7236	41.8831	43.3034	92.152	82.0762	87.1141	1.00843	5e-05	0.000348422		41.0298	36.1382	38.584	77.704	70.2406	73.9723	0.938982	5e-05	0.000306142
CDCA2	chr8:25316446-25365433	21.4095	20.3254	20.8675	13.4628	12.2559	12.8593	-0.698441	5e-05	0.000236201		19.0796	20.0901	19.5849	12.1996	12.3501	12.2749	-0.674031	5e-05	0.00021129		23.0123	22.392	22.7022	14.287	12.7566	13.5218	-0.747545	5e-05	0.000348422		20.97	19.6673	20.3187	13.6121	13.3845	13.4983	-0.590027	5e-05	0.000306142
CDIP1	chr16:4560676-4588816	1.17659	1.01253	1.09456	2.81825	3.51122	3.16474	1.53174	5e-05	0.000236201		1.08583	1.10719	1.09651	2.88035	3.53934	3.20984	1.54958	5e-05	0.00021129		0.673659	0.768882	0.72127	2.83193	3.22005	3.02599	2.0688	5e-05	0.000348422		1.06236	1.28751	1.17494	2.62158	3.10679	2.86419	1.28554	5e-05	0.000306142
CDK15	chr2:202671151-202760273	0.408519	0.379217	0.393868	2.4908	2.77541	2.6331	2.74098	5e-05	0.000236201		0.295856	0.224667	0.260262	2.13335	2.06371	2.09853	3.01135	5e-05	0.00021129		1.39196	1.30096	1.34646	4.36162	4.27503	4.31833	1.6813	5e-05	0.000348422		0.843297	0.8456	0.844448	4.97815	4.57158	4.77486	2.49938	5e-05	0.000306142
CDYL2	chr16:80631795-80838175	5.29725	5.66919	5.48322	3.06719	2.5287	2.79795	-0.970655	5e-05	0.000236201		5.07238	5.29769	5.18503	2.12853	2.35233	2.24043	-1.21058	5e-05	0.00021129		7.11023	7.57303	7.34163	2.87674	2.67478	2.77576	-1.40322	5e-05	0.000348422		9.60006	9.06985	9.33495	2.41272	2.35075	2.38173	-1.97063	5e-05	0.000306142
CENPBD1	chr16:90036182-90067195	6.52443	7.00305	6.76374	3.8775	4.64995	4.26373	-0.665706	0.0055	0.0153744		8.15037	8.59453	8.37245	5.34188	5.60738	5.47463	-0.612889	0.0042	0.0114509		8.86406	8.79121	8.82763	4.42406	5.11722	4.77064	-0.887845	0.00035	0.00200446		7.94985	8.74547	8.34766	5.00226	5.58867	5.29547	-0.656614	0.00315	0.012208
CENPV	chr17:16245847-16256812	30.6122	33.2525	31.9324	12.7729	16.2134	14.4932	-1.13965	5e-05	0.000236201		13.8236	13.6752	13.7494	4.86425	5.07074	4.9675	-1.46878	5e-05	0.00021129		30.8697	32.9645	31.9171	5.49151	8.32726	6.90939	-2.2077	5e-05	0.000348422		10.9444	12.67	11.8072	3.47059	3.04882	3.2597	-1.85686	5e-05	0.000306142
CEP41	chr7:130033611-130081051	4.50029	4.25317	4.37673	2.3343	2.10352	2.21891	-0.980003	5e-05	0.000236201		4.25178	3.96324	4.10751	1.7555	1.56485	1.66017	-1.30693	5e-05	0.00021129		2.36713	2.0552	2.21117	1.55434	1.22095	1.38765	-0.672168	5e-05	0.000348422		2.92587	2.71506	2.82046	1.86241	1.89149	1.87695	-0.587545	0.00035	0.00180859
CEP44	chr4:175157809-175254531	12.2746	10.7758	11.5252	7.43658	5.69415	6.56536	-0.811846	0.0001	0.000449365		12.0102	11.572	11.7911	7.09962	5.9649	6.53226	-0.852042	5e-05	0.00021129		7.01673	5.4284	6.22257	4.57964	3.31591	3.94777	-0.656471	0.001	0.00503928		9.42009	7.31932	8.36971	5.5381	4.42528	4.98169	-0.748541	0.00025	0.00133538
CEP83	chr12:94542498-94853764	2.55307	2.50963	2.53135	5.78076	3.98254	4.88165	0.947462	5e-05	0.000236201		2.79209	2.44333	2.61771	4.21824	4.22035	4.2193	0.688697	0.0004	0.00142181		2.2638	1.98081	2.1223	3.94714	2.95539	3.45126	0.701495	0.0001	0.000659971		3.42664	2.79147	3.10906	4.87263	4.57969	4.72616	0.60419	0.00065	0.00310096
CFD	chr19:859658-863569	3.32753	3.30477	3.31615	21.2211	30.5758	25.8985	2.96529	5e-05	0.000236201		1.95591	1.6502	1.80305	19.5445	23.0187	21.2816	3.56109	5e-05	0.00021129		1.6017	1.74906	1.67538	14.4954	21.2324	17.8639	3.41449	5e-05	0.000348422		1.66523	2.72089	2.19306	23.6778	32.6681	28.1729	3.68329	5e-05	0.000306142
CFL2	chr14:35179587-35184029	53.2455	45.7568	49.5011	31.8622	25.1384	28.5003	-0.796485	5e-05	0.000236201		51.1874	48.4156	49.8015	25.4846	22.9238	24.2042	-1.04093	5e-05	0.00021129		70.2646	58.9231	64.5938	36.7486	29.6373	33.1929	-0.96052	5e-05	0.000348422		60.1422	47.878	54.0101	34.7836	27.915	31.3493	-0.784795	5e-05	0.000306142
CGNL1	chr15:57668702-57842925	2.23741	2.44673	2.34207	8.08116	6.94602	7.51359	1.68172	5e-05	0.000236201		1.59518	1.64584	1.62051	5.14548	4.99408	5.06978	1.64547	5e-05	0.00021129		5.07294	5.57	5.32147	28.1372	28.3995	28.2684	2.40929	5e-05	0.000348422		7.24102	7.41334	7.32718	30.3073	30.9351	30.6212	2.0632	5e-05	0.000306142
CHCHD7	chr8:57124196-57131357	6.93658	6.79348	6.86503	4.96692	4.16472	4.56582	-0.588394	0.0006	0.0022238		9.39636	9.36051	9.37844	5.10298	4.69694	4.89996	-0.936578	5e-05	0.00021129		11.0338	10.05	10.5419	5.43236	4.71746	5.07491	-1.05468	5e-05	0.000348422		10.3	9.99788	10.149	5.06495	4.88845	4.9767	-1.02807	5e-05	0.000306142
CHFR	chr12:133416937-133464204	3.03324	3.09918	3.06621	5.26884	5.76237	5.5156	0.847064	5e-05	0.000236201		2.97911	3.7278	3.35346	5.91746	6.6059	6.26168	0.900901	5e-05	0.00021129		4.19608	3.83737	4.01672	5.68489	6.51636	6.10062	0.602937	0.00015	0.000958946		2.93003	3.51839	3.22421	4.75036	6.15502	5.45269	0.758022	5e-05	0.000306142
CHST13	chr3:126243130-126277808	1.18753	0.995328	1.09143	4.67321	6.67277	5.67299	2.37789	5e-05	0.000236201		0.434859	0.513674	0.474267	3.49945	4.50936	4.0044	3.07782	5e-05	0.00021129		0.394781	0.763929	0.579355	5.22352	7.91817	6.57084	3.50356	5e-05	0.000348422		0.515703	1.01409	0.764895	4.48622	6.78991	5.63807	2.88187	5e-05	0.000306142
CISH	chr3:50643884-50649262	1.81219	1.92817	1.87018	0.369621	0.64844	0.509031	-1.87735	5e-05	0.000236201		1.43636	1.64956	1.54296	0.637113	0.537391	0.587252	-1.39365	5e-05	0.00021129		1.06149	1.2313	1.14639	0.248795	0.318	0.283398	-2.0162	5e-05	0.000348422		1.03051	1.05578	1.04314	0.447158	0.484262	0.46571	-1.16344	0.0001	0.000582212
CITED2	chr6:139693391-139695787	52.009	50.713	51.361	135.525	144.222	139.874	1.44538	5e-05	0.000236201		57.0041	58.3276	57.6658	90.4905	94.9881	92.7393	0.685464	5e-05	0.00021129		77.9763	75.4741	76.7252	245.662	263.78	254.721	1.73115	5e-05	0.000348422		54.3011	55.5425	54.9218	136.751	145.109	140.93	1.35953	5e-05	0.000306142
CITED4	chr1:41326727-41328018	38.6558	38.1321	38.394	98.1649	161.036	129.6	1.75512	5e-05	0.000236201		35.0942	38.504	36.7991	109.036	146.792	127.914	1.79743	5e-05	0.00021129		22.9515	27.7516	25.3516	41.8805	70.1615	56.021	1.14389	5e-05	0.000348422		28.8281	42.7404	35.7843	54.4648	75.9527	65.2088	0.865741	5e-05	0.000306142
CKLF	chr16:66586465-66613038	209.645	186.94	198.293	89.4057	92.1664	90.7861	-1.12709	5e-05	0.000236201		206.102	196.173	201.138	85.6245	78.8742	82.2494	-1.29011	5e-05	0.00021129		104.236	91.4862	97.8611	69.179	58.8261	64.0025	-0.612607	5e-05	0.000348422		130.703	117.316	124.009	66.66	67.2401	66.9501	-0.889293	5e-05	0.000306142
CLDN11	chr3:170136652-170152479	160.256	159.533	159.894	303.31	292.174	297.742	0.896944	5e-05	0.000236201		167.363	165.343	166.353	328.547	341.838	335.193	1.01074	5e-05	0.00021129		214.257	203.933	209.095	364.066	331.786	347.926	0.734624	5e-05	0.000348422		164.558	145.937	155.247	327.481	316.447	321.964	1.05233	5e-05	0.000306142
CLDN16	chr3:190105660-190129932	5.03478	4.74597	4.89037	13.0073	10.7175	11.8624	1.27838	5e-05	0.000236201		10.8559	9.47301	10.1645	27.9445	28.7464	28.3455	1.47958	5e-05	0.00021129		2.3727	1.87822	2.12546	10.6239	8.29743	9.46068	2.15417	5e-05	0.000348422		9.86566	7.64115	8.7534	43.1443	38.7566	40.9504	2.22596	5e-05	0.000306142
CLDN4	chr7:73245192-73247023	118.736	118.295	118.516	18.3647	22.9105	20.6376	-2.52174	5e-05	0.000236201		98.4012	102.041	100.221	6.73594	8.58994	7.66294	-3.70914	5e-05	0.00021129		84.4638	91.4264	87.9451	7.85637	10.7781	9.31723	-3.23863	5e-05	0.000348422		71.8782	90.3158	81.097	3.90005	5.56862	4.73433	-4.09842	5e-05	0.000306142
CLEC12A-AS1	chr12:10100735-10138194	1.67775	1.71266	1.6952	5.1056	4.48664	4.79612	1.50041	5e-05	0.000236201		1.80898	1.94446	1.87672	3.63966	4.13336	3.88651	1.05026	5e-05	0.00021129		1.02769	0.951454	0.989572	4.10489	3.77719	3.94104	1.9937	5e-05	0.000348422		1.15008	1.00694	1.07851	3.12776	2.64587	2.88682	1.42043	5e-05	0.000306142
CLMP	chr11:122942713-123066013	1.93059	2.02887	1.97973	0.36338	0.311551	0.337466	-2.55249	5e-05	0.000236201		1.37947	1.17099	1.27523	0.198309	0.175838	0.187074	-2.76908	5e-05	0.00021129		3.29431	3.30745	3.30088	1.15827	0.909077	1.03367	-1.67507	5e-05	0.000348422		1.89089	1.61482	1.75285	0.667166	0.814793	0.740979	-1.2422	5e-05	0.000306142
CMAS	chr12:22199107-22218606	43.3361	42.6715	43.0038	28.446	26.4405	27.4433	-0.648014	5e-05	0.000236201		36.5996	34.9276	35.7636	25.5722	21.9781	23.7752	-0.589036	5e-05	0.00021129		42.1189	41.1614	41.6402	23.0734	21.0856	22.0795	-0.915268	5e-05	0.000348422		35.6701	32.7275	34.1988	20.7584	18.28	19.5192	-0.809051	5e-05	0.000306142
CMTM3	chr16:66637934-66647795	39.0949	40.5415	39.8182	21.5202	24.2585	22.8894	-0.79875	5e-05	0.000236201		44.0299	45.4684	44.7492	22.2191	24.4709	23.345	-0.938746	5e-05	0.00021129		25.9443	26.2539	26.0991	14.7088	19.0478	16.8783	-0.628834	5e-05	0.000348422		25.2941	30.269	27.7815	12.4045	14.9298	13.6672	-1.02341	5e-05	0.000306142
CMTM7	chr3:32433162-32497020	34.6867	33.6961	34.1914	16.3767	21.583	18.9798	-0.849166	5e-05	0.000236201		53.7402	54.7588	54.2495	15.1998	16.8289	16.0143	-1.76025	5e-05	0.00021129		30.9411	33.9636	32.4523	18.657	22.2083	20.4326	-0.667447	5e-05	0.000348422		51.5631	60.8392	56.2012	18.9192	23.005	20.9621	-1.42282	5e-05	0.000306142
CNIH3	chr1:224622341-224928251	24.5758	27.946	26.2609	2.9765	3.27233	3.12441	-3.07126	5e-05	0.000236201		24.8322	25.7051	25.2686	3.09699	3.54808	3.32253	-2.92699	5e-05	0.00021129		18.4112	18.3654	18.3883	2.78775	2.76565	2.7767	-2.72735	5e-05	0.000348422		23.4039	24.903	24.1535	3.65192	4.08015	3.86603	-2.64331	5e-05	0.000306142
CNN2	chr19:1026273-1039067	78.9993	80.7472	79.8733	207.82	246.401	227.111	1.50761	5e-05	0.000236201		104.717	109.972	107.344	341.562	368.121	354.842	1.72493	5e-05	0.00021129		107.294	130.476	118.885	466.017	665.291	565.654	2.25035	5e-05	0.000348422		112.538	138.081	125.309	514.842	619.511	567.176	2.1783	5e-05	0.000306142
CNN3	chr1:95362504-95392779	143.208	137.816	140.512	79.3857	79.5255	79.4556	-0.822472	5e-05	0.000236201		184.007	179.179	181.593	112.446	107.364	109.905	-0.724446	5e-05	0.00021129		152.543	132.687	142.615	100.83	88.2487	94.5395	-0.593139	5e-05	0.000348422		211.764	186.525	199.144	132.601	127.965	130.283	-0.612166	5e-05	0.000306142
CNTNAP3B	chr9:43684884-43924057	2.26085	2.80429	2.53257	0.140949	0.186202	0.163575	-3.95257	5e-05	0.000236201		2.26147	2.35752	2.30949	0.159471	0.18192	0.170695	-3.75808	5e-05	0.00021129		2.72903	2.52522	2.62713	0.203418	0.250669	0.227044	-3.53245	5e-05	0.000348422		3.69835	3.44112	3.56973	0.273769	0.240989	0.257379	-3.79385	5e-05	0.000306142
COCH	chr14:31343740-31359822	21.9086	21.0134	21.461	2.29192	1.88947	2.09069	-3.35966	5e-05	0.000236201		21.7635	20.815	21.2892	2.10382	2.4514	2.27761	-3.22453	5e-05	0.00021129		8.23924	7.23639	7.73782	0.969286	0.591938	0.780612	-3.30925	5e-05	0.000348422		12.2889	10.5668	11.4279	0.974265	0.8549	0.914583	-3.6433	5e-05	0.000306142
COL6A1	chr21:47401662-47424963	163.773	178.802	171.287	32.4095	38.324	35.3667	-2.27595	5e-05	0.000236201		164.968	174.38	169.674	33.6395	38.1363	35.8879	-2.24119	5e-05	0.00021129		71.6568	93.6534	82.6551	25.8362	37.6742	31.7552	-1.38011	5e-05	0.000348422		91.7193	119.265	105.492	30.4312	37.7082	34.0697	-1.63058	5e-05	0.000306142
COL6A2	chr21:47518032-47552763	152.123	160.53	156.326	26.5323	33.258	29.8951	-2.38658	5e-05	0.000236201		152.865	162.244	157.555	25.2679	28.5886	26.9283	-2.54866	5e-05	0.00021129		53.9143	70.0435	61.9789	12.6721	18.4387	15.5554	-1.99436	5e-05	0.000348422		69.117	95.0835	82.1002	11.9962	15.5833	13.7897	-2.57379	5e-05	0.000306142
CORO1A	chr16:30194730-30200575	1.68116	1.95111	1.81614	4.23402	6.0431	5.13856	1.50049	5e-05	0.000236201		0.697803	1.0583	0.87805	3.03048	3.50373	3.2671	1.89564	5e-05	0.00021129		2.2184	2.32874	2.27357	3.10945	3.87361	3.49153	0.618898	0.00105	0.00525585		1.01728	2.15896	1.58812	2.57066	3.65694	3.1138	0.971356	5e-05	0.000306142
CORO2B	chr15:68810711-69020144	2.18893	2.33201	2.26047	0.701962	0.984308	0.843135	-1.42279	5e-05	0.000236201		3.31894	2.93325	3.1261	0.882676	0.735992	0.809334	-1.94956	5e-05	0.00021129		2.33558	2.95877	2.64718	0.633919	0.593323	0.613621	-2.10904	5e-05	0.000348422		5.25963	5.51885	5.38924	0.917229	0.964916	0.941073	-2.5177	5e-05	0.000306142
COX4I1	chr16:85833172-85840609	795.143	787.281	791.212	468.752	579.686	524.219	-0.593895	5e-05	0.000236201		650.759	664.235	657.497	426.576	403.916	415.246	-0.663018	5e-05	0.00021129		654.751	652.447	653.599	394.641	460.821	427.731	-0.611702	5e-05	0.000348422		504.202	571.781	537.991	312.362	359.306	335.834	-0.679834	5e-05	0.000306142
CPE	chr4:166300093-166419699	27.1965	29.5712	28.3838	9.83712	10.0263	9.93169	-1.51496	5e-05	0.000236201		28.0847	27.9293	28.007	8.6344	9.45502	9.04471	-1.63064	5e-05	0.00021129		12.2695	12.7073	12.4884	5.93614	5.39403	5.66509	-1.14042	5e-05	0.000348422		18.175	15.3726	16.7738	4.52135	5.04666	4.784	-1.80992	5e-05	0.000306142
CPEB4	chr5:173315330-173387994	2.54069	2.45592	2.4983	1.60763	1.09822	1.35293	-0.884863	5e-05	0.000236201		4.2472	4.10279	4.175	1.39856	1.39828	1.39842	-1.57798	5e-05	0.00021129		2.71585	2.41726	2.56656	1.44056	1.14132	1.29094	-0.991414	5e-05	0.000348422		4.49426	3.20948	3.85187	1.34774	1.14805	1.2479	-1.62606	5e-05	0.000306142
CPED1	chr7:120628750-120937498	2.84572	2.77566	2.81069	1.44591	1.47315	1.45953	-0.945421	5e-05	0.000236201		3.15431	2.82749	2.9909	2.10393	1.57804	1.84099	-0.700101	5e-05	0.00021129		5.81437	5.47074	5.64255	3.30294	2.73136	3.01715	-0.90316	5e-05	0.000348422		7.12458	6.40006	6.76232	4.27414	3.43848	3.85631	-0.810299	5e-05	0.000306142
CPNE3	chr8:87526655-87573726	40.8838	37.5354	39.2096	17.9937	15.1666	16.5802	-1.24175	5e-05	0.000236201		38.8034	37.7246	38.264	19.0891	16.9728	18.0309	-1.08551	5e-05	0.00021129		37.6423	33.7113	35.6768	22.6312	18.1428	20.387	-0.807336	5e-05	0.000348422		35.2745	30.4072	32.8409	23.4616	19.9413	21.7014	-0.597701	5e-05	0.000306142
CPPED1	chr16:12753655-12897744	3.87983	3.36405	3.62194	8.83346	7.78232	8.30789	1.19772	5e-05	0.000236201		4.79724	4.97146	4.88435	10.2489	9.65421	9.95157	1.02676	5e-05	0.00021129		5.31302	4.8763	5.09466	9.47572	8.33592	8.90582	0.805763	5e-05	0.000348422		5.85608	5.15734	5.50671	9.30569	8.46399	8.88484	0.690154	5e-05	0.000306142
CPZ	chr4:8594386-8621488	3.47644	3.28161	3.37902	0.360096	0.318241	0.339169	-3.31653	5e-05	0.000236201		4.27628	4.67196	4.47412	0.76321	0.84916	0.806185	-2.47242	5e-05	0.00021129		1.917	1.53416	1.72558	0.292372	0.363246	0.327809	-2.39615	5e-05	0.000348422		2.83487	3.14178	2.98833	1.05218	1.01223	1.0322	-1.53361	5e-05	0.000306142
CRACR2A	chr12:3724493-3862366	1.37901	1.87488	1.62694	1.03971	0.791715	0.91571	-0.829202	5e-05	0.000236201		1.72119	1.73166	1.72642	1.1028	1.1584	1.1306	-0.610695	0.00065	0.00219371		3.66045	4.37486	4.01766	1.85148	2.24143	2.04645	-0.973228	5e-05	0.000348422		3.6595	3.76532	3.71241	1.77945	1.86682	1.82313	-1.02594	5e-05	0.000306142
CRB3	chr19:6463787-6481819	4.19213	4.47223	4.33218	15.5438	22.2491	18.8965	2.12495	5e-05	0.000236201		7.29317	7.04909	7.17113	17.5179	17.5527	17.5353	1.28999	5e-05	0.00021129		2.00389	2.30534	2.15462	6.02433	7.60581	6.81507	1.6613	5e-05	0.000348422		2.90158	3.92828	3.41493	8.80054	11.3775	10.089	1.56286	5e-05	0.000306142
CREM	chr10:35415768-35501886	15.7412	15.8429	15.792	9.30471	9.27338	9.28904	-0.765595	5e-05	0.000236201		13.0396	13.8104	13.425	7.35481	8.07296	7.71389	-0.799392	5e-05	0.00021129		17.4123	14.4275	15.9199	8.34072	7.80262	8.07167	-0.979891	5e-05	0.000348422		13.5021	11.5395	12.5208	8.58389	8.04543	8.31466	-0.590596	0.00025	0.00133538
CRIM1	chr2:36583369-36778278	24.9648	24.1409	24.5528	65.9841	56.4894	61.2368	1.31851	5e-05	0.000236201		21.9551	22.3376	22.1464	60.4798	60.0041	60.242	1.4437	5e-05	0.00021129		72.4056	78.3194	75.3625	122.89	114.487	118.689	0.655266	5e-05	0.000348422		60.513	53.991	57.252	107.973	102.769	105.371	0.88008	5e-05	0.000306142
CRNDE	chr16:54952776-54963101	0.264867	1.03275	0.64881	3.14541	2.79884	2.97213	2.19563	5e-05	0.000236201		0.677712	0.870136	0.773924	3.01144	3.40542	3.20843	2.0516	5e-05	0.00021129		0.792828	0.796663	0.794746	3.14361	2.73757	2.94059	1.88754	5e-05	0.000348422		0.888127	0.966568	0.927348	2.85313	3.55849	3.20581	1.78951	5e-05	0.000306142
CSF1	chr1:110453232-110473616	29.7672	29.8783	29.8228	78.6152	89.4508	84.033	1.49454	5e-05	0.000236201		25.8745	25.524	25.6992	73.6236	78.694	76.1588	1.56728	5e-05	0.00021129		5.73124	6.85601	6.29363	30.1449	34.8803	32.5126	2.36903	5e-05	0.000348422		4.82953	5.45487	5.1422	19.4924	22.7037	21.0981	2.03665	5e-05	0.000306142
CST6	chr11:65779461-65780976	0.194975	0.206079	0.200527	2.12946	2.89103	2.51024	3.64596	5e-05	0.000236201		0.155271	0.409107	0.282189	1.43405	0.756424	1.09524	1.95651	0.00935	0.0230092		0.410752	0.387044	0.398898	1.58818	1.79878	1.69348	2.0859	0.00215	0.00964707		0.121237	0.249784	0.185511	2.60162	1.69609	2.14886	3.53399	0.0012	0.00529675
CTF1	chr16:30907927-30914881	2.46054	2.09901	2.27977	3.62963	4.57489	4.10226	0.84753	5e-05	0.000236201		2.21113	2.34755	2.27934	5.18621	6.90991	6.04806	1.40786	5e-05	0.00021129		2.8869	3.18532	3.03611	4.181	6.96248	5.57174	0.875904	5e-05	0.000348422		2.82163	5.32338	4.07251	5.8008	7.35766	6.57923	0.692003	5e-05	0.000306142
CTGF	chr6:132269316-132272518	34.252	33.8736	34.0628	80.4496	85.0087	82.7291	1.2802	5e-05	0.000236201		65.1756	65.7721	65.4739	223.008	224.38	223.694	1.77253	5e-05	0.00021129		237.316	250.987	244.151	368.019	389.307	378.663	0.633139	5e-05	0.000348422		170.469	161.928	166.199	283.79	298.983	291.387	0.810023	5e-05	0.000306142
CTHRC1	chr8:104383742-104395232	8.18819	6.97903	7.58361	0.153893	0.230281	0.192087	-5.30305	5e-05	0.000236201		12.3886	13.3136	12.8511	0.451417	0.323654	0.387536	-5.05142	5e-05	0.00021129		1.28841	1.05793	1.17317	0.147043	0.0811218	0.114082	-3.36226	5e-05	0.000348422		3.70322	4.206	3.95461	0.122204	0.186916	0.15456	-4.6773	5e-05	0.000306142
CTSB	chr8:11700033-11725659	188.881	191.251	190.066	68.9483	69.7925	69.3704	-1.45411	5e-05	0.000236201		190.185	187.023	188.604	46.0851	49.657	47.8711	-1.97813	5e-05	0.00021129		86.2814	86.617	86.4492	43.9485	47.3659	45.6572	-0.92101	5e-05	0.000348422		125.329	125.54	125.434	36.9213	39.9235	38.4224	-1.70691	5e-05	0.000306142
CXorf57	chrX:105855159-105922673	4.29714	4.13207	4.21461	0.0823105	0.0853482	0.0838294	-5.6518	5e-05	0.000236201		4.55122	4.3389	4.44506	0.198097	0.18827	0.193184	-4.52416	5e-05	0.00021129		2.47403	2.3514	2.41271	0.0285006	0.0518493	0.040175	-5.90822	5e-05	0.000348422		2.73453	2.80612	2.77032	0.124655	0.149116	0.136886	-4.33901	5e-05	0.000306142
CYBA	chr16:88709696-88717492	1003.62	979.987	991.801	483.88	705.731	594.806	-0.737632	5e-05	0.000236201		968.002	994.575	981.288	496.526	544.399	520.463	-0.914883	5e-05	0.00021129		597.784	665.989	631.887	317.283	478.604	397.944	-0.667102	5e-05	0.000348422		614.182	783.601	698.891	321.951	408.661	365.306	-0.935964	5e-05	0.000306142
CYP24A1	chr20:52769987-52790516	1.93175	1.98902	1.96039	16.2493	14.7069	15.4781	2.98102	5e-05	0.000236201		1.83257	1.87989	1.85623	16.2121	18.2466	17.2293	3.21442	5e-05	0.00021129		2.77959	2.60014	2.68987	8.22153	8.04718	8.13435	1.59649	5e-05	0.000348422		1.97994	1.99804	1.98899	9.25685	9.9061	9.58147	2.26821	5e-05	0.000306142
CYTH3	chr7:6201411-6312242	9.8561	10.4148	10.1354	15.8147	15.2696	15.5422	0.616778	0.0001	0.000449365		13.6689	13.5781	13.6235	22.4884	23.855	23.1717	0.766267	5e-05	0.00021129		11.2496	12.4501	11.8498	18.3344	19.8352	19.0848	0.687556	5e-05	0.000348422		14.6605	15.4466	15.0535	31.0885	32.3179	31.7032	1.07452	5e-05	0.000306142
DAPK1	chr9:90112142-90323549	1.61087	1.67183	1.64135	0.0797913	0.0983532	0.0890722	-4.20376	5e-05	0.000236201		2.33538	2.31674	2.32606	0.19324	0.154133	0.173686	-3.74333	5e-05	0.00021129		0.852465	1.16376	1.00811	0.0317516	0.0358808	0.0338162	-4.8978	5e-05	0.000348422		2.28738	2.56235	2.42487	0.0586767	0.0793261	0.0690014	-5.13514	5e-05	0.000306142
DAW1	chr2:228736091-228789059	0.0829815	0.111029	0.0970055	4.83007	4.63169	4.73088	5.6079	5e-05	0.000236201		0.0413031	0.0757147	0.0585089	3.21913	3.09211	3.15562	5.75312	0.00025	0.000935195		0.207877	0.175463	0.19167	4.37096	3.96696	4.16896	4.44299	5e-05	0.000348422		0.0581669	0.101217	0.0796918	3.15363	2.95256	3.0531	5.2597	5e-05	0.000306142
DBNDD1	chr16:90071272-90114191	32.7453	33.091	32.9182	13.1791	17.8152	15.4971	-1.08688	5e-05	0.000236201		31.7203	31.9786	31.8495	11.5365	13.2257	12.3811	-1.36313	5e-05	0.00021129		20.2751	26.0926	23.1838	11.9742	18.3785	15.1763	-0.611296	0.0016	0.00749114		24.1949	31.5449	27.8699	14.9834	17.131	16.0572	-0.795486	5e-05	0.000306142
DCAF12L1	chrX:125683365-125686842	6.39347	5.69617	6.04482	0.244231	0.291855	0.268043	-4.49516	5e-05	0.000236201		7.87734	8.47272	8.17503	0.319798	0.501948	0.410873	-4.31446	5e-05	0.00021129		2.54804	2.81208	2.68006	0.0808907	0.067482	0.0741864	-5.17497	5e-05	0.000348422		2.82527	2.59463	2.70995	0.0917369	0.12889	0.110313	-4.61859	5e-05	0.000306142
DCAF4	chr14:73393039-73428775	4.14422	4.83436	4.48929	15.2044	15.8398	15.5221	1.78976	5e-05	0.000236201		3.49786	3.83322	3.66554	12.6541	12.0568	12.3555	1.75305	5e-05	0.00021129		12.4003	12.9406	12.6705	23.4176	26.8494	25.1335	0.988145	5e-05	0.000348422		5.42228	5.91649	5.66938	15.7981	15.6614	15.7297	1.47223	5e-05	0.000306142
DCBLD2	chr3:98514813-98620533	192.932	192.859	192.895	109.717	93.0169	101.367	-0.928231	5e-05	0.000236201		197.395	197.798	197.597	106.44	105.128	105.784	-0.901431	5e-05	0.00021129		145.19	134.776	139.983	80.221	66.3715	73.2963	-0.93344	5e-05	0.000348422		226.943	189.819	208.381	110.316	101.864	106.09	-0.973942	5e-05	0.000306142
DCDC2	chr6:24171982-24383520	2.04586	1.92974	1.9878	12.8945	10.512	11.7033	2.55766	5e-05	0.000236201		6.1753	6.1415	6.1584	31.557	29.6538	30.6054	2.31316	5e-05	0.00021129		4.60332	4.5394	4.57136	23.3929	19.0476	21.2202	2.21475	5e-05	0.000348422		12.9321	11.4064	12.1692	61.5194	54.6302	58.0748	2.25467	5e-05	0.000306142
DCLK2	chr4:150999425-151178608	1.00577	1.1595	1.08264	3.14461	3.2347	3.18966	1.55885	5e-05	0.000236201		1.37005	1.21806	1.29406	2.3601	2.40782	2.38396	0.88146	5e-05	0.00021129		2.04488	2.63601	2.34044	5.74616	6.09908	5.92262	1.33945	5e-05	0.000348422		1.84445	2.04254	1.94349	3.86275	3.81606	3.83941	0.98223	5e-05	0.000306142
DCP1B	chr12:2050756-2113701	9.49847	9.81112	9.65479	4.74021	4.03469	4.38745	-1.13786	5e-05	0.000236201		8.87835	8.78713	8.83274	4.23306	3.8086	4.02083	-1.13537	5e-05	0.00021129		6.49638	7.1497	6.82304	3.6873	3.24549	3.46639	-0.976979	5e-05	0.000348422		7.34236	7.31273	7.32755	3.25919	3.2011	3.23015	-1.18173	5e-05	0.000306142
DDHD2	chr8:38089008-38120287	25.2866	24.8276	25.0571	11.8858	8.80328	10.3445	-1.27635	5e-05	0.000236201		21.1172	21.0016	21.0594	9.55378	9.47993	9.51685	-1.14591	5e-05	0.00021129		19.3534	18.312	18.8327	12.5954	9.96961	11.2825	-0.739153	5e-05	0.000348422		17.0889	15.7418	16.4154	11.198	9.88441	10.5412	-0.639006	5e-05	0.000306142
DDIT4L	chr4:101107026-101136662	1.64154	1.81214	1.72684	0.91746	1.07101	0.994236	-0.796475	0.00045	0.0017234		1.71063	1.85914	1.78488	0.801366	0.744586	0.772976	-1.20733	5e-05	0.00021129		1.77298	1.35179	1.56238	0.482678	0.416375	0.449527	-1.79727	5e-05	0.000348422		1.69431	1.39692	1.54561	0.508005	0.341347	0.424676	-1.86374	5e-05	0.000306142
DDX60	chr4:169137441-169239958	91.0829	86.305	88.694	39.5287	30.8381	35.1834	-1.33394	5e-05	0.000236201		97.6305	97.499	97.5648	40.504	37.3187	38.9113	-1.32617	5e-05	0.00021129		35.4539	32.8176	34.1358	13.7582	10.5035	12.1309	-1.4926	5e-05	0.000348422		85.9652	70.6718	78.3185	17.8088	16.8513	17.3301	-2.17607	5e-05	0.000306142
DECR2	chr16:451857-462487	6.77299	7.03266	6.90283	8.60588	12.2295	10.4177	0.59378	0.00035	0.00137929		5.85309	5.53051	5.6918	9.50643	9.19866	9.35255	0.716474	5e-05	0.00021129		8.56111	9.16251	8.86181	11.4857	16.7548	14.1203	0.672093	5e-05	0.000348422		7.88386	9.70187	8.79287	11.6172	14.824	13.2206	0.588381	0.00025	0.00133538
DENND1C	chr19:6463787-6481819	0.79313	0.794922	0.794026	2.12047	2.61005	2.36526	1.57474	5e-05	0.000236201		1.12579	1.06153	1.09366	2.0383	2.77037	2.40433	1.13648	0.0001	0.000402896		0.145943	0.214391	0.180167	0.907253	1.11693	1.01209	2.48993	5e-05	0.000348422		0.440598	0.593752	0.517175	1.62375	1.77605	1.6999	1.71672	5e-05	0.000306142
DEPTOR	chr8:120885894-121063157	1.40821	1.04107	1.22464	7.73479	6.82789	7.28134	2.57184	5e-05	0.000236201		0.986127	1.17784	1.08198	5.89356	5.67116	5.78236	2.41798	5e-05	0.00021129		1.61238	2.07867	1.84552	28.9794	27.9466	28.463	3.94699	5e-05	0.000348422		1.57345	1.7188	1.64612	20.4046	18.6485	19.5266	3.56829	5e-05	0.000306142
DHCR24	chr1:55315299-55352921	52.2435	54.5775	53.4105	184.34	203.554	193.947	1.86047	5e-05	0.000236201		156.039	156.836	156.438	520.007	546.451	533.229	1.76917	5e-05	0.00021129		106.33	113.993	110.162	334.332	355.72	345.026	1.64708	5e-05	0.000348422		217.04	230.408	223.724	823.502	890.125	856.814	1.93726	5e-05	0.000306142
DHRS12	chr13:52342128-52378298	0.445206	0.529784	0.487495	1.14404	1.56721	1.35563	1.4755	5e-05	0.000236201		0.634408	0.793566	0.713987	2.16818	1.91152	2.03985	1.51449	5e-05	0.00021129		0.412299	0.199154	0.305726	0.948559	1.05779	1.00317	1.71426	5e-05	0.000348422		0.624571	0.593147	0.608859	1.58037	1.65822	1.6193	1.41119	5e-05	0.000306142
DLG1	chr3:196769430-197030621	21.2239	20.4135	20.8187	47.664	39.5624	43.6132	1.06689	5e-05	0.000236201		28.9094	28.9101	28.9097	60.1677	56.598	58.3828	1.01399	5e-05	0.00021129		21.1298	19.2789	20.2044	43.1807	35.6421	39.4114	0.963946	5e-05	0.000348422		33.0854	26.1427	29.614	55.7504	48.9171	52.3338	0.821461	5e-05	0.000306142
DLL3	chr19:39989556-39999121	2.09116	2.37793	2.23454	3.08205	4.58006	3.83105	0.777762	5e-05	0.000236201		1.37267	1.43372	1.4032	2.56451	3.04067	2.80259	0.998043	5e-05	0.00021129		2.6763	2.88474	2.78052	3.08123	5.26259	4.17191	0.585354	0.0041	0.0165054		1.24707	1.86555	1.55631	2.32498	3.61795	2.97147	0.933049	5e-05	0.000306142
DMBT1	chr10:124320180-124403252	1.20595	1.54697	1.37646	0.652176	0.68695	0.669563	-1.03967	5e-05	0.000236201		1.22711	1.33808	1.28259	0.441187	0.453273	0.44723	-1.51998	5e-05	0.00021129		1.59412	1.88484	1.73948	0.134473	0.13351	0.133991	-3.69845	5e-05	0.000348422		4.79584	5.34905	5.07245	0.664517	0.747198	0.705857	-2.84523	5e-05	0.000306142
DMKN	chr19:35988118-36004560	0.440924	0.418557	0.42974	26.0674	29.361	27.7142	6.01102	5e-05	0.000236201		0.097168	0.466819	0.281993	17.8928	18.4447	18.1687	6.00965	5e-05	0.00021129		2.66018	2.09929	2.37973	13.0159	13.9082	13.4621	2.50003	5e-05	0.000348422		1.20841	2.08819	1.6483	10.1905	8.93086	9.56065	2.53613	5e-05	0.000306142
DOCK4	chr7:111366163-111846462	6.79027	6.97743	6.88385	1.23979	1.12329	1.18154	-2.54255	5e-05	0.000236201		7.45157	7.2945	7.37303	2.08336	1.93619	2.00978	-1.87522	5e-05	0.00021129		7.08927	7.20396	7.14662	1.55944	1.35843	1.45893	-2.29235	5e-05	0.000348422		15.8315	14.4441	15.1378	3.01637	2.76865	2.89251	-2.38776	5e-05	0.000306142
DOPEY2	chr21:37529079-37666572	2.88576	2.79245	2.8391	7.37311	7.57765	7.47538	1.39671	5e-05	0.000236201		2.37797	2.69774	2.53786	5.4935	5.94671	5.7201	1.17243	5e-05	0.00021129		6.32104	6.96322	6.64213	24.9041	26.3809	25.6425	1.94882	5e-05	0.000348422		6.53676	6.63563	6.5862	17.9323	17.8254	17.8788	1.44074	5e-05	0.000306142
DPP3	chr11:66233797-66277130	19.7018	20.3515	20.0267	34.0205	39.9369	36.9787	0.884774	5e-05	0.000236201		15.0305	15.7805	15.4055	37.8339	40.5569	39.1954	1.34723	5e-05	0.00021129		23.7129	26.682	25.1974	36.8155	44.2383	40.5269	0.685603	5e-05	0.000348422		20.801	25.9425	23.3718	33.1334	40.377	36.7552	0.65318	5e-05	0.000306142
DPP7	chr9:140004991-140009195	38.752	45.2187	41.9853	20.1905	27.2236	23.7071	-0.824569	5e-05	0.000236201		31.9935	33.9435	32.9685	15.2386	18.6086	16.9236	-0.962053	5e-05	0.00021129		34.016	39.3341	36.675	17.5395	26.5539	22.0467	-0.734235	5e-05	0.000348422		25.9714	33.3118	29.6416	15.252	21.0568	18.1544	-0.707304	5e-05	0.000306142
DPYD	chr1:97543299-98386615	10.8908	9.97165	10.4312	4.02276	3.0287	3.52573	-1.56492	5e-05	0.000236201		14.9866	14.0854	14.536	5.35036	5.58373	5.46705	-1.4108	5e-05	0.00021129		8.22252	7.53545	7.87899	4.33606	3.42679	3.88143	-1.02142	5e-05	0.000348422		13.2754	10.4316	11.8535	6.22996	6.08773	6.15884	-0.944587	5e-05	0.000306142
DSP	chr6:7541807-7586950	6.87761	6.48036	6.67898	3.84936	3.38853	3.61895	-0.884059	5e-05	0.000236201		7.73341	7.66863	7.70102	4.47868	4.44319	4.46094	-0.787703	5e-05	0.00021129		6.18815	6.92549	6.55682	2.15048	1.99583	2.07315	-1.66117	5e-05	0.000348422		10.3861	10.5923	10.4892	2.97771	2.82894	2.90333	-1.85313	5e-05	0.000306142
DSTNP2	chr12:6984928-6998522	8.14204	7.86369	8.00287	4.12405	4.26696	4.1955	-0.931673	5e-05	0.000236201		7.31789	6.11916	6.71852	3.5201	3.1181	3.3191	-1.01735	5e-05	0.00021129		6.30611	5.64766	5.97689	3.81761	3.49793	3.65777	-0.70843	0.0005	0.00273447		6.38204	6.09552	6.23878	4.00698	3.52944	3.76821	-0.727384	0.00025	0.00133538
DUSP10	chr1:221874761-221915518	3.46921	3.37105	3.42013	6.53194	6.18767	6.35981	0.894931	5e-05	0.000236201		3.127	3.13064	3.12882	5.99051	5.39185	5.69118	0.863108	5e-05	0.00021129		1.91346	2.02267	1.96807	6.21677	4.89842	5.55759	1.49768	5e-05	0.000348422		1.52535	1.38191	1.45363	3.52138	3.35766	3.43952	1.24255	5e-05	0.000306142
DUSP4	chr8:29190578-29208267	7.53997	7.74048	7.64023	0.0183684	0.0248459	0.0216071	-8.46596	0.00085	0.00299919		12.3857	12.3975	12.3916	0.0373651	0.0430707	0.0402179	-8.2673	5e-05	0.00021129		5.30072	5.64063	5.47068	0.0323007	0.0263939	0.0293473	-7.54235	5e-05	0.000348422		12.5061	12.2924	12.3992	0.0769928	0.0498809	0.0634368	-7.61071	5e-05	0.000306142
DYNLT3	chrX:37698088-37706889	23.6824	20.7079	22.1951	12.8719	10.2703	11.5711	-0.939716	5e-05	0.000236201		21.1356	21.9461	21.5409	12.0098	11.0688	11.5393	-0.900525	5e-05	0.00021129		18.3541	15.3211	16.8376	11.3617	9.0421	10.2019	-0.722847	5e-05	0.000348422		21.5302	16.0552	18.7927	11.5137	8.70138	10.1075	-0.89474	5e-05	0.000306142
EARS2	chr16:23533333-23568696	4.0603	4.14212	4.10121	10.1449	10.6877	10.4163	1.34472	5e-05	0.000236201		3.95739	4.77597	4.36668	10.278	10.4863	10.3821	1.24949	5e-05	0.00021129		6.05511	6.30599	6.18055	13.0134	12.8726	12.943	1.06636	5e-05	0.000348422		5.29483	5.32889	5.31186	11.322	11.193	11.2575	1.0836	5e-05	0.000306142
ECHDC3	chr10:11784355-11806065	14.4988	13.4888	13.9938	5.64561	7.14639	6.396	-1.12955	5e-05	0.000236201		8.92813	8.25039	8.58926	3.94823	4.05775	4.00299	-1.10145	5e-05	0.00021129		10.4138	12.9597	11.6867	5.74092	7.71272	6.72682	-0.796876	5e-05	0.000348422		6.72412	8.55749	7.6408	3.47936	5.35222	4.41579	-0.791053	5e-05	0.000306142
ECSCR	chr5:138784242-138842328	8.66049	8.53033	8.59541	1.92408	2.54631	2.2352	-1.94316	5e-05	0.000236201		3.82672	3.05477	3.44074	0.458717	0.592811	0.525764	-2.71023	5e-05	0.00021129		2.31095	2.89121	2.60108	0.572223	0.646991	0.609607	-2.09316	5e-05	0.000348422		1.6122	1.59487	1.60354	0.27848	0.229979	0.254229	-2.65705	0.00025	0.00133538
EDN2	chr1:41944445-41950354	0.0730884	0.027244	0.0501662	1.3193	1.98792	1.65361	5.04276	0.00085	0.00299919		0.0273259	0.187754	0.10754	2.18965	3.37627	2.78296	4.69368	0.00055	0.00188641		0.0560856	0.155343	0.105714	12.0279	15.1678	13.5978	7.00706	0.00015	0.000958946		0.0845371	0.231711	0.158124	11.8307	14.2322	13.0314	6.36479	5e-05	0.000306142
EDNRA	chr4:148402068-148466106	4.27111	4.66246	4.46679	1.01535	0.943642	0.979498	-2.18912	5e-05	0.000236201		3.23716	3.49879	3.36797	0.659389	0.598675	0.629032	-2.42068	5e-05	0.00021129		5.18403	4.79141	4.98772	0.751552	0.38159	0.566571	-3.13805	5e-05	0.000348422		4.79103	4.09325	4.44214	0.498983	0.368506	0.433744	-3.35634	5e-05	0.000306142
EEF1A2	chr20:62119364-62130668	147.262	153.44	150.351	20.6842	27.0931	23.8887	-2.65394	5e-05	0.000236201		124.007	138.708	131.358	13.6414	16.4753	15.0583	-3.12486	5e-05	0.00021129		112.273	134.385	123.329	17.5923	24.4498	21.021	-2.5526	5e-05	0.000348422		99.551	122.265	110.908	15.2675	19.9904	17.629	-2.65334	5e-05	0.000306142
EFNB3	chr17:7608519-7614693	0.508436	0.614204	0.56132	2.25333	2.22391	2.23862	1.99572	5e-05	0.000236201		0.476741	0.688021	0.582381	2.52333	2.78802	2.65568	2.18904	5e-05	0.00021129		0.441131	0.348183	0.394657	1.21667	1.735	1.47583	1.90286	5e-05	0.000348422		0.903397	0.842307	0.872852	1.98627	2.46834	2.22731	1.35149	5e-05	0.000306142
EIF4ENIF1	chr22:31835344-31885874	4.03595	3.99187	4.01391	6.37953	7.08356	6.73154	0.74593	5e-05	0.000236201		4.71242	4.21409	4.46325	7.14289	7.08157	7.11223	0.672206	5e-05	0.00021129		5.06555	5.60305	5.3343	9.21116	10.113	9.6621	0.857038	5e-05	0.000348422		4.84468	5.51076	5.17772	9.8539	10.0836	9.96874	0.945093	5e-05	0.000306142
ELFN2	chr22:37736684-37823505	2.08902	2.44258	2.2658	5.78781	6.0233	5.90555	1.38205	5e-05	0.000236201		1.7284	1.77354	1.75097	2.81754	3.222	3.01977	0.786283	5e-05	0.00021129		3.74319	4.69384	4.21852	7.12056	9.24815	8.18435	0.956132	5e-05	0.000348422		4.06422	4.36643	4.21533	7.55659	8.79209	8.17434	0.955458	5e-05	0.000306142
ELOVL4	chr6:80624528-80657315	1.56719	1.12809	1.34764	0.212114	0.354645	0.283379	-2.24963	5e-05	0.000236201		1.59356	1.60734	1.60045	0.257814	0.253857	0.255836	-2.64519	5e-05	0.00021129		1.3535	1.14063	1.24707	0.135768	0.16414	0.149954	-3.05595	5e-05	0.000348422		1.31267	1.04858	1.18063	0.122586	0.128066	0.125326	-3.2358	5e-05	0.000306142
EMP1	chr12:13349601-13369708	112.782	111.778	112.28	71.2383	66.7712	69.0048	-0.702333	5e-05	0.000236201		91.2214	90.4092	90.8153	42.4724	41.0041	41.7382	-1.12157	5e-05	0.00021129		180.248	184.319	182.284	59.2467	58.2159	58.7313	-1.63398	5e-05	0.000348422		129.215	130.855	130.035	59.851	55.5119	57.6814	-1.17272	5e-05	0.000306142
ENHO	chr9:34521039-34523037	1.17269	1.2913	1.23199	3.74806	4.51412	4.13109	1.74553	5e-05	0.000236201		0.655685	0.861851	0.758768	3.85895	3.51663	3.68779	2.28103	5e-05	0.00021129		0.557227	0.547464	0.552346	1.54944	2.36894	1.95919	1.82662	5e-05	0.000348422		0.892631	0.982607	0.937619	2.12401	3.04331	2.58366	1.46234	5e-05	0.000306142
ENO1	chr1:8921060-8938745	1842.13	1805.85	1823.99	2647.06	3008.36	2827.71	0.632534	5e-05	0.000236201		1093.65	1127.14	1110.39	2706.05	2838.48	2772.26	1.32	5e-05	0.00021129		1665.48	1711.2	1688.34	2625.82	2972.29	2799.05	0.729334	5e-05	0.000348422		1245.26	1331.44	1288.35	2657.76	2904.11	2780.93	1.11005	5e-05	0.000306142
ENTPD7	chr10:101419133-101515894	2.10236	2.39107	2.24671	4.15682	3.45446	3.80564	0.760321	0.0171	0.040712		2.16152	2.46943	2.31548	4.5009	4.27195	4.38643	0.921738	0.00115	0.00365449		5.11019	4.81754	4.96387	10.9093	9.2586	10.0839	1.02252	5e-05	0.000348422		3.30374	3.09335	3.19854	8.78205	8.327	8.55453	1.41927	5e-05	0.000306142
EP300-AS1	chr22:41581218-41593505	1.59335	1.35138	1.47237	3.33057	3.80862	3.56959	1.27762	5e-05	0.000236201		1.39253	1.63555	1.51404	3.12732	3.46815	3.29773	1.12307	5e-05	0.00021129		0.939686	0.982518	0.961102	2.08652	1.9531	2.01981	1.07146	0.00015	0.000958946		1.19289	1.7046	1.44875	2.9278	3.41506	3.17143	1.13033	5e-05	0.000306142
EP400P1	chr12:132568827-132610885	0.837079	0.922321	0.8797	1.7647	1.97123	1.86797	1.08638	5e-05	0.000236201		0.72572	0.720537	0.723128	1.55588	1.35708	1.45648	1.01016	5e-05	0.00021129		0.812252	1.38878	1.10051	1.51724	2.26475	1.891	0.780971	0.0007	0.0036933		1.00473	1.09449	1.04961	1.57608	2.15488	1.86548	0.829688	0.0002	0.00109145
EPAS1	chr2:46524540-46613842	10.1698	10.8966	10.5332	24.2282	24.5579	24.3931	1.21153	5e-05	0.000236201		5.281	5.69173	5.48637	30.6274	31.1338	30.8806	2.49278	5e-05	0.00021129		10.0036	11.1546	10.5791	51.3411	58.2933	54.8172	2.37341	5e-05	0.000348422		7.64456	8.3676	8.00608	59.2728	61.3931	60.3329	2.91378	5e-05	0.000306142
EPHB2	chr1:23037330-23247993	18.0321	18.773	18.4025	9.53747	9.62909	9.58328	-0.941314	5e-05	0.000236201		22.5151	23.1288	22.822	8.57547	9.08659	8.83103	-1.36977	5e-05	0.00021129		20.6922	23.719	22.2056	9.49033	11.1894	10.3399	-1.1027	5e-05	0.000348422		16.3303	18.066	17.1982	7.3779	8.19027	7.78409	-1.14365	5e-05	0.000306142
EPHX4	chr1:92495532-92529093	6.66957	5.62133	6.14545	3.75764	3.47444	3.61604	-0.765109	5e-05	0.000236201		9.12562	8.41433	8.76998	3.55958	3.76151	3.66055	-1.26051	5e-05	0.00021129		5.69274	4.46145	5.0771	2.16504	2.37809	2.27157	-1.16032	5e-05	0.000348422		6.50554	6.16842	6.33698	2.32423	2.5954	2.45981	-1.36525	5e-05	0.000306142
EPS8	chr12:15773074-15942510	9.23428	8.9416	9.08794	3.56833	3.20584	3.38708	-1.42391	5e-05	0.000236201		10.9363	10.1346	10.5355	4.27859	4.57269	4.42564	-1.2513	5e-05	0.00021129		10.7371	10.1032	10.4202	6.27822	5.16585	5.72204	-0.864779	5e-05	0.000348422		15.5211	13.7195	14.6203	7.18722	6.91089	7.04906	-1.05247	5e-05	0.000306142
EPS8L2	chr11:706119-727727	36.6331	40.9542	38.7937	59.8666	70.8209	65.3437	0.752228	5e-05	0.000236201		44.7218	46.2743	45.4981	73.8376	85.6025	79.7201	0.809136	5e-05	0.00021129		26.2917	30.574	28.4329	89.573	126.008	107.791	1.9226	5e-05	0.000348422		38.8121	50.0662	44.4392	114.647	140.81	127.728	1.52317	5e-05	0.000306142
ERBB3	chr12:56473808-56497291	0.766044	1.02955	0.897799	6.07027	5.48713	5.7787	2.68628	5e-05	0.000236201		1.23162	1.6082	1.41991	7.34873	7.98818	7.66845	2.43314	5e-05	0.00021129		0.406291	0.449277	0.427784	2.83151	3.61903	3.22527	2.91447	5e-05	0.000348422		0.708771	0.845534	0.777153	5.67872	5.54039	5.60956	2.85162	5e-05	0.000306142
ERC1	chr12:1100373-1605099	7.33127	7.13095	7.23111	3.15772	2.77321	2.96546	-1.28596	5e-05	0.000236201		8.42238	8.93102	8.6767	3.94186	3.8351	3.88848	-1.15794	5e-05	0.00021129		6.18855	7.45188	6.82021	3.39952	3.4148	3.40716	-1.00125	5e-05	0.000348422		10.5527	10.3003	10.4265	5.27968	5.39918	5.33943	-0.965494	5e-05	0.000306142
ERGIC2	chr12:29493578-29534143	46.6859	39.6731	43.1795	31.1823	25.2198	28.201	-0.614599	5e-05	0.000236201		38.2385	34.2551	36.2468	25.0132	21.8798	23.4465	-0.628481	5e-05	0.00021129		38.7361	31.1474	34.9417	24.0424	21.2776	22.66	-0.624803	5e-05	0.000348422		40.1071	33.6948	36.901	26.5501	22.5459	24.548	-0.588054	5e-05	0.000306142
ESRP2	chr16:68119268-68270136	4.85257	5.00609	4.92933	12.5125	13.0535	12.783	1.37476	5e-05	0.000236201		4.45297	3.87303	4.163	9.98642	10.3649	10.1756	1.28942	5e-05	0.00021129		4.76359	4.99356	4.87858	11.1967	12.6314	11.914	1.28813	0.0002	0.00123182		4.50252	4.87613	4.68933	10.1551	10.6044	10.3798	1.14632	0.0012	0.00529675
ETV1	chr7:13930855-14031050	14.4076	12.8626	13.6351	6.42214	4.64567	5.5339	-1.30096	5e-05	0.000236201		18.0298	17.3478	17.6888	9.46225	8.75276	9.1075	-0.957711	5e-05	0.00021129		6.11756	5.21515	5.66636	2.1848	1.89895	2.04188	-1.47253	5e-05	0.000348422		12.3783	10.5448	11.4615	5.82939	4.97564	5.40252	-1.08509	5e-05	0.000306142
ETV4	chr17:41561232-41623800	36.3184	35.6372	35.9778	8.04291	8.62087	8.33189	-2.11039	5e-05	0.000236201		52.3848	53.9001	53.1424	14.6205	15.792	15.2062	-1.8052	5e-05	0.00021129		27.4151	31.132	29.2736	4.08958	5.53923	4.81441	-2.60417	5e-05	0.000348422		36.9677	40.4789	38.7233	8.78722	9.59645	9.19184	-2.07478	5e-05	0.000306142
ETV5	chr3:185764105-185826901	40.3753	38.8501	39.6127	19.9751	18.9341	19.4546	-1.02585	5e-05	0.000236201		49.0298	48.6532	48.8415	31.2304	28.6258	29.9281	-0.706608	5e-05	0.00021129		41.2505	40.7058	40.9781	16.2282	15.4964	15.8623	-1.36925	5e-05	0.000348422		60.9921	59.0282	60.0101	33.0236	32.2436	32.6336	-0.87885	5e-05	0.000306142
EVA1C	chr21:33783999-33887710	1.97514	1.95357	1.96436	0.572172	0.752631	0.662401	-1.56828	5e-05	0.000236201		1.90294	2.18535	2.04414	0.36689	0.331482	0.349186	-2.54943	5e-05	0.00021129		2.23856	2.67275	2.45565	0.264566	0.350294	0.30743	-2.99778	5e-05	0.000348422		2.61316	2.00959	2.31137	0.428526	0.268413	0.348469	-2.72965	5e-05	0.000306142
F2R	chr5:76011867-76031605	38.0349	36.5757	37.3053	10.3416	8.75682	9.54923	-1.96592	5e-05	0.000236201		37.8183	37.6553	37.7368	6.70901	6.95521	6.83211	-2.46557	5e-05	0.00021129		37.104	36.0074	36.5557	17.5716	15.4968	16.5342	-1.14464	5e-05	0.000348422		33.1379	29.4431	31.2905	14.349	12.7938	13.5714	-1.20516	5e-05	0.000306142
F2RL1	chr5:76114801-76131140	27.8695	26.6419	27.2557	5.45919	5.74787	5.60353	-2.28215	5e-05	0.000236201		37.3408	38.2206	37.7807	5.8367	5.44109	5.63889	-2.74417	5e-05	0.00021129		20.652	17.9406	19.2963	3.96294	3.33029	3.64661	-2.4037	5e-05	0.000348422		20.5275	18.5866	19.557	5.36715	5.75825	5.5627	-1.81383	5e-05	0.000306142
FADS3	chr11:61640994-61659017	20.2169	19.3247	19.7708	11.6201	13.4146	12.5173	-0.659441	5e-05	0.000236201		16.5751	17.5898	17.0825	10.0903	11.361	10.7257	-0.671449	5e-05	0.00021129		17.5202	19.4136	18.4669	8.6278	10.1798	9.40382	-0.973627	5e-05	0.000348422		17.308	20.5113	18.9096	10.6068	12.2816	11.4442	-0.724503	5e-05	0.000306142
FAM107B	chr10:14560555-14816896	22.6353	20.2901	21.4627	6.54316	4.89246	5.71781	-1.9083	5e-05	0.000236201		25.0381	23.7761	24.4071	6.96815	6.51957	6.74386	-1.85565	5e-05	0.00021129		15.9624	14.1706	15.0665	7.60619	7.4513	7.52874	-1.00086	5e-05	0.000348422		17.1999	15.8456	16.5227	11.2801	10.3917	10.8359	-0.608633	5e-05	0.000306142
FAM155A	chr13:107820878-108519460	2.53595	2.73801	2.63698	0.487753	0.275868	0.38181	-2.78796	5e-05	0.000236201		2.94721	3.2387	3.09296	0.367613	0.348453	0.358033	-3.11082	5e-05	0.00021129		2.65422	2.74092	2.69757	0.403161	0.367985	0.385573	-2.80658	5e-05	0.000348422		3.41079	3.20456	3.30768	0.253064	0.354448	0.303756	-3.44483	5e-05	0.000306142
FAM174B	chr15:93160678-93199031	7.8545	8.49778	8.17614	0.541584	0.420729	0.481156	-4.08684	5e-05	0.000236201		7.4945	7.15119	7.32285	0.799352	0.616666	0.708009	-3.37056	5e-05	0.00021129		3.86977	4.03113	3.95045	0.354159	0.445634	0.399896	-3.30432	5e-05	0.000348422		5.01425	5.52287	5.26856	0.663887	0.631199	0.647543	-3.02436	5e-05	0.000306142
FAM213A	chr10:82167584-82192753	35.7928	34.5659	35.1793	6.9021	6.51583	6.70897	-2.39057	5e-05	0.000236201		48.2442	46.0478	47.146	14.9496	13.9291	14.4394	-1.70713	5e-05	0.00021129		10.9932	10.5444	10.7688	3.95086	3.21916	3.58501	-1.58681	5e-05	0.000348422		22.6996	22.2513	22.4755	13.1256	13.2435	13.1845	-0.769503	5e-05	0.000306142
FAM43A	chr3:194406621-194409766	1.88099	2.25956	2.07027	0.356878	0.385964	0.371421	-2.47869	5e-05	0.000236201		5.48123	6.51051	5.99587	0.825186	0.989724	0.907455	-2.72407	5e-05	0.00021129		1.35639	2.06738	1.71188	0.293585	0.411522	0.352553	-2.27967	5e-05	0.000348422		4.67964	5.5907	5.13517	0.739543	0.783751	0.761647	-2.75322	5e-05	0.000306142
FAM46A	chr6:82455446-82462428	4.53669	4.86767	4.70218	1.08198	0.722432	0.902205	-2.3818	5e-05	0.000236201		6.08366	6.31512	6.19939	1.89317	1.88481	1.88899	-1.71451	5e-05	0.00021129		3.27683	2.82525	3.05104	0.552625	0.595406	0.574016	-2.41014	5e-05	0.000348422		4.52158	4.01507	4.26832	0.817577	0.813285	0.815431	-2.38803	5e-05	0.000306142
FAM84B	chr8:127564682-127570711	10.6375	11.9982	11.3179	0.27303	0.174037	0.223534	-5.66197	5e-05	0.000236201		22.8952	24.7676	23.8314	0.399249	0.455844	0.427547	-5.80064	5e-05	0.00021129		3.14081	2.9931	3.06696	0.19756	0.197429	0.197494	-3.95692	5e-05	0.000348422		16.5521	16.267	16.4095	0.273146	0.259784	0.266465	-5.94444	5e-05	0.000306142
FAM89A	chr1:231154703-231175995	1.57707	1.5972	1.58713	4.99687	6.19426	5.59556	1.81786	5e-05	0.000236201		1.11705	1.17508	1.14606	4.50511	5.58444	5.04478	2.13811	5e-05	0.00021129		1.56192	1.65911	1.61052	5.82968	6.59029	6.20998	1.94707	5e-05	0.000348422		1.16976	1.63797	1.40386	4.52882	5.63658	5.0827	1.85619	5e-05	0.000306142
FAR2	chr12:29301935-29488549	2.80157	2.70932	2.75544	0.210755	0.162013	0.186384	-3.88593	5e-05	0.000236201		3.24239	2.79669	3.01954	0.350928	0.302844	0.326886	-3.20747	5e-05	0.00021129		1.61393	1.58852	1.60123	0.409723	0.366983	0.388353	-2.04374	5e-05	0.000348422		1.60957	1.64295	1.62626	0.52161	0.517307	0.519458	-1.64648	5e-05	0.000306142
FBN2	chr5:127593600-127873735	9.14979	8.89767	9.02373	1.12019	0.994892	1.05754	-3.09301	5e-05	0.000236201		6.89709	6.9117	6.90439	1.03363	0.912284	0.972955	-2.82707	5e-05	0.00021129		7.36751	8.08674	7.72712	0.94428	0.912791	0.928535	-3.0569	5e-05	0.000348422		11.6194	11.3731	11.4963	1.54671	1.44877	1.49774	-2.94031	5e-05	0.000306142
FBXO27	chr19:39514662-39523236	5.35789	5.29959	5.32874	11.9816	12.7398	12.3607	1.21389	5e-05	0.000236201		5.37418	5.37957	5.37687	11.4297	12.7845	12.1071	1.17102	5e-05	0.00021129		2.62903	3.06915	2.84909	7.82976	8.34079	8.08528	1.50479	5e-05	0.000348422		4.51746	4.78449	4.65098	10.1161	10.6838	10.3999	1.16097	5e-05	0.000306142
FBXO33	chr14:39865576-39901704	4.93509	4.48492	4.71	2.43409	2.0002	2.21715	-1.08703	5e-05	0.000236201		4.99124	4.93814	4.96469	2.57567	2.45397	2.51482	-0.98125	5e-05	0.00021129		5.71184	5.39104	5.55144	3.06746	2.56367	2.81557	-0.979437	5e-05	0.000348422		6.10072	5.34583	5.72328	2.7024	2.55377	2.62808	-1.12283	5e-05	0.000306142
FBXO41	chr2:73481809-73496758	1.3115	1.45314	1.38232	0.484165	0.361047	0.422606	-1.7097	5e-05	0.000236201		1.16687	1.40072	1.28379	0.230707	0.308691	0.269699	-2.25099	5e-05	0.00021129		1.3663	1.70111	1.5337	0.45117	0.797203	0.624186	-1.29697	5e-05	0.000348422		1.47825	1.58673	1.53249	0.51255	0.62006	0.566305	-1.43623	5e-05	0.000306142
FBXO43	chr8:101145587-101158099	3.262	2.80993	3.03597	1.73939	1.43802	1.58871	-0.934302	5e-05	0.000236201		2.59076	2.80228	2.69652	1.3905	1.38388	1.38719	-0.958931	5e-05	0.00021129		1.89509	1.4487	1.6719	1.13192	0.981967	1.05694	-0.661588	0.0002	0.00123182		2.38426	1.79937	2.09182	1.28691	1.07905	1.18298	-0.822332	5e-05	0.000306142
FBXW9	chr19:12799729-12807455	7.81208	8.31737	8.06473	10.6501	15.0961	12.8731	0.674665	5e-05	0.000236201		6.03494	6.62771	6.33132	10.1365	11.9423	11.0394	0.802084	5e-05	0.00021129		6.96728	7.71947	7.34337	10.4936	14.7308	12.6122	0.780307	5e-05	0.000348422		5.62434	8.2715	6.94792	9.68721	12.0345	10.8608	0.644482	5e-05	0.000306142
FGFBP1	chr4:15937192-15940363	1.60062	1.17913	1.38988	33.8819	35.3204	34.6012	4.63779	5e-05	0.000236201		19.6408	18.1208	18.8808	250.283	240.569	245.426	3.70029	5e-05	0.00021129		1.37207	1.18676	1.27941	35.2691	34.0175	34.6433	4.75902	5e-05	0.000348422		12.9306	12.3068	12.6187	324.893	330.184	327.538	4.69803	5e-05	0.000306142
FIBCD1	chr9:133777824-133814455	0.569006	0.620016	0.594511	2.23063	2.90134	2.56598	2.10974	5e-05	0.000236201		0.416181	0.333983	0.375082	1.24207	1.40895	1.32551	1.82127	5e-05	0.00021129		0.510238	0.660198	0.585218	1.91413	3.01951	2.46682	2.07561	5e-05	0.000348422		0.763138	1.07553	0.919335	3.08799	3.66704	3.37752	1.8773	5e-05	0.000306142
FKBP3	chr14:45553301-45603732	125.742	106.969	116.356	80.5173	68.9801	74.7487	-0.638424	5e-05	0.000236201		108.809	106.143	107.476	66.682	61.5735	64.1278	-0.74499	5e-05	0.00021129		103.978	84.3473	94.1625	63.2537	50.5854	56.9195	-0.726229	5e-05	0.000348422		101.505	84.0694	92.7871	57.6722	50.8587	54.2654	-0.773891	5e-05	0.000306142
FKBP4	chr12:2851791-2998691	63.7533	62.3265	63.0399	36.6679	37.4533	37.0606	-0.766378	0.00025	0.00102265		39.0535	37.4825	38.268	21.8943	21.5387	21.7165	-0.817348	0.00095	0.00307616		71.3223	70.1804	70.7514	33.7509	33.1917	33.4713	-1.07983	5e-05	0.000348422		45.6041	45.4298	45.5169	21.7575	21.9364	21.847	-1.05897	5e-05	0.000306142
FLNC	chr7:128470482-128502680	28.6484	30.7555	29.7019	9.12388	10.1757	9.64977	-1.62199	5e-05	0.000236201		16.1692	17.2668	16.718	4.96046	5.55613	5.25829	-1.66874	5e-05	0.00021129		49.2708	63.1833	56.2271	21.2575	29.1856	25.2216	-1.15661	5e-05	0.000348422		31.758	39.0818	35.4199	19.5994	22.3021	20.9508	-0.757558	5e-05	0.000306142
FMN2	chr1:240255184-240638489	4.08781	4.16447	4.12614	12.081	11.5089	11.7949	1.5153	5e-05	0.000236201		5.01119	5.54617	5.27868	16.6267	17.7922	17.2095	1.70495	5e-05	0.00021129		9.567	11.172	10.3695	21.4448	21.1726	21.3087	1.0391	5e-05	0.000348422		9.34712	9.5363	9.44171	26.6047	26.7811	26.6929	1.49933	5e-05	0.000306142
FN1	chr2:216225162-216300793	134.952	141.418	138.185	17.6916	17.6034	17.6475	-2.96907	5e-05	0.000236201		302.551	300.65	301.601	21.9434	23.2021	22.5728	-3.73999	5e-05	0.00021129		294.111	347.95	321.03	127.906	135.555	131.731	-1.28512	5e-05	0.000348422		461.015	441.302	451.158	143.86	150.979	147.42	-1.61371	5e-05	0.000306142
FNDC4	chr2:27714749-27718126	3.2369	3.40707	3.32198	1.16087	1.28467	1.22277	-1.44189	5e-05	0.000236201		3.30367	2.76346	3.03357	1.06036	1.20874	1.13455	-1.4189	5e-05	0.00021129		1.01699	1.12864	1.07282	0.617863	0.613007	0.615435	-0.801728	0.00505	0.0196827		1.16727	1.3837	1.27549	0.498251	0.972047	0.735149	-0.794937	0.0025	0.00997384
FOXA1	chr14:38058756-38064325	1.95317	1.91531	1.93424	0.608809	0.622076	0.615442	-1.65207	5e-05	0.000236201		2.71907	2.47106	2.59507	1.15257	1.45467	1.30362	-0.993245	5e-05	0.00021129		3.0645	3.21603	3.14027	0.50772	0.561893	0.534807	-2.5538	5e-05	0.000348422		2.6909	2.9922	2.84155	1.05958	0.9961	1.02784	-1.46706	5e-05	0.000306142
FOXG1	chr14:29236277-29239483	17.9457	20.1997	19.0727	2.19018	1.98202	2.0861	-3.19263	5e-05	0.000236201		27.0156	28.0446	27.5301	1.95436	2.25448	2.10442	-3.70952	5e-05	0.00021129		25.2564	22.9814	24.1189	3.15139	2.8689	3.01014	-3.00226	5e-05	0.000348422		39.0106	36.5493	37.7799	3.88633	4.29032	4.08833	-3.20804	5e-05	0.000306142
FOXM1	chr12:2851791-2998691	50.6437	50.6774	50.6606	21.4937	21.8955	21.6946	-1.22353	5e-05	0.000236201		63.8445	62.972	63.4082	28.491	29.7114	29.1012	-1.12359	5e-05	0.00021129		61.7194	67.6744	64.6969	28.0147	31.0951	29.5549	-1.1303	5e-05	0.000348422		69.124	73.6048	71.3644	33.5536	34.7628	34.1582	-1.06297	5e-05	0.000306142
FOXO1	chr13:41129800-41240734	2.25313	2.47387	2.3635	1.12806	0.887715	1.00789	-1.22959	5e-05	0.000236201		4.56304	4.32322	4.44313	1.56148	1.37403	1.46776	-1.59796	5e-05	0.00021129		2.00268	1.92154	1.96211	0.446077	0.405477	0.425777	-2.20424	5e-05	0.000348422		3.94003	3.89243	3.91623	0.816423	0.726509	0.771466	-2.34379	5e-05	0.000306142
FOXQ1	chr6:1312674-1314993	5.13346	5.60914	5.3713	2.14787	3.12086	2.63436	-1.02782	5e-05	0.000236201		3.22613	3.6447	3.43542	1.0628	0.891853	0.977324	-1.81358	5e-05	0.00021129		2.64181	2.87554	2.75867	0.988696	1.69654	1.34262	-1.03892	5e-05	0.000348422		2.77297	3.40257	3.08777	0.879371	1.0074	0.943384	-1.71065	5e-05	0.000306142
FOXRED2	chr22:36883232-36903148	5.91401	5.89995	5.90698	11.0824	11.5744	11.3284	0.939449	5e-05	0.000236201		5.84789	5.80641	5.82715	10.4224	11.3083	10.8654	0.898879	5e-05	0.00021129		6.87507	8.41213	7.6436	13.1736	15.2049	14.1892	0.89247	5e-05	0.000348422		7.46732	7.97506	7.72119	13.2763	14.9916	14.134	0.87227	5e-05	0.000306142
FRMD3	chr9:85857904-86153348	1.29071	1.12063	1.20567	0.126996	0.0767529	0.101874	-3.56497	5e-05	0.000236201		1.21254	1.18831	1.20042	0.108363	0.070048	0.0892054	-3.75027	5e-05	0.00021129		3.67917	3.64028	3.65973	0.0395181	0.0198028	0.0296604	-6.94705	5e-05	0.000348422		1.90463	1.70365	1.80414	0.0953406	0.10848	0.10191	-4.14594	5e-05	0.000306142
FRMD4A	chr10:13685705-14372883	6.55474	6.65511	6.60493	2.08481	2.11669	2.10075	-1.65264	5e-05	0.000236201		7.70741	7.52983	7.61862	2.41564	2.53944	2.47754	-1.62062	5e-05	0.00021129		6.52613	7.40424	6.96519	2.36391	2.4567	2.4103	-1.53095	5e-05	0.000348422		9.50202	9.69143	9.59672	3.90233	3.8002	3.85126	-1.31721	5e-05	0.000306142
FRMD5	chr15:44162958-44487492	1.62221	1.75791	1.69006	0.303717	0.343237	0.323477	-2.38534	5e-05	0.000236201		2.39898	2.63534	2.51716	0.517704	0.344609	0.431156	-2.54551	5e-05	0.00021129		2.7488	2.56821	2.65851	1.37424	1.16861	1.27143	-1.06417	5e-05	0.000348422		5.11625	5.01259	5.06442	1.63855	1.43379	1.53617	-1.72106	5e-05	0.000306142
FSTL3	chr19:676388-683392	11.6279	12.1115	11.8697	46.1748	57.2296	51.7022	2.12294	5e-05	0.000236201		8.40409	9.19451	8.7993	21.3593	26.0231	23.6912	1.42889	5e-05	0.00021129		26.5204	32.8265	29.6734	100.321	145.068	122.695	2.04783	5e-05	0.000348422		12.3202	15.9315	14.1258	58.4184	72.3693	65.3938	2.21082	5e-05	0.000306142
FYN	chr6:111981534-112194655	6.70221	6.79083	6.74652	3.70743	3.22621	3.46682	-0.960531	5e-05	0.000236201		6.79328	6.65038	6.72183	3.19548	2.91744	3.05646	-1.13699	5e-05	0.00021129		4.54816	4.53116	4.53966	2.8714	2.62142	2.74641	-0.725038	5e-05	0.000348422		5.42494	5.07959	5.25227	2.02597	2.22693	2.12645	-1.3045	5e-05	0.000306142
FZD2	chr17:42634811-42638630	26.0396	26.1876	26.1136	38.3647	46.6436	42.5042	0.702802	5e-05	0.000236201		25.6239	26.4996	26.0618	39.036	44.4175	41.7268	0.67904	5e-05	0.00021129		20.2619	21.9134	21.0876	38.2584	44.3566	41.3075	0.970007	5e-05	0.000348422		17.3337	19.8376	18.5857	36.4269	40.6512	38.539	1.05213	5e-05	0.000306142
FZD3	chr8:28351721-28431785	1.82317	1.52211	1.67264	0.80548	0.591305	0.698392	-1.26002	5e-05	0.000236201		1.61082	1.77676	1.69379	0.690608	0.645728	0.668168	-1.34197	5e-05	0.00021129		1.06605	0.972447	1.01925	0.484158	0.314428	0.399293	-1.35199	5e-05	0.000348422		1.11651	0.902348	1.00943	0.600923	0.424402	0.512663	-0.977461	5e-05	0.000306142
FZD7	chr2:202899309-202903160	7.96109	9.03564	8.49837	19.9554	21.5868	20.7711	1.28932	5e-05	0.000236201		9.12662	9.66785	9.39723	21.1063	23.2369	22.1716	1.2384	5e-05	0.00021129		11.4298	12.383	11.9064	27.8125	29.6052	28.7088	1.26975	5e-05	0.000348422		11.8748	12.0475	11.9612	27.23	27.9617	27.5958	1.20609	5e-05	0.000306142
FZD8	chr10:35927176-35930362	4.86967	4.8475	4.85858	1.14502	1.62267	1.38384	-1.81186	5e-05	0.000236201		5.25594	6.51943	5.88768	1.80293	2.08551	1.94422	-1.59851	5e-05	0.00021129		8.57412	10.1265	9.35032	1.28225	1.26977	1.27601	-2.87338	5e-05	0.000348422		12.6051	15.4053	14.0052	1.76164	1.80695	1.78429	-2.97254	5e-05	0.000306142
G2E3	chr14:30907197-31089267	19.2881	17.2436	18.2659	12.7901	9.36298	11.0765	-0.721643	5e-05	0.000236201		18.9749	17.6322	18.3036	10.9149	9.80011	10.3575	-0.821444	5e-05	0.00021129		11.1991	9.03665	10.1179	6.46068	4.30678	5.38373	-0.910227	5e-05	0.000348422		19.1064	13.9456	16.526	9.51949	7.55312	8.5363	-0.953055	5e-05	0.000306142
GABARAPL1	chr12:10365488-10375724	28.8758	31.5688	30.2223	7.00571	6.72086	6.86328	-2.13864	5e-05	0.000236201		34.9768	33.9979	34.4874	7.07856	7.05173	7.06515	-2.28728	5e-05	0.00021129		7.29906	7.87143	7.58524	2.13762	1.76949	1.95355	-1.95709	5e-05	0.000348422		12.7691	11.7817	12.2754	2.79249	3.0518	2.92214	-2.07067	5e-05	0.000306142
GALNT12	chr9:101569980-101612363	0.811265	0.896837	0.854051	3.39609	3.39417	3.39513	1.99107	5e-05	0.000236201		0.924314	0.682363	0.803338	4.17537	4.21041	4.19289	2.38387	5e-05	0.00021129		0.317222	0.502359	0.40979	1.55952	1.77804	1.66878	2.02584	5e-05	0.000348422		0.516249	0.587169	0.551709	2.53287	2.4535	2.49319	2.17601	5e-05	0.000306142
GALNT3	chr2:166604312-166650803	1.62342	1.32719	1.4753	0.0391515	0.0799778	0.0595647	-4.63041	5e-05	0.000236201		1.07201	1.18378	1.12789	0.0256994	0.0714573	0.0485784	-4.53717	0.0019	0.00570084		2.01487	1.84054	1.92771	0.321856	0.236794	0.279325	-2.78687	5e-05	0.000348422		1.8133	1.52855	1.67092	0.306155	0.292415	0.299285	-2.48105	5e-05	0.000306142
GAS5	chr1:173832385-173855774	672.261	534.801	603.531	391.776	356.063	373.92	-0.6907	5e-05	0.000236201		620.736	528.45	574.593	413.524	288.613	351.068	-0.710788	5e-05	0.00021129		432.273	346.017	389.145	231.447	200.64	216.043	-0.848987	5e-05	0.000348422		557.479	471.986	514.732	251.016	241.107	246.061	-1.0648	5e-05	0.000306142
GAS6	chr13:114518582-114567076	20.7177	23.0075	21.8626	73.9747	94.7233	84.349	1.9479	5e-05	0.000236201		24.4816	26.5758	25.5287	91.849	106.414	99.1313	1.95722	5e-05	0.00021129		31.2475	36.4676	33.8575	100.5	137.556	119.028	1.81375	5e-05	0.000348422		41.3672	55.4617	48.4144	151.585	186.546	169.066	1.80407	5e-05	0.000306142
GAS6-AS2	chr13:114567149-114569805	2.1857	1.66064	1.92317	8.81668	8.59525	8.70597	2.17852	5e-05	0.000236201		2.14361	2.34646	2.24503	11.4144	10.7225	11.0684	2.30164	5e-05	0.00021129		2.69138	2.83515	2.76326	9.5216	8.65953	9.09056	1.718	5e-05	0.000348422		5.31216	5.05636	5.18426	14.3801	13.9024	14.1412	1.4477	5e-05	0.000306142
GDPD5	chr11:75145684-75236618	4.41393	4.5381	4.47601	2.19478	2.59073	2.39276	-0.90354	5e-05	0.000236201		4.27736	4.33821	4.30779	2.20107	2.48639	2.34373	-0.87814	5e-05	0.00021129		3.93753	4.61303	4.27528	1.59407	2.10234	1.8482	-1.20989	5e-05	0.000348422		3.06801	4.69715	3.88258	2.11449	2.46067	2.28758	-0.763192	5e-05	0.000306142
GEM	chr8:95261484-95274547	5.11318	5.02429	5.06874	1.26544	1.14557	1.2055	-2.07199	5e-05	0.000236201		2.90167	3.07318	2.98743	0.641685	0.542192	0.591938	-2.33539	5e-05	0.00021129		6.42962	6.28673	6.35817	2.15118	1.79523	1.9732	-1.68807	5e-05	0.000348422		4.4031	3.7761	4.0896	0.945099	1.01714	0.981119	-2.05946	5e-05	0.000306142
GFPT2	chr5:179727689-179780387	20.0779	20.5554	20.3166	1.30774	1.42645	1.3671	-3.89348	5e-05	0.000236201		19.9649	19.6819	19.8234	1.41292	1.46628	1.4396	-3.78346	5e-05	0.00021129		5.09097	4.44432	4.76765	0.158172	0.137325	0.147748	-5.01207	5e-05	0.000348422		8.0735	8.95403	8.51376	0.238067	0.36559	0.301828	-4.818	5e-05	0.000306142
GFRA1	chr10:117816441-118033157	7.84555	7.58122	7.71339	13.5368	12.9409	13.2388	0.779341	5e-05	0.000236201		7.97555	7.79614	7.88585	21.5414	21.5402	21.5408	1.44973	5e-05	0.00021129		5.81507	5.6692	5.74213	13.6224	12.2958	12.9591	1.17431	5e-05	0.000348422		5.92017	5.39168	5.65593	16.2251	15.879	16.052	1.50492	5e-05	0.000306142
GGT1	chr22:24979717-25024972	3.01561	3.00715	3.01138	1.00868	1.17763	1.09315	-1.46193	5e-05	0.000236201		2.54057	2.7306	2.63558	0.959802	1.05575	1.00778	-1.38695	5e-05	0.00021129		0.952886	1.21755	1.08522	0.27564	0.379193	0.327417	-1.72878	0.0002	0.00123182		1.29233	1.51745	1.40489	0.49723	0.467496	0.482363	-1.54226	0.0004	0.00203858
GJA3	chr13:20712394-20735183	1.65999	1.92005	1.79002	0.671781	0.595783	0.633782	-1.49792	5e-05	0.000236201		1.76573	2.12397	1.94485	1.15234	1.16319	1.15777	-0.748315	5e-05	0.00021129		1.16231	1.04111	1.10171	0.423739	0.391959	0.407849	-1.43364	5e-05	0.000348422		1.85831	1.74555	1.80193	0.738682	0.617115	0.677899	-1.4104	5e-05	0.000306142
GKAP1	chr9:86354335-86432752	4.75009	4.26902	4.50956	2.68719	2.12537	2.40628	-0.906181	5e-05	0.000236201		4.52075	3.97471	4.24773	2.70514	2.30133	2.50323	-0.7629	5e-05	0.00021129		2.65034	2.58906	2.6197	1.77456	1.34587	1.56022	-0.747653	0.00015	0.000958946		3.58827	3.18801	3.38814	2.22989	1.87981	2.05485	-0.721459	5e-05	0.000306142
GLT8D2	chr12:104382760-104457955	1.85241	1.65537	1.75389	4.05819	3.90791	3.98305	1.18331	5e-05	0.000236201		1.61901	1.7527	1.68585	4.64555	4.62102	4.63329	1.45856	5e-05	0.00021129		3.1143	2.87136	2.99283	5.54589	5.80153	5.67371	0.92278	5e-05	0.000348422		2.66887	3.32291	2.99589	5.58924	6.17746	5.88335	0.973651	5e-05	0.000306142
GLUL	chr1:182347227-182361341	9.68274	8.96108	9.32191	1.08778	1.02285	1.05532	-3.14295	5e-05	0.000236201		11.9634	12.2863	12.1248	1.41574	1.37532	1.39553	-3.11908	5e-05	0.00021129		5.72932	5.70031	5.71482	0.241022	0.207149	0.224085	-4.67259	5e-05	0.000348422		8.47065	7.46856	7.9696	0.370059	0.271124	0.320591	-4.6357	5e-05	0.000306142
GLYCTK	chr3:52321835-52329272	0.82533	0.967928	0.896629	1.57071	1.49715	1.53393	0.774651	0.00105	0.00361574		0.549612	0.665939	0.607776	1.39892	1.61275	1.50584	1.30895	5e-05	0.00021129		1.05172	1.62981	1.34076	1.70192	2.45274	2.07733	0.631674	0.00815	0.0293295		0.766042	1.35736	1.0617	2.02671	1.64368	1.83519	0.789554	0.00255	0.0101332
GMPR	chr6:16238810-16295780	3.70041	3.15159	3.426	0.40484	0.522339	0.46359	-2.88561	5e-05	0.000236201		5.40999	5.10898	5.25948	0.686057	0.662054	0.674056	-2.96398	5e-05	0.00021129		2.30009	1.94095	2.12052	0.415205	0.303086	0.359146	-2.56178	5e-05	0.000348422		3.35805	3.90455	3.6313	0.395511	0.389586	0.392548	-3.20954	5e-05	0.000306142
GNG2	chr14:52327021-52436518	5.24806	4.79222	5.02014	0.834107	0.787198	0.810653	-2.63057	5e-05	0.000236201		9.28539	8.87956	9.08248	0.673895	0.506967	0.590431	-3.94325	5e-05	0.00021129		2.17166	1.96356	2.06761	1.48144	1.21564	1.34854	-0.616565	0.0005	0.00273447		5.22498	5.05361	5.1393	1.20024	1.35888	1.27956	-2.00592	5e-05	0.000306142
GPD2	chr2:157291964-157442915	15.3184	14.4026	14.8605	9.97023	7.94759	8.95891	-0.730085	5e-05	0.000236201		14.704	14.5788	14.6414	9.77584	9.15386	9.46485	-0.629401	5e-05	0.00021129		15.6835	14.5288	15.1062	9.44204	7.45921	8.45062	-0.838007	5e-05	0.000348422		20.3645	17.3517	18.8581	10.1818	8.48272	9.33226	-1.01489	5e-05	0.000306142
GPR162	chr12:6930962-6936583	1.38092	1.49243	1.43667	3.64275	3.61536	3.62905	1.33686	5e-05	0.000236201		1.37	1.54355	1.45677	4.51408	4.63099	4.57254	1.65022	5e-05	0.00021129		0.983075	0.924464	0.95377	2.32274	3.0168	2.66977	1.485	5e-05	0.000348422		1.71319	1.6726	1.6929	3.33842	3.70109	3.51976	1.05598	5e-05	0.000306142
GPR27	chr3:71728439-71805531	0.115823	0.174539	0.145181	2.44857	2.77516	2.61186	4.16915	5e-05	0.000236201		0.0795354	0.0469128	0.0632241	1.94734	2.27113	2.10923	5.0601	0.0008	0.0026315		0.499704	0.900896	0.7003	1.94834	2.12456	2.03645	1.54001	0.0001	0.000659971		0.475121	0.60687	0.540996	1.46315	1.45537	1.45926	1.43155	5e-05	0.000306142
GPR3	chr1:27719147-27722317	3.88503	3.68229	3.78366	0.845478	1.10661	0.976046	-1.95476	5e-05	0.000236201		2.70482	2.55814	2.63148	1.16013	1.07052	1.11532	-1.23842	5e-05	0.00021129		5.63713	6.73713	6.18713	0.673717	0.8673	0.770509	-3.00539	5e-05	0.000348422		3.32879	3.75778	3.54329	1.18191	1.12471	1.15331	-1.61931	5e-05	0.000306142
GPRC5A	chr12:13043955-13066601	17.4135	19.2852	18.3493	52.7071	55.8511	54.2791	1.56467	5e-05	0.000236201		15.8523	16.2325	16.0424	30.7806	32.3185	31.5496	0.975733	5e-05	0.00021129		25.379	29.7878	27.5834	55.2253	66.7278	60.9765	1.14445	5e-05	0.000348422		25.4867	28.0186	26.7527	46.9518	50.1707	48.5613	0.860124	5e-05	0.000306142
GPRC5B	chr16:19870292-19896956	9.05577	9.23947	9.14762	16.8013	18.2211	17.5112	0.93681	5e-05	0.000236201		19.058	20.5203	19.7892	47.3035	53.0156	50.1596	1.34182	5e-05	0.00021129		3.84291	4.91302	4.37797	12.1656	13.8678	13.0167	1.57203	5e-05	0.000348422		7.93562	9.91723	8.92642	19.8368	21.7184	20.7776	1.21887	5e-05	0.000306142
GPRIN1	chr5:176022802-176037131	16.4549	17.8615	17.1582	6.01649	7.51417	6.76533	-1.34266	5e-05	0.000236201		18.7157	18.0621	18.3889	5.15909	5.772	5.46555	-1.75039	5e-05	0.00021129		24.015	27.8039	25.9095	8.05629	11.019	9.53766	-1.44177	5e-05	0.000348422		20.0162	24.2072	22.1117	8.64374	9.79927	9.22151	-1.26174	5e-05	0.000306142
GPSM2	chr1:109419602-109506121	24.1008	25.0081	24.5544	11.5106	9.79797	10.6543	-1.20455	5e-05	0.000236201		24.8715	23.7393	24.3054	10.99	10.2124	10.6012	-1.19705	5e-05	0.00021129		16.6919	16.0725	16.3822	10.2227	8.52653	9.37461	-0.805301	0.00045	0.00249239		23.4667	18.4916	20.9791	11.425	10.4647	10.9448	-0.938702	5e-05	0.000306142
GPX4	chr19:1103924-1106788	179.486	188.077	183.782	455.456	586.988	521.222	1.5039	5e-05	0.000236201		185.821	187.579	186.7	571.973	589.953	580.963	1.63772	5e-05	0.00021129		117.424	124.371	120.898	433.448	550.71	492.079	2.0251	5e-05	0.000348422		138.85	161.131	149.991	475.524	563.471	519.497	1.79224	5e-05	0.000306142
GRB10	chr7:50657759-50861159	15.2272	15.5173	15.3722	1.85494	1.96345	1.90919	-3.00929	5e-05	0.000236201		18.227	17.701	17.964	1.85095	1.82839	1.83967	-3.28759	5e-05	0.00021129		10.2103	10.4247	10.3175	3.23533	3.26378	3.24955	-1.66678	5e-05	0.000348422		16.1605	15.2951	15.7278	3.57203	3.59249	3.58226	-2.13438	5e-05	0.000306142
GREM1	chr15:33010204-33026870	33.8714	32.4573	33.1643	6.90864	6.37902	6.64383	-2.31955	5e-05	0.000236201		21.487	21.6721	21.5795	2.1622	2.23963	2.20091	-3.29349	5e-05	0.00021129		108.851	104.92	106.886	14.4904	12.6762	13.5833	-2.97616	5e-05	0.000348422		46.9428	39.7202	43.3315	5.76049	5.6026	5.68155	-2.93106	5e-05	0.000306142
GRTP1	chr13:113978478-114018463	3.52618	3.61912	3.57265	7.32364	7.35296	7.3383	1.03845	5e-05	0.000236201		2.37078	2.53194	2.45136	5.07318	6.01127	5.54223	1.17688	5e-05	0.00021129		0.914878	1.18033	1.0476	4.08309	5.96492	5.02401	2.26175	5e-05	0.000348422		1.72024	2.23304	1.97664	4.42705	5.22701	4.82703	1.28808	5e-05	0.000306142
GSTA4	chr6:52842745-52860178	2.92427	2.1902	2.55723	5.05666	4.33479	4.69573	0.876765	0.0001	0.000449365		1.02289	1.41496	1.21892	2.73672	2.90329	2.82	1.21009	5e-05	0.00021129		1.28558	1.31898	1.30228	3.80913	3.51303	3.66108	1.49123	5e-05	0.000348422		0.991777	1.21726	1.10452	2.31211	2.21303	2.26257	1.03454	5e-05	0.000306142
GSTO2	chr10:106028630-106059176	5.04952	4.93672	4.99312	10.4926	11.7517	11.1221	1.15542	5e-05	0.000236201		3.32481	2.98979	3.1573	7.43601	6.2596	6.84781	1.11695	5e-05	0.00021129		3.4666	3.31138	3.38899	5.88897	6.5853	6.23713	0.880027	5e-05	0.000348422		2.56818	1.81619	2.19218	3.41595	3.95627	3.68611	0.749732	0.0006	0.00290467
GSTZ1	chr14:77787229-77797940	15.706	15.4317	15.5688	32.6829	36.1244	34.4037	1.1439	5e-05	0.000236201		17.719	17.7992	17.7591	42.1273	43.3373	42.7323	1.26677	5e-05	0.00021129		13.9176	15.3792	14.6484	27.2234	31.0546	29.139	0.992207	5e-05	0.000348422		19.2459	22.508	20.877	31.3577	37.6611	34.5094	0.725078	5e-05	0.000306142
GTF2B	chr1:89318320-89357301	18.5349	15.6294	17.0822	11.0983	11.405	11.2516	-0.602355	0.0001	0.000449365		19.8145	18.956	19.3853	11.9193	10.9078	11.4136	-0.76421	5e-05	0.00021129		15.7417	12.9019	14.3218	9.03834	7.59118	8.31476	-0.784463	5e-05	0.000348422		12.5688	11.2597	11.9143	7.70905	6.30598	7.00752	-0.765715	5e-05	0.000306142
GTF3A	chr13:27998680-28024739	29.3076	27.832	28.5698	74.0698	79.7415	76.9057	1.4286	5e-05	0.000236201		22.4828	22.2637	22.3732	57.4082	53.7596	55.5839	1.31289	5e-05	0.00021129		42.1936	35.5796	38.8866	67.0192	66.8324	66.9258	0.783289	5e-05	0.000348422		34.0128	33.0463	33.5296	54.9297	56.3685	55.6491	0.730925	5e-05	0.000306142
GYG1	chr3:148709194-148745456	11.5759	10.8284	11.2021	30.2624	31.2477	30.7551	1.45705	5e-05	0.000236201		10.8499	9.63167	10.2408	30.3468	27.2695	28.8082	1.49215	5e-05	0.00021129		30.7868	27.7387	29.2628	55.3681	52.6455	54.0068	0.884075	5e-05	0.000348422		17.4957	16.7299	17.1128	36.2073	35.4641	35.8357	1.06632	5e-05	0.000306142
HACD4	chr9:21003622-21031674	2.4452	1.77108	2.10814	1.35884	0.928512	1.14367	-0.882294	5e-05	0.000236201		1.79636	1.83781	1.81708	0.968667	0.816913	0.89279	-1.02523	5e-05	0.00021129		1.22153	1.2194	1.22047	0.577527	0.535345	0.556436	-1.13314	5e-05	0.000348422		1.3889	1.2826	1.33575	0.619271	0.601256	0.610264	-1.13015	5e-05	0.000306142
HAVCR1	chr5:156456423-156486130	1.31477	1.29502	1.30489	5.98126	5.01925	5.50026	2.07557	5e-05	0.000236201		3.22812	3.53111	3.37962	10.1767	10.6315	10.4041	1.62222	5e-05	0.00021129		0.620743	0.57269	0.596716	5.10268	4.72447	4.91357	3.04166	5e-05	0.000348422		2.04105	1.44246	1.74175	11.9463	13.0861	12.5162	2.84518	5e-05	0.000306142
HERC3	chr4:89513573-89629693	5.25071	5.29894	5.27483	2.77189	2.38422	2.57805	-1.03284	5e-05	0.000236201		4.7403	4.35698	4.54864	2.66776	2.87	2.76888	-0.716134	5e-05	0.00021129		5.52089	5.05956	5.29022	2.46692	2.52577	2.49634	-1.08351	5e-05	0.000348422		4.95121	4.46081	4.70601	2.27723	2.17019	2.22371	-1.08154	5e-05	0.000306142
HES1	chr3:193853930-193856401	11.8967	11.5023	11.6995	2.824	3.38652	3.10526	-1.91366	5e-05	0.000236201		23.5059	22.2794	22.8926	5.45485	4.9089	5.18188	-2.14334	5e-05	0.00021129		13.3054	12.4656	12.8855	4.58102	5.04925	4.81514	-1.4201	5e-05	0.000348422		19.4856	21.5071	20.4964	4.64154	4.72568	4.68361	-2.12968	5e-05	0.000306142
HES6	chr2:239146907-239148765	4.51577	5.52888	5.02232	8.29061	11.5743	9.93246	0.983796	5e-05	0.000236201		6.85995	7.9366	7.39827	25.0089	28.4931	26.751	1.85433	5e-05	0.00021129		4.7526	5.327	5.0398	9.60558	12.9051	11.2553	1.15917	5e-05	0.000348422		11.7234	15.4582	13.5908	35.5969	42.7118	39.1544	1.52654	5e-05	0.000306142
HGD	chr3:120347014-120401418	5.7343	5.02218	5.37824	1.19079	1.03893	1.11486	-2.27027	5e-05	0.000236201		4.25432	4.3292	4.29176	1.09347	1.04452	1.069	-2.00531	5e-05	0.00021129		2.88944	2.45862	2.67403	0.740171	0.661687	0.700929	-1.93168	5e-05	0.000348422		3.74552	3.71815	3.73184	0.891519	0.980101	0.93581	-1.9956	5e-05	0.000306142
HHIP	chr4:145564067-145659881	2.06622	1.87209	1.96915	0.546048	0.436323	0.491186	-2.00324	5e-05	0.000236201		3.57355	3.6469	3.61023	0.714188	0.692979	0.703583	-2.3593	5e-05	0.00021129		2.63254	2.82904	2.73079	0.588188	0.635182	0.611685	-2.15846	5e-05	0.000348422		7.17049	6.11369	6.64209	1.13161	0.98495	1.05828	-2.64991	5e-05	0.000306142
HHIP-AS1	chr4:145564067-145659881	7.31538	7.18153	7.24846	2.43431	2.52652	2.48041	-1.54709	5e-05	0.000236201		8.71521	7.24526	7.98023	2.2713	2.36156	2.31643	-1.78453	5e-05	0.00021129		6.10808	5.81312	5.9606	2.44715	1.90951	2.17833	-1.45223	5e-05	0.000348422		5.75911	6.60321	6.18116	2.71925	2.59668	2.65796	-1.21756	0.0002	0.00109145
HIF1A	chr14:62147758-62217815	192.438	184.449	188.444	72.5743	60.1892	66.3818	-1.50528	5e-05	0.000236201		152.238	151.192	151.715	71.0735	70.1317	70.6026	-1.10357	5e-05	0.00021129		154.037	150.339	152.188	89.1274	74.3946	81.761	-0.896369	5e-05	0.000348422		160.619	129.629	145.124	83.1996	72.3647	77.7821	-0.899775	5e-05	0.000306142
HIST1H3H	chr6:27777841-27778314	0.657897	0.862084	0.75999	2.29407	2.92458	2.60932	1.77962	0.001	0.00345861		0.691355	1.14471	0.918033	2.95974	3.90288	3.43131	1.90214	0.0002	0.000761671		0.741257	1.35639	1.04883	3.11333	3.19037	3.15185	1.58743	0.00215	0.00964707		2.01076	1.52713	1.76895	3.28078	3.53647	3.40863	0.946299	0.00755	0.0257951
HIST2H2AC	chr1:149858524-149858961	7.24805	9.67335	8.4607	3.89005	7.20144	5.54575	-0.609396	0.00675	0.0184507		3.84365	4.98484	4.41424	2.83312	3.04152	2.93732	-0.587666	0.01575	0.0360806		6.36704	8.52609	7.44656	4.37611	2.83923	3.60767	-1.04551	0.00065	0.00345385		5.48591	7.66054	6.57323	2.36481	3.07479	2.7198	-1.2731	0.0006	0.00290467
HIVEP3	chr1:41972035-42501596	3.1024	3.02111	3.06175	0.866713	0.860458	0.863586	-1.82595	5e-05	0.000236201		2.76394	3.24415	3.00405	0.847604	0.638636	0.74312	-2.01524	5e-05	0.00021129		3.35291	3.26715	3.31003	1.12939	1.33688	1.23314	-1.42451	5e-05	0.000348422		3.63813	3.49533	3.56673	1.4433	1.54119	1.49225	-1.25712	5e-05	0.000306142
HK2	chr2:75059781-75120481	3.65507	3.50953	3.5823	6.24035	5.70765	5.974	0.737811	5e-05	0.000236201		1.47785	1.51522	1.49654	6.91963	7.27704	7.09834	2.24585	5e-05	0.00021129		6.73307	7.76726	7.25017	12.0253	12.8242	12.4247	0.77713	5e-05	0.000348422		5.31835	6.15556	5.73696	9.7674	9.55965	9.66353	0.752264	5e-05	0.000306142
HKDC1	chr10:70975088-71027315	2.81257	3.24958	3.03107	8.73208	8.62158	8.67683	1.51734	5e-05	0.000236201		3.50551	3.71248	3.60899	10.2217	11.0201	10.6209	1.55724	5e-05	0.00021129		1.02028	0.990997	1.00564	9.22673	9.44715	9.33694	3.21484	5e-05	0.000348422		2.4274	2.33483	2.38111	11.1936	12.4685	11.8311	2.31287	5e-05	0.000306142
HLA-B	chr6_mann_hap4:2514257-2821820	5.63716	5.4333	5.53523	27.8036	37.4562	32.6299	2.55948	5e-05	0.000236201		6.92757	6.77333	6.85045	46.6539	52.9768	49.8153	2.86232	5e-05	0.00021129		6.73696	7.43047	7.08372	20.981	24.3122	22.6466	1.67671	5e-05	0.000348422		7.07724	8.32894	7.70309	15.2642	18.4689	16.8666	1.13066	0.0001	0.000582212
HLX	chr1:221006104-221058400	5.47202	5.45497	5.4635	2.37066	3.43849	2.90457	-0.911498	5e-05	0.000236201		5.3752	6.27449	5.82484	2.30801	2.78157	2.54479	-1.19467	5e-05	0.00021129		3.76934	3.68675	3.72804	1.75665	2.73269	2.24467	-0.731914	0.0002	0.00123182		3.8325	4.54163	4.18706	1.39193	1.9505	1.67122	-1.32504	5e-05	0.000306142
HMGA1	chr6:34204576-34214008	1628.71	1630.86	1629.79	618.109	764.047	691.078	-1.23776	5e-05	0.000236201		1613.53	1558.55	1586.04	728.924	785.305	757.115	-1.06685	5e-05	0.00021129		1486.86	1681.05	1583.95	504.853	729.31	617.082	-1.36	5e-05	0.000348422		1653.8	1839.03	1746.41	657.279	741.26	699.269	-1.32047	5e-05	0.000306142
HMGA2	chr12:66151799-66360071	63.6207	67.8051	65.7129	4.64216	6.19692	5.41954	-3.59993	5e-05	0.000236201		68.5687	74.7307	71.6497	6.40403	6.71507	6.55955	-3.44929	5e-05	0.00021129		61.4454	73.7254	67.5854	13.3722	16.7001	15.0362	-2.16827	5e-05	0.000348422		46.8017	47.835	47.3183	8.43617	9.16128	8.79873	-2.42703	5e-05	0.000306142
HMOX2	chr16:4511680-4560348	14.3452	14.518	14.4316	36.8123	41.4454	39.1289	1.439	5e-05	0.000236201		12.7724	13.2415	13.007	26.4226	27.9065	27.1646	1.06244	5e-05	0.00021129		17.0789	18.1273	17.6031	39.4139	44.604	42.0089	1.25487	5e-05	0.000348422		14.8683	14.8614	14.8648	28.0078	31.1995	29.6036	0.99387	5e-05	0.000306142
HNF4G	chr8:76319904-76479077	2.5573	2.14289	2.3501	0.533831	0.391714	0.462773	-2.34434	5e-05	0.000236201		3.19669	3.01274	3.10471	0.628601	0.647927	0.638264	-2.28223	5e-05	0.00021129		1.46732	1.50248	1.4849	0.258868	0.236806	0.247837	-2.5829	5e-05	0.000348422		1.62673	1.11907	1.3729	0.168526	0.1551	0.161813	-3.08483	5e-05	0.000306142
HNMT	chr2:138721807-138773934	5.53388	3.68889	4.61139	0.296653	0.321216	0.308934	-3.89983	5e-05	0.000236201		7.26044	7.16859	7.21451	0.413591	0.30576	0.359676	-4.32613	5e-05	0.00021129		1.52907	1.46316	1.49611	0.155175	0.0916843	0.123429	-3.59946	5e-05	0.000348422		2.62053	2.39068	2.5056	0.173353	0.125616	0.149485	-4.06709	5e-05	0.000306142
HOGA1	chr10:99344101-99372555	1.44501	1.34864	1.39683	2.90865	3.59809	3.25337	1.21978	5e-05	0.000236201		1.45674	1.35073	1.40374	5.04741	4.15413	4.60077	1.7126	5e-05	0.00021129		0.77673	0.744829	0.76078	2.00751	2.37524	2.19137	1.52628	5e-05	0.000348422		1.43468	1.71505	1.57486	3.46805	4.63562	4.05184	1.36335	5e-05	0.000306142
HR	chr8:21971931-21988565	2.05779	2.14815	2.10297	0.455318	0.388181	0.421749	-2.31797	5e-05	0.000236201		1.28957	1.39118	1.34037	0.0763421	0.119523	0.0979324	-3.77471	5e-05	0.00021129		1.20905	1.32376	1.26641	0.0783163	0.0728236	0.07557	-4.06678	5e-05	0.000348422		1.2025	1.37646	1.28948	0.0377432	0.022881	0.0303121	-5.41075	5e-05	0.000306142
HSD17B11	chr4:88257676-88312455	27.6125	23.8369	25.7247	12.1723	11.1582	11.6653	-1.14093	5e-05	0.000236201		30.6925	31.7336	31.213	12.2677	11.0601	11.6639	-1.4201	5e-05	0.00021129		14.7348	11.7828	13.2588	9.40468	7.16027	8.28247	-0.678814	5e-05	0.000348422		22.0699	17.6276	19.8488	9.25917	8.7597	9.00944	-1.13954	5e-05	0.000306142
HSF2BP	chr21:44949071-45079374	0.718733	0.692799	0.705766	2.51086	2.2203	2.36558	1.74493	5e-05	0.000236201		0.48453	0.657691	0.571111	2.35265	2.26937	2.31101	2.01668	5e-05	0.00021129		1.44444	1.39649	1.42047	3.54085	4.20204	3.87144	1.44651	5e-05	0.000348422		1.37666	1.25341	1.31504	4.10695	4.60856	4.35775	1.72848	5e-05	0.000306142
HSPA2	chr14:65007185-65009954	9.97011	9.81453	9.89232	16.2337	20.4236	18.3286	0.889717	5e-05	0.000236201		9.07841	9.86043	9.46942	15.2488	16.9155	16.0822	0.764113	5e-05	0.00021129		6.35194	7.44871	6.90032	13.455	18.0754	15.7652	1.19201	5e-05	0.000348422		6.05422	7.44037	6.7473	16.9915	19.3	18.1457	1.42725	5e-05	0.000306142
HSPB8	chr12:119616594-119632551	5.44083	5.36122	5.40102	2.56844	3.50772	3.03808	-0.830072	5e-05	0.000236201		3.83844	4.18686	4.01265	2.04111	1.83019	1.93565	-1.05173	5e-05	0.00021129		8.74632	8.23863	8.49247	2.73022	2.39738	2.5638	-1.7279	5e-05	0.000348422		7.03169	6.44294	6.73731	1.44433	1.41741	1.43087	-2.23528	5e-05	0.000306142
HTATIP2	chr11:20385230-20405329	36.759	35.7183	36.2387	66.746	62.9409	64.8435	0.839432	5e-05	0.000236201		30.8657	32.0802	31.473	57.4468	51.9816	54.7142	0.797802	5e-05	0.00021129		22.4007	20.4977	21.4492	47.0906	42.2499	44.6702	1.05839	5e-05	0.000348422		31.6542	29.2355	30.4448	47.3217	45.0109	46.1663	0.600643	0.0001	0.000582212
HTR7	chr10:92500575-92617671	2.15018	1.79766	1.97392	0.707656	0.695714	0.701685	-1.49217	5e-05	0.000236201		2.17558	2.05225	2.11392	0.580121	0.70562	0.64287	-1.71732	5e-05	0.00021129		2.91593	2.45807	2.687	0.423073	0.52777	0.475421	-2.49872	5e-05	0.000348422		1.9991	2.15635	2.07773	0.231074	0.23196	0.231517	-3.16582	5e-05	0.000306142
HTRA1	chr10:124221040-124274424	31.8706	32.6191	32.2449	7.87387	9.34856	8.61122	-1.90478	5e-05	0.000236201		51.483	52.9482	52.2156	9.29508	10.4036	9.84935	-2.40638	5e-05	0.00021129		32.1533	30.4359	31.2946	6.90394	8.35211	7.62802	-2.03653	5e-05	0.000348422		62.6935	69.4196	66.0566	12.7147	14.6546	13.6847	-2.27114	5e-05	0.000306142
ID4	chr6:19837600-19842431	0.557646	0.61833	0.587988	21.764	20.9748	21.3694	5.18362	5e-05	0.000236201		0.106503	0.109533	0.108018	2.22941	2.26576	2.24759	4.37903	5e-05	0.00021129		1.16283	0.822274	0.992551	14.4894	10.7137	12.6015	3.66631	5e-05	0.000348422		0.192819	0.0809147	0.136867	1.99722	2.30693	2.15208	3.97488	5e-05	0.000306142
IFFO1	chr12:6648693-6665249	1.6757	1.7461	1.7109	0.606052	0.607531	0.606791	-1.49549	5e-05	0.000236201		1.64867	1.79876	1.72371	0.443473	0.570929	0.507201	-1.76489	5e-05	0.00021129		1.90323	2.08416	1.99369	0.248204	0.216065	0.232134	-3.10241	5e-05	0.000348422		1.45492	1.71969	1.58731	0.16336	0.168195	0.165778	-3.25926	5e-05	0.000306142
IFFO2	chr1:19230773-19282826	4.61649	5.11339	4.86494	11.6938	11.2534	11.4736	1.23782	5e-05	0.000236201		3.75906	3.95764	3.85835	12.1086	13.1027	12.6056	1.70801	5e-05	0.00021129		14.2712	16.9697	15.6205	23.0177	26.3289	24.6733	0.659514	5e-05	0.000348422		7.63045	8.63123	8.13084	17.9845	19.4036	18.694	1.2011	5e-05	0.000306142
IFI16	chr1:158979681-159024945	35.0328	30.8455	32.9392	20.3811	16.1502	18.2656	-0.850674	5e-05	0.000236201		40.829	39.8613	40.3452	22.2918	21.5853	21.9386	-0.878928	5e-05	0.00021129		18.6278	18.2817	18.4548	6.94231	6.24412	6.59321	-1.48494	5e-05	0.000348422		22.0005	18.8926	20.4465	5.8988	5.86179	5.88029	-1.7979	5e-05	0.000306142
IFI44	chr1:79115473-79129763	150.451	130.017	140.234	79.5059	67.0311	73.2685	-0.936571	5e-05	0.000236201		162.315	153.615	157.965	78.1375	69.2085	73.673	-1.1004	5e-05	0.00021129		79.4785	64.4573	71.9679	30.1699	25.088	27.6289	-1.38117	5e-05	0.000348422		82.0804	75.2432	78.6618	26.4591	24.0089	25.234	-1.64029	5e-05	0.000306142
IGFBP1	chr7:45928017-45933267	0.365056	0.200223	0.282639	8.42379	9.56796	8.99587	4.99223	5e-05	0.000236201		0.298763	0.450259	0.374511	2.82029	3.81055	3.31542	3.14611	5e-05	0.00021129		2.55547	1.74317	2.14932	3.71778	3.62141	3.66959	0.771741	0.0003	0.00175391		1.59039	1.10101	1.3457	2.15602	2.19797	2.17699	0.693978	0.0017	0.00715237
IGFBP2	chr2:217497550-217529158	0.486438	0.541094	0.513766	15.2983	23.372	19.3352	5.23397	5e-05	0.000236201		0.396244	0.570852	0.483548	12.8881	14.185	13.5366	4.80706	5e-05	0.00021129		1.71618	2.39246	2.05432	9.6119	11.1998	10.4058	2.34066	5e-05	0.000348422		2.5874	3.00557	2.79648	9.2437	11.7802	10.5119	1.91034	5e-05	0.000306142
IGFBP3	chr7:45951843-45960871	2.42026	2.82642	2.62334	358.833	389.648	374.241	7.15642	5e-05	0.000236201		1.01594	0.98438	1.00016	163.133	170.875	167.004	7.38351	5e-05	0.00021129		15.428	16.4064	15.9172	827.396	869.568	848.482	5.73623	5e-05	0.000348422		3.35002	3.46435	3.40718	331.236	331.805	331.521	6.60438	5e-05	0.000306142
IGFBP4	chr17:38599675-38613982	118.251	119.524	118.887	45.2722	56.7235	50.9978	-1.22109	5e-05	0.000236201		78.3757	82.156	80.2658	32.2099	35.2145	33.7122	-1.25152	5e-05	0.00021129		105.9	121.102	113.501	18.2206	21.0925	19.6566	-2.52962	5e-05	0.000348422		69.9689	82.7346	76.3518	13.9007	16.6474	15.274	-2.32158	5e-05	0.000306142
IGFBP6	chr12:53491435-53496128	112.261	116.046	114.154	372.142	490.09	431.116	1.9171	5e-05	0.000236201		167.935	170.495	169.215	401.566	436.231	418.898	1.30774	5e-05	0.00021129		90.5291	99.8092	95.1692	177.494	232.582	205.038	1.10732	5e-05	0.000348422		157.207	194.651	175.929	250.091	306.58	278.335	0.661832	5e-05	0.000306142
IGFBP7	chr4:57844805-58071465	98.873	100.439	99.6561	31.8291	34.9346	33.3819	-1.57789	5e-05	0.000236201		86.4637	86.7695	86.6166	37.8995	39.646	38.7727	-1.1596	0.0001	0.000402896		108.429	108.691	108.56	20.2539	26.3776	23.3158	-2.21911	5e-05	0.000348422		119.06	130.68	124.87	28.17	31.8797	30.0249	-2.0562	5e-05	0.000306142
IGFN1	chr1:201159952-201198080	1.58248	1.45038	1.51643	7.62224	6.02717	6.82471	2.17009	5e-05	0.000236201		0.731307	0.685183	0.708245	2.2865	2.09445	2.19047	1.62892	5e-05	0.00021129		0.462438	0.493651	0.478045	3.82198	4.02083	3.9214	3.03615	5e-05	0.000348422		0.961011	0.965621	0.963316	6.6527	6.60084	6.62677	2.78223	5e-05	0.000306142
IGSF3	chr1:117117019-117210377	4.53054	4.50362	4.51708	1.94695	2.00082	1.97389	-1.19435	5e-05	0.000236201		4.98285	5.06541	5.02413	1.92078	2.223	2.07189	-1.27793	5e-05	0.00021129		1.05745	1.18218	1.11981	0.366992	0.362252	0.364622	-1.61879	5e-05	0.000348422		1.96942	2.16124	2.06533	0.461661	0.522704	0.492182	-2.06911	5e-05	0.000306142
IL11	chr19:55875749-55881831	20.9066	19.7817	20.3441	0.372556	0.628022	0.500289	-5.34571	5e-05	0.000236201		9.78504	9.54003	9.66253	0.372697	0.410248	0.391472	-4.62542	5e-05	0.00021129		15.1987	16.7512	15.9749	0.594829	0.682279	0.638554	-4.64486	5e-05	0.000348422		12.6938	12.8905	12.7921	0.517276	0.507958	0.512617	-4.64123	5e-05	0.000306142
IL11RA	chr9:34652181-34662689	1.35251	1.07741	1.21496	4.20578	4.89009	4.54794	1.9043	5e-05	0.000236201		1.57507	1.75404	1.66456	5.36091	5.25953	5.31022	1.67363	5e-05	0.00021129		2.03008	1.70796	1.86902	3.54364	4.30344	3.92354	1.06987	5e-05	0.000348422		2.95762	2.75965	2.85864	4.44576	5.32234	4.88405	0.772749	5e-05	0.000306142
IL27RA	chr19:14142551-14163717	5.25774	5.62411	5.44093	8.94489	10.1025	9.52371	0.807671	5e-05	0.000236201		6.1873	5.98524	6.08627	13.6074	13.7015	13.6545	1.16574	5e-05	0.00021129		4.69014	4.77517	4.73265	7.13582	8.99956	8.06769	0.769506	5e-05	0.000348422		4.78333	5.86556	5.32444	8.39739	9.93095	9.16417	0.783374	5e-05	0.000306142
IL6R	chr1:154374798-154441926	2.79669	3.24243	3.01956	1.04142	1.10121	1.07132	-1.49496	5e-05	0.000236201		2.45983	2.31969	2.38976	0.621137	0.62503	0.623084	-1.93937	5e-05	0.00021129		1.54351	1.65767	1.60059	0.256035	0.214095	0.235065	-2.76747	5e-05	0.000348422		3.11379	3.10607	3.10993	0.404368	0.527166	0.465767	-2.7392	5e-05	0.000306142
INHBB	chr2:121103717-121109384	0.13532	0.135117	0.135219	3.62311	3.71763	3.67037	4.76256	5e-05	0.000236201		0.356142	0.249704	0.302923	1.47869	1.79978	1.63924	2.436	5e-05	0.00021129		0.594777	0.873432	0.734104	6.82766	8.5101	7.66888	3.38496	5e-05	0.000348422		1.02553	1.46266	1.2441	5.16285	4.82219	4.99252	2.00467	5e-05	0.000306142
INPP5J	chr22:31518908-31530683	0.763331	0.776128	0.769729	1.4414	1.66776	1.55458	1.0141	5e-05	0.000236201		1.13952	1.03833	1.08893	1.91836	2.19212	2.05524	0.916397	5e-05	0.00021129		0.802374	0.882346	0.84236	1.41285	1.94644	1.67964	0.995647	5e-05	0.000348422		1.09137	1.37162	1.23149	2.44313	2.70078	2.57195	1.06245	5e-05	0.000306142
IQCJ	chr3:158787040-159615155	9.53638	8.75797	9.14718	16.6647	17.9166	17.2906	0.91859	5e-05	0.000236201		8.5176	8.532	8.5248	16.2432	16.6457	16.4444	0.94786	5e-05	0.00021129		13.6581	13.3447	13.5014	25.8165	26.4452	26.1308	0.952647	5e-05	0.000348422		11.8412	11.7117	11.7765	24.1214	24.1469	24.1342	1.03517	5e-05	0.000306142
IQCK	chr16:19717673-19869789	3.61813	3.74164	3.67989	6.06513	6.55423	6.30968	0.777906	0.00325	0.00972759		6.0612	6.75578	6.40849	10.8641	11.4918	11.178	0.802602	5e-05	0.00021129		3.16062	3.29879	3.2297	5.60758	5.35966	5.48362	0.763726	0.00625	0.0236283		3.63818	3.7299	3.68404	7.70317	7.34535	7.52426	1.03026	5e-05	0.000306142
IRS2	chr13:110406183-110438914	4.61347	5.16409	4.88878	8.57478	10.3367	9.45572	0.951713	5e-05	0.000236201		5.85409	6.91004	6.38206	16.9484	19.7498	18.3491	1.52361	5e-05	0.00021129		9.77847	10.9497	10.3641	16.7372	20.053	18.3951	0.827728	5e-05	0.000348422		11.7199	13.2829	12.5014	26.8629	29.5019	28.1824	1.1727	5e-05	0.000306142
IRX3	chr16:54317211-54320378	1.73772	2.18758	1.96265	0.881632	1.16379	1.02271	-0.940405	5e-05	0.000236201		2.40475	2.28136	2.34306	1.22747	1.39878	1.31312	-0.835389	5e-05	0.00021129		1.80186	2.15904	1.98045	0.242453	0.332608	0.287531	-2.78404	5e-05	0.000348422		1.75848	2.22512	1.9918	0.523815	0.52623	0.525023	-1.92362	5e-05	0.000306142
ISL2	chr15:76629064-76634816	1.09341	1.37275	1.23308	0.372068	0.573182	0.472625	-1.3835	5e-05	0.000236201		1.14295	1.22153	1.18224	0.504399	0.686071	0.595235	-0.989992	5e-05	0.00021129		1.60505	2.27808	1.94157	0.657026	0.929076	0.793051	-1.29174	5e-05	0.000348422		1.5095	1.47205	1.49078	0.646294	0.721857	0.684076	-1.12384	5e-05	0.000306142
ISYNA1	chr19:18530145-18549111	22.6014	25.0992	23.8503	36.0137	45.5534	40.7835	0.773979	5e-05	0.000236201		21.7719	22.7005	22.2362	39.5032	44.1716	41.8374	0.911884	5e-05	0.00021129		7.87618	8.60873	8.24245	21.4001	33.2886	27.3444	1.7301	5e-05	0.000348422		14.1293	17.7547	15.942	38.1156	50.6313	44.3734	1.47686	5e-05	0.000306142
ITGA11	chr15:68594041-68724492	1.4317	1.46451	1.44811	0.0821845	0.170629	0.126407	-3.51802	5e-05	0.000236201		1.48798	1.68417	1.58607	0.173396	0.106675	0.140035	-3.5016	5e-05	0.00021129		1.20878	1.34965	1.27921	0.632988	0.801779	0.717384	-0.834442	5e-05	0.000348422		3.30188	3.39719	3.34954	1.04861	1.18159	1.1151	-1.58679	5e-05	0.000306142
ITGA2	chr5:52285155-52390609	5.95613	6.13801	6.04707	1.52961	1.31378	1.42169	-2.08862	5e-05	0.000236201		5.7101	5.71438	5.71224	1.79377	1.60305	1.69841	-1.74987	5e-05	0.00021129		5.46301	5.25109	5.35705	0.806703	0.876183	0.841443	-2.6705	5e-05	0.000348422		8.81574	6.82948	7.82261	1.42249	1.20427	1.31338	-2.57437	5e-05	0.000306142
ITGA7	chr12:56075329-56106089	3.52829	3.70827	3.61828	1.42536	1.52223	1.47379	-1.29577	5e-05	0.000236201		2.77927	2.83482	2.80705	1.34663	1.67093	1.50878	-0.895673	5e-05	0.00021129		1.77693	2.10204	1.93948	0.651658	1.10236	0.877009	-1.14501	5e-05	0.000348422		3.17209	3.68557	3.42883	1.34596	1.4783	1.41213	-1.27985	5e-05	0.000306142
ITGB2	chr21:46305868-46349595	0.700583	0.855426	0.778005	3.16974	3.5221	3.34592	2.10455	5e-05	0.000236201		0.747295	0.842985	0.79514	4.63199	5.11225	4.87212	2.61527	5e-05	0.00021129		1.23545	1.89409	1.56477	5.87561	7.58712	6.73136	2.10495	5e-05	0.000348422		1.28512	1.60572	1.44542	7.53799	8.72779	8.13289	2.49228	5e-05	0.000306142
ITGBL1	chr13:102104943-103054778	0.22216	0.108754	0.165457	7.07687	5.85442	6.46565	5.28827	5e-05	0.000236201		0.161174	0.118237	0.139705	5.82043	5.13889	5.47966	5.29363	5e-05	0.00021129		0.569745	0.53222	0.550983	11.3467	10.127	10.7369	4.28442	5e-05	0.000348422		0.743007	0.659679	0.701343	11.0642	11.1422	11.1032	3.98471	5e-05	0.000306142
JAG2	chr14:105607317-105635161	3.94266	4.36762	4.15514	7.82957	8.99765	8.41361	1.01783	5e-05	0.000236201		2.399	2.45177	2.42539	4.47433	5.10436	4.78934	0.981612	5e-05	0.00021129		3.15396	3.91285	3.53341	11.8802	15.4104	13.6453	1.94927	5e-05	0.000348422		3.39742	4.39357	3.89549	10.2298	11.8657	11.0477	1.50387	5e-05	0.000306142
JCAD	chr10:30301728-30404423	3.05617	2.91784	2.987	0.497706	0.393875	0.44579	-2.74426	5e-05	0.000236201		3.3938	3.28769	3.34074	0.65611	0.640451	0.64828	-2.36548	5e-05	0.00021129		1.92285	2.03504	1.97894	0.624683	0.60755	0.616116	-1.68346	5e-05	0.000348422		1.99579	2.02258	2.00918	0.697862	0.717823	0.707843	-1.50511	5e-05	0.000306142
JDP2	chr14:75894508-75939404	1.88677	1.59103	1.7389	7.88323	7.90214	7.89268	2.18234	5e-05	0.000236201		2.6698	2.34772	2.50876	13.8767	14.3303	14.1035	2.49101	5e-05	0.00021129		1.46149	1.29122	1.37636	7.92122	8.49937	8.2103	2.57658	5e-05	0.000348422		4.2009	3.93681	4.06885	13.2157	14.5628	13.8892	1.77127	5e-05	0.000306142
JPT2	chr16:1728277-1752073	67.7995	67.5298	67.6646	117.126	115.445	116.285	0.781194	5e-05	0.000236201		74.2147	74.2204	74.2176	146.221	143.769	144.995	0.966171	5e-05	0.00021129		68.134	65.0407	66.5874	106.753	102.485	104.619	0.651821	5e-05	0.000348422		77.0467	75.3358	76.1913	135.541	136.853	136.197	0.837994	5e-05	0.000306142
KAAG1	chr6:24171982-24383520	1.47617	1.90171	1.68894	9.00174	8.49898	8.75036	2.37322	5e-05	0.000236201		4.21479	4.72018	4.46749	23.5469	26.7865	25.1667	2.49398	5e-05	0.00021129		3.4103	4.02222	3.71626	17.7809	17.9729	17.8769	2.26618	5e-05	0.000348422		9.46078	10.2386	9.84971	40.3001	44.2333	42.2667	2.10137	5e-05	0.000306142
KANK1	chr9:470290-746106	4.06845	4.41018	4.23932	6.78668	6.66693	6.72681	0.66609	5e-05	0.000236201		5.84023	5.42374	5.63199	10.4644	10.3288	10.3966	0.884396	5e-05	0.00021129		4.96522	5.27473	5.11997	9.60168	9.66436	9.63302	0.911852	5e-05	0.000348422		6.17275	6.50011	6.33643	13.5938	14.5957	14.0948	1.15342	5e-05	0.000306142
KAT8	chr16:31128984-31142714	15.8236	16.8985	16.361	26.1437	27.331	26.7373	0.70859	5e-05	0.000236201		14.4056	14.5416	14.4736	24.8633	24.8666	24.865	0.780691	5e-05	0.00021129		14.602	15.38	14.991	21.2458	25.4266	23.3362	0.638469	5e-05	0.000348422		14.6715	14.9352	14.8033	21.4559	24.6419	23.0489	0.638776	5e-05	0.000306142
KAZN	chr1:14925212-15478960	3.37254	3.78479	3.57867	6.24431	7.026	6.63516	0.890708	5e-05	0.000236201		6.12872	6.2949	6.21181	19.5296	21.0923	20.3109	1.70917	5e-05	0.00021129		6.948	7.88457	7.41628	19.3401	23.854	21.597	1.54206	5e-05	0.000348422		9.56558	10.5693	10.0674	48.2082	55.0192	51.6137	2.35806	5e-05	0.000306142
KBTBD7	chr13:41707063-41951166	1.37512	1.61561	1.49537	3.12855	2.84016	2.98436	0.996921	0.0008	0.00285042		1.56575	1.59954	1.58265	3.73749	3.67496	3.70623	1.22761	5e-05	0.00021129		1.04934	1.1246	1.08697	2.43982	1.8801	2.15996	0.990693	0.0039	0.0158184		1.5727	1.28434	1.42852	2.74051	2.49919	2.61985	0.874968	0.00455	0.016711
KCNIP1	chr5:169780490-170163637	1.58364	1.4241	1.50387	10.8656	12.2344	11.55	2.94114	5e-05	0.000236201		1.85952	2.32748	2.0935	19.9535	19.5473	19.7504	3.23789	5e-05	0.00021129		1.06511	1.12725	1.09618	29.6081	29.9053	29.7567	4.76266	5e-05	0.000348422		3.15231	3.83088	3.4916	43.9579	46.1663	45.0621	3.68995	5e-05	0.000306142
KCNIP3	chr2:95963071-96051825	0.438236	0.590859	0.514547	1.26386	1.36999	1.31692	1.3558	5e-05	0.000236201		0.873611	0.725917	0.799764	2.38471	2.34895	2.36683	1.56531	5e-05	0.00021129		0.850723	0.953435	0.902079	3.03268	4.18362	3.60815	1.99993	5e-05	0.000348422		2.53499	3.30334	2.91917	7.16948	8.97634	8.07291	1.46753	5e-05	0.000306142
KCNK3	chr2:26915580-26954066	10.2178	10.5056	10.3617	2.47855	3.62431	3.05143	-1.7637	5e-05	0.000236201		15.2485	16.2268	15.7377	3.83999	4.41676	4.12837	-1.93058	5e-05	0.00021129		8.20609	9.6473	8.92669	3.56276	3.97127	3.76701	-1.2447	5e-05	0.000348422		17.4079	19.2587	18.3333	4.12412	4.64804	4.38608	-2.06346	5e-05	0.000306142
KCNK6	chr19:38810483-38819649	1.67852	1.63986	1.65919	4.03645	4.63432	4.33539	1.38568	5e-05	0.000236201		2.02811	2.05427	2.04119	3.71279	4.63755	4.17517	1.03242	5e-05	0.00021129		1.18157	1.47818	1.32987	2.85914	3.42835	3.14375	1.2412	5e-05	0.000348422		1.84525	1.89744	1.87135	3.97388	4.85084	4.41236	1.23747	5e-05	0.000306142
KCNN4	chr19:44270684-44285409	12.8949	14.6111	13.753	4.48994	5.1946	4.84227	-1.50599	5e-05	0.000236201		12.3838	12.6624	12.5231	1.24732	1.05289	1.15011	-3.44475	5e-05	0.00021129		4.90703	5.01692	4.96198	2.9152	2.9039	2.90955	-0.770118	5e-05	0.000348422		7.97768	8.53559	8.25663	1.5787	1.36208	1.47039	-2.48936	5e-05	0.000306142
KCTD3	chr1:215740721-215795163	25.6665	25.0109	25.3387	14.032	12.7163	13.3741	-0.921895	5e-05	0.000236201		28.7006	29.8691	29.2848	12.9667	12.3526	12.6596	-1.20992	5e-05	0.00021129		20.5746	20.8987	20.7366	13.2499	11.8673	12.5586	-0.723499	5e-05	0.000348422		21.7323	19.4857	20.609	13.2798	11.413	12.3464	-0.739186	5e-05	0.000306142
KDM5A	chr12:389222-551806	8.34517	7.9166	8.13088	3.48492	2.7975	3.14121	-1.37209	5e-05	0.000236201		8.8759	8.7976	8.83675	3.84468	3.36218	3.60343	-1.29415	5e-05	0.00021129		6.23171	6.41388	6.3228	3.2158	2.89498	3.05539	-1.04921	5e-05	0.000348422		9.79637	8.87217	9.33427	3.91788	3.49748	3.70768	-1.33202	5e-05	0.000306142
KHDRBS3	chr8:136469707-136659852	9.97727	9.65647	9.81687	2.71408	2.77792	2.746	-1.83793	5e-05	0.000236201		8.55599	9.45511	9.00555	2.43081	2.75626	2.59354	-1.79589	5e-05	0.00021129		17.791	15.9568	16.8739	3.54333	2.9624	3.25286	-2.37501	5e-05	0.000348422		24.9262	22.5164	23.7213	4.43213	3.88793	4.16003	-2.51152	5e-05	0.000306142
KIAA1551	chr12:32112352-32146043	4.8212	4.61462	4.71791	3.14452	2.35097	2.74774	-0.779901	5e-05	0.000236201		6.20552	6.15446	6.17999	3.02489	2.95119	2.98804	-1.0484	5e-05	0.00021129		3.95468	4.17652	4.0656	2.74379	2.09326	2.41852	-0.749343	5e-05	0.000348422		6.33885	5.395	5.86693	3.86547	3.51059	3.68803	-0.669757	5e-05	0.000306142
KIF13B	chr8:28924794-29120610	5.19481	5.19215	5.19348	2.05131	1.91458	1.98295	-1.38906	5e-05	0.000236201		6.7512	6.96937	6.86029	2.5798	3.0033	2.79155	-1.2972	5e-05	0.00021129		2.84353	3.43991	3.14172	1.55167	1.67248	1.61207	-0.962638	5e-05	0.000348422		7.00804	7.67062	7.33933	2.93452	2.96288	2.9487	-1.31557	5e-05	0.000306142
KIRREL3	chr11:126293395-126870766	0.982327	0.888315	0.935321	6.78233	8.02934	7.40584	2.98513	5e-05	0.000236201		0.432083	0.470619	0.451351	2.58408	2.90648	2.74528	2.60463	5e-05	0.00021129		3.06343	4.48219	3.77281	8.88573	11.7989	10.3423	1.45485	5e-05	0.000348422		1.24817	1.43798	1.34308	4.55931	4.5574	4.55835	1.76297	5e-05	0.000306142
KLF4	chr9:110247132-110252001	29.805	29.9714	29.8882	12.5819	12.4722	12.527	-1.25453	5e-05	0.000236201		35.8165	35.8001	35.8083	13.2749	14.9732	14.1241	-1.34214	5e-05	0.00021129		14.088	15.3489	14.7185	4.99283	5.22238	5.10761	-1.52691	5e-05	0.000348422		22.4735	22.3707	22.4221	5.73787	5.7137	5.72579	-1.96938	5e-05	0.000306142
KNOP1	chr16:19717673-19869789	6.52926	6.87407	6.70167	17.0908	15.216	16.1534	1.26925	5e-05	0.000236201		7.71536	7.02332	7.36934	17.1957	15.4583	16.327	1.14765	5e-05	0.00021129		10.3818	9.91586	10.1488	16.6213	16.791	16.7062	0.719069	0.0001	0.000659971		9.43977	8.66224	9.05101	15.586	15.6152	15.6006	0.785452	5e-05	0.000306142
KREMEN2	chr16:3014216-3018384	0.427147	0.420515	0.423831	2.03986	2.72578	2.38282	2.49111	5e-05	0.000236201		0.319458	0.265234	0.292346	1.21081	1.18536	1.19808	2.03498	5e-05	0.00021129		0.466695	0.569235	0.517965	0.859435	1.3317	1.09557	1.08075	0.00165	0.00770648		0.453534	0.654528	0.554031	1.32803	1.52051	1.42427	1.36219	5e-05	0.000306142
KRT81	chr12:52668428-52702947	18.8331	18.4978	18.6655	2.62117	3.50765	3.06441	-2.60669	5e-05	0.000236201		11.3988	11.6012	11.5	1.22787	1.66359	1.44573	-2.99176	5e-05	0.00021129		9.51652	10.0648	9.79066	1.56579	1.65535	1.61057	-2.60384	5e-05	0.000348422		3.67129	4.93696	4.30412	1.27268	1.52989	1.40128	-1.61897	5e-05	0.000306142
L3MBTL2	chr22:41601312-41636935	3.38096	3.71364	3.5473	8.49982	8.54165	8.52073	1.26426	5e-05	0.000236201		4.65391	4.42535	4.53963	10.0834	10.2829	10.1832	1.16554	5e-05	0.00021129		4.67137	5.03125	4.85131	8.79242	10.1906	9.4915	0.968262	5e-05	0.000348422		5.84284	6.20543	6.02414	9.89532	10.5326	10.214	0.761715	5e-05	0.000306142
LAMA5	chr20:60884115-60942368	8.27131	8.82704	8.54917	2.07127	2.52994	2.30061	-1.89377	5e-05	0.000236201		13.5538	13.887	13.7204	3.80604	4.29595	4.051	-1.75998	5e-05	0.00021129		4.62667	5.92899	5.27783	2.18842	3.2755	2.73196	-0.950006	5e-05	0.000348422		25.6557	35.2078	30.4318	10.7297	14.4274	12.5786	-1.27461	5e-05	0.000306142
LAMB1	chr7:107564245-107643804	92.754	93.6865	93.2202	18.3859	16.2534	17.3196	-2.42823	5e-05	0.000236201		82.6994	81.1004	81.8999	16.4936	16.3424	16.418	-2.31859	5e-05	0.00021129		65.4002	70.4084	67.9043	26.9168	25.5873	26.252	-1.37107	5e-05	0.000348422		92.0138	87.4464	89.7301	28.734	29.2065	28.9703	-1.63102	5e-05	0.000306142
LAMP2	chrX:119560002-119603204	61.4892	57.639	59.5641	40.0897	33.7254	36.9076	-0.690526	5e-05	0.000236201		51.6108	51.7709	51.6908	33.6837	33.1813	33.4325	-0.628658	5e-05	0.00021129		49.3304	42.6154	45.9729	33.3389	26.721	30.0299	-0.614382	5e-05	0.000348422		49.4939	40.2457	44.8698	29.6851	26.7023	28.1937	-0.670372	5e-05	0.000306142
LAT	chr16:28996146-29002104	10.5021	10.3322	10.4172	4.24446	5.80283	5.02365	-1.05216	5e-05	0.000236201		7.71609	7.08234	7.39922	4.09537	4.06834	4.08185	-0.858148	5e-05	0.00021129		6.91533	8.00128	7.45831	2.46974	2.96148	2.71561	-1.45757	5e-05	0.000348422		6.24284	7.62321	6.93303	2.72668	2.83173	2.77921	-1.31881	5e-05	0.000306142
LATS2	chr13:21547175-21635722	4.36846	4.69579	4.53212	9.3265	9.08075	9.20363	1.02202	5e-05	0.000236201		4.83055	5.01529	4.92292	10.9224	11.454	11.1882	1.18439	5e-05	0.00021129		7.22488	8.10706	7.66597	13.5421	14.44	13.9911	0.867967	5e-05	0.000348422		6.75114	7.11645	6.9338	12.2021	13.0035	12.6028	0.862023	5e-05	0.000306142
LAYN	chr11:111411004-111432470	1.77261	1.53054	1.65158	5.40998	5.34221	5.37609	1.70271	5e-05	0.000236201		0.797637	0.961628	0.879632	2.59571	2.31901	2.45736	1.48214	5e-05	0.00021129		1.6042	1.51755	1.56088	4.86785	5.07819	4.97302	1.67177	5e-05	0.000348422		0.953125	0.799095	0.87611	2.1687	2.02986	2.09928	1.26071	5e-05	0.000306142
LBH	chr2:30454396-30482899	9.30696	9.46075	9.38386	0.704803	0.700194	0.702498	-3.73961	5e-05	0.000236201		19.1791	20.2821	19.7306	2.22801	1.9186	2.0733	-3.25043	5e-05	0.00021129		4.37899	5.01837	4.69868	0.992552	1.33782	1.16519	-2.01169	5e-05	0.000348422		15.8233	17.1345	16.4789	3.32902	3.15279	3.24091	-2.34615	5e-05	0.000306142
LDHB	chr12:21788275-21810789	555.051	511.825	533.438	350.937	323.327	337.132	-0.662007	5e-05	0.000236201		430.048	416.899	423.474	272.411	252.009	262.21	-0.69155	5e-05	0.00021129		750.383	706.024	728.204	386.714	345.531	366.123	-0.992015	5e-05	0.000348422		467.33	409.441	438.385	261.809	236.561	249.185	-0.814983	5e-05	0.000306142
LDOC1	chrX:140269930-140271399	58.0337	57.4079	57.7208	20.7871	25.6486	23.2179	-1.31386	5e-05	0.000236201		69.6569	69.9429	69.7999	23.171	25.3858	24.2784	-1.52355	5e-05	0.00021129		60.2609	75.1591	67.71	21.5805	32.0929	26.8367	-1.33516	5e-05	0.000348422		89.2137	100.36	94.787	25.5271	28.8998	27.2134	-1.80037	5e-05	0.000306142
LGALSL	chr2:64681326-64688517	2.24055	2.01354	2.12705	5.50985	4.25353	4.88169	1.19853	5e-05	0.000236201		2.38644	2.10961	2.24802	7.32826	6.7073	7.01778	1.64236	5e-05	0.00021129		3.16642	2.78079	2.97361	6.30379	5.47411	5.88895	0.985796	5e-05	0.000348422		3.20999	2.72159	2.96579	8.82903	7.81034	8.31969	1.48811	5e-05	0.000306142
LHFPL6	chr13:39917028-40177356	4.14019	3.91932	4.02975	19.0673	18.3571	18.7122	2.21522	5e-05	0.000236201		3.74822	4.25107	3.99964	18.2519	18.4743	18.3631	2.19887	5e-05	0.00021129		6.77451	6.48241	6.62846	35.8508	33.7177	34.7842	2.39169	5e-05	0.000348422		6.3296	5.61738	5.97349	28.8181	27.5166	28.1674	2.23738	5e-05	0.000306142
LHX1	chr17:35294771-35301915	5.028	5.01568	5.02184	0.46076	0.573808	0.517284	-3.27919	5e-05	0.000236201		7.29603	7.49931	7.39767	0.833962	0.957195	0.895578	-3.04618	5e-05	0.00021129		4.48178	4.75647	4.61912	0.787828	1.07143	0.92963	-2.31289	5e-05	0.000348422		4.78837	5.59168	5.19002	1.4645	1.86527	1.66489	-1.64032	5e-05	0.000306142
LHX1-DT	chr17:35218934-35293960	7.74599	6.78694	7.26646	1.03489	0.662689	0.848789	-3.09778	5e-05	0.000236201		7.62828	7.45559	7.54194	1.06852	1.16152	1.11502	-2.75786	5e-05	0.00021129		6.56315	6.43009	6.49662	1.01655	1.22326	1.11991	-2.53631	5e-05	0.000348422		5.55773	5.81122	5.68448	1.71323	1.81065	1.76194	-1.68986	5e-05	0.000306142
LIF	chr22:30635182-30642982	3.73158	3.89142	3.8115	8.47832	8.53245	8.50538	1.15802	5e-05	0.000236201		3.37716	3.23943	3.3083	9.34989	10.3261	9.83801	1.57228	5e-05	0.00021129		3.3609	3.9803	3.6706	8.21548	9.88572	9.0506	1.302	5e-05	0.000348422		3.71652	3.91019	3.81336	8.99434	9.58557	9.28995	1.28461	5e-05	0.000306142
LIMA1	chr12:50569562-50677353	15.3996	14.8922	15.1459	27.3788	23.8239	25.6014	0.757294	5e-05	0.000236201		14.3839	13.8081	14.096	22.4898	19.985	21.2374	0.591321	5e-05	0.00021129		29.7402	26.5758	28.158	54.7884	50.598	52.6932	0.904071	5e-05	0.000348422		16.4964	15.8159	16.1562	27.4042	25.6773	26.5408	0.716123	5e-05	0.000306142
LIMK2	chr22:31608249-31676066	4.19315	3.90969	4.05142	10.0955	9.65367	9.87458	1.28529	5e-05	0.000236201		4.73033	4.53163	4.63098	11.1057	11.0624	11.0841	1.2591	5e-05	0.00021129		4.92039	5.54483	5.23261	17.0219	17.9709	17.4964	1.74145	5e-05	0.000348422		4.91929	5.38538	5.15234	15.2711	16.1202	15.6957	1.60707	5e-05	0.000306142
LINC00472	chr6:72117566-72130448	0.999793	0.973578	0.986686	1.70875	1.34009	1.52442	0.627595	0.0002	0.000835393		1.20834	1.18155	1.19495	2.24459	1.8317	2.03814	0.770308	5e-05	0.00021129		1.35477	1.00614	1.18046	2.49606	1.9633	2.22968	0.917491	5e-05	0.000348422		1.34051	1.04265	1.19158	3.11195	2.492	2.80198	1.23357	5e-05	0.000306142
LINC00673	chr17:70399462-70588943	7.24957	6.82552	7.03754	4.97296	4.33158	4.65227	-0.597138	0.0002	0.000835393		12.3638	12.5922	12.478	6.53267	6.36614	6.44941	-0.952146	5e-05	0.00021129		6.03475	5.67768	5.85621	3.60868	3.5598	3.58424	-0.708302	5e-05	0.000348422		13.2328	13.8023	13.5175	5.34343	5.08892	5.21618	-1.37377	5e-05	0.000306142
LINC00888	chr3:183165395-183173800	6.5072	6.87682	6.69201	3.13228	3.37194	3.25211	-1.04106	5e-05	0.000236201		8.72529	10.0602	9.39275	3.27797	3.02453	3.15125	-1.57562	5e-05	0.00021129		3.94679	4.30962	4.12821	1.74453	1.62952	1.68703	-1.29103	5e-05	0.000348422		7.86208	6.51657	7.18932	2.73074	2.87149	2.80111	-1.35986	5e-05	0.000306142
LINC00920	chr16:66442426-66444803	2.41075	2.51362	2.46219	1.35204	1.61654	1.48429	-0.730163	0.0041	0.0119165		3.82908	2.47979	3.15444	1.62421	1.58631	1.60526	-0.974575	5e-05	0.00021129		2.30791	2.29623	2.30207	0.554178	0.549664	0.551921	-2.0604	5e-05	0.000348422		3.45015	3.61226	3.5312	0.400044	0.82458	0.612312	-2.52782	5e-05	0.000306142
LINC01089	chr12:122233172-122240852	3.06783	2.77975	2.92379	7.76321	9.54905	8.65613	1.56588	5e-05	0.000236201		2.84541	2.63897	2.74219	9.05435	7.967	8.51067	1.63394	5e-05	0.00021129		2.36947	2.41278	2.39112	7.11945	7.01483	7.06714	1.56344	5e-05	0.000348422		3.02175	3.21745	3.1196	7.52499	6.34666	6.93583	1.15271	5e-05	0.000306142
LINC01116	chr2:177494308-177502302	6.5	5.57701	6.0385	12.6615	10.9099	11.7857	0.964771	5e-05	0.000236201		5.31268	5.48071	5.39669	9.36027	7.32158	8.34093	0.628132	0.0006	0.00203822		8.99243	6.82439	7.90841	12.282	11.8278	12.0549	0.608162	0.00045	0.00249239		7.08216	6.31937	6.70076	11.0004	9.86572	10.4331	0.638767	0.0001	0.000582212
LINC01279	chr3:112315640-112320816	0.66455	0.489483	0.577017	1.29424	1.40099	1.34761	1.22372	5e-05	0.000236201		0.785482	0.776006	0.780744	1.28897	1.20988	1.24942	0.678339	0.0001	0.000402896		0.974489	0.805801	0.890145	2.68722	2.24896	2.46809	1.47128	5e-05	0.000348422		0.871184	0.767125	0.819155	4.16348	3.84648	4.00498	2.28959	5e-05	0.000306142
LINC01521	chr22:31742744-31747141	0.795634	0.864052	0.829843	2.12429	2.67435	2.39932	1.53171	5e-05	0.000236201		1.05002	1.05474	1.05238	2.9212	3.04594	2.98357	1.50338	5e-05	0.00021129		1.27538	1.19853	1.23695	2.38893	2.53075	2.45984	0.991771	5e-05	0.000348422		1.69701	1.72027	1.70864	2.99154	3.59344	3.29249	0.94633	5e-05	0.000306142
LINC01569	chr16:4295825-4303790	0.872456	0.963126	0.917791	2.05775	1.6156	1.83667	1.00086	5e-05	0.000236201		0.638204	0.484173	0.561189	1.40145	1.57102	1.48623	1.4051	5e-05	0.00021129		0.248723	0.18132	0.215021	0.960211	1.11199	1.0361	2.26861	5e-05	0.000348422		0.412322	0.365578	0.38895	1.20468	1.56923	1.38696	1.83427	5e-05	0.000306142
LINC02274	chr14:74289261-74296838	0.752396	1.13249	0.942443	6.63416	4.73355	5.68385	2.59239	5e-05	0.000236201		0.792659	1.24597	1.01932	3.24656	3.44788	3.34722	1.71536	5e-05	0.00021129		0.810048	0.786265	0.798157	2.91912	2.22478	2.57195	1.68812	5e-05	0.000348422		1.11355	1.0684	1.09098	3.67232	3.19975	3.43604	1.65512	5e-05	0.000306142
LMCD1	chr3:8543492-8609811	3.46587	3.11176	3.28881	6.28822	6.09463	6.19143	0.912704	5e-05	0.000236201		3.34921	3.73276	3.54098	9.24535	9.44782	9.34659	1.40029	5e-05	0.00021129		2.53297	2.61381	2.57339	4.02007	4.6989	4.35949	0.760487	0.0001	0.000659971		6.15688	5.73806	5.94747	10.2314	10.9538	10.5926	0.83271	5e-05	0.000306142
LMF1	chr16:903635-1031598	0.926338	0.74691	0.836624	1.10475	1.49386	1.2993	0.635087	0.00215	0.00680935		1.05482	1.21756	1.13619	1.61735	1.9263	1.77182	0.64103	0.00035	0.00126373		0.717775	0.715052	0.716413	1.21161	1.48506	1.34833	0.912313	5e-05	0.000348422		1.07142	1.41757	1.2445	1.87769	2.14734	2.01251	0.693435	0.0003	0.00157738
LMO7	chr13:76123615-76434006	4.25391	4.13105	4.19248	1.55647	1.1395	1.34798	-1.637	5e-05	0.000236201		4.43265	4.65023	4.54144	1.5205	1.29022	1.40536	-1.69221	5e-05	0.00021129		8.75756	8.84343	8.8005	3.28695	3.12154	3.20425	-1.4576	5e-05	0.000348422		12.2912	9.92029	11.1057	3.1371	2.93584	3.03647	-1.87084	5e-05	0.000306142
LOC100126784	chr11:19372270-20143147	3.64942	3.87461	3.76202	1.08901	1.2739	1.18146	-1.67094	5e-05	0.000236201		2.80189	2.98155	2.89172	0.7225	1.11511	0.918804	-1.6541	5e-05	0.00021129		1.90402	2.4452	2.17461	0.771976	1.11935	0.945664	-1.20136	0.0068	0.0252818		2.83205	3.068	2.95002	0.631047	0.588035	0.609541	-2.27493	5e-05	0.000306142
LOC100134868	chr20:25990434-26003903	1.28687	1.13105	1.20896	2.42713	2.19758	2.31236	0.935597	5e-05	0.000236201		1.64111	1.49705	1.56908	2.76264	2.48536	2.624	0.741849	5e-05	0.00021129		1.05084	1.04692	1.04888	2.23937	2.06264	2.151	1.03615	5e-05	0.000348422		1.16884	1.08636	1.1276	2.37453	2.79087	2.5827	1.19563	5e-05	0.000306142
LOC100288911	chr2:36581891-36582713	2.64184	3.80025	3.22105	9.68751	11.9099	10.7987	1.74526	5e-05	0.000236201		2.71809	2.49021	2.60415	7.78416	9.30258	8.54337	1.71399	5e-05	0.00021129		9.19949	9.81935	9.50942	14.7345	17.6475	16.191	0.767762	5e-05	0.000348422		5.36707	6.90708	6.13708	9.2371	12.6313	10.9342	0.833227	5e-05	0.000306142
LOC100506302	chr7:155434609-155437100	1.6487	1.2901	1.4694	3.00964	3.16968	3.08966	1.07222	5e-05	0.000236201		1.82775	1.91932	1.87354	3.80694	4.05631	3.93162	1.06936	5e-05	0.00021129		1.82212	1.16612	1.49412	2.71376	2.07464	2.3942	0.680244	0.00125	0.00609613		1.63625	1.27044	1.45335	2.68127	2.32288	2.50207	0.783743	5e-05	0.000306142
LOC100506985	chr1:24865763-24882515	1.24199	1.53898	1.39049	0.543024	0.446368	0.494696	-1.49098	0.0008	0.00285042		1.46479	1.87477	1.66978	0.312413	0.227608	0.27001	-2.62857	0.00085	0.00278307		1.22445	1.60884	1.41665	0.279187	0.203356	0.241272	-2.55375	5e-05	0.000348422		1.17218	1.36644	1.26931	0.248078	0.052942	0.15051	-3.07611	0.0003	0.00157738
LOC101927751	chr15:101419896-101613094	11.8796	10.9055	11.3926	5.2098	5.25081	5.23031	-1.12312	0.0007	0.00254054		9.17723	9.89528	9.53626	5.09054	4.69837	4.89446	-0.962274	0.0028	0.00800263		8.37373	7.6228	7.99827	3.79885	3.22561	3.51223	-1.1873	0.00055	0.00297769		8.86886	8.22469	8.54678	5.03272	4.98706	5.00989	-0.770601	0.01445	0.0443529
LOC102724927	chr16:3997625-4000445	0.426121	0.549875	0.487998	3.82076	2.87658	3.34867	2.77864	5e-05	0.000236201		0.757561	0.805471	0.781516	5.5548	5.23008	5.39244	2.78659	5e-05	0.00021129		0.339997	0.475592	0.407795	5.89682	4.08708	4.99195	3.61369	5e-05	0.000348422		0.600533	0.688941	0.644737	9.96343	9.44292	9.70318	3.91168	5e-05	0.000306142
LOC374443	chr12:9769879-9811010	2.67777	2.85267	2.76522	1.50645	1.47756	1.492	-0.890144	5e-05	0.000236201		3.47299	3.51167	3.49233	1.61532	1.74148	1.6784	-1.0571	5e-05	0.00021129		2.23537	1.9002	2.06779	1.40956	1.08686	1.24821	-0.728227	0.00035	0.00200446		3.52999	2.87479	3.20239	1.84256	1.21527	1.52891	-1.06664	5e-05	0.000306142
LOC647859	chr5:70370029-70388897	0.0711447	0.483963	0.277554	1.13867	1.3601	1.24939	2.17038	0.0067	0.018329		0.535832	0.437818	0.486825	1.28925	1.27543	1.28234	1.39731	0.01005	0.0245305		0.227088	0.280837	0.253963	1.20079	1.03189	1.11634	2.13608	0.0029	0.0123735		0.578443	0.575985	0.577214	2.25028	2.66599	2.45813	2.09039	5e-05	0.000306142
LOC729218	chr4:119512898-119556180	2.98199	2.90322	2.9426	1.86844	2.03447	1.95145	-0.592546	0.00065	0.00238156		2.7943	3.29467	3.04448	1.69512	1.9296	1.81236	-0.74833	5e-05	0.00021129		2.4375	3.07077	2.75413	1.00666	1.37297	1.18981	-1.21087	5e-05	0.000348422		2.54626	3.51815	3.0322	1.5017	1.92869	1.71519	-0.821996	5e-05	0.000306142
LONRF3	chrX:118108576-118152318	1.1494	1.22436	1.18688	0.728631	0.702886	0.715758	-0.729627	0.00055	0.00205661		1.90789	2.14794	2.02791	0.995983	0.773554	0.884769	-1.19662	5e-05	0.00021129		1.81629	1.50986	1.66307	1.06988	0.924721	0.997299	-0.737754	0.00025	0.00148544		2.72045	2.2562	2.48833	1.43988	1.32323	1.38155	-0.848884	5e-05	0.000306142
LPCAT2	chr16:55542912-55620582	14.3539	13.0445	13.6992	3.06356	2.52357	2.79356	-2.29391	5e-05	0.000236201		28.2599	28.5502	28.4051	4.0577	4.15497	4.10634	-2.79022	5e-05	0.00021129		9.36553	7.74038	8.55296	2.75423	2.05815	2.40619	-1.82967	5e-05	0.000348422		17.5531	13.4402	15.4967	4.2628	3.69867	3.98074	-1.96085	5e-05	0.000306142
LPXN	chr11:58294343-58345712	6.29995	5.68442	5.99218	1.70302	1.89353	1.79828	-1.73647	5e-05	0.000236201		4.80347	4.26268	4.53307	1.67531	1.72911	1.70221	-1.41308	5e-05	0.00021129		4.29386	4.6175	4.45568	1.18344	1.32715	1.2553	-1.82762	5e-05	0.000348422		2.71386	2.81111	2.76248	1.23437	1.55376	1.39407	-0.986668	5e-05	0.000306142
LRRCC1	chr8:86019322-86058314	4.81657	4.00234	4.40946	0.943197	0.656622	0.79991	-2.46269	5e-05	0.000236201		4.06075	4.23236	4.14656	1.09304	1.02283	1.05793	-1.97067	5e-05	0.00021129		1.96864	1.62748	1.79806	0.749808	0.48906	0.619434	-1.53742	5e-05	0.000348422		3.50043	2.58949	3.04496	1.12607	1.00457	1.06532	-1.51514	5e-05	0.000306142
LRRN4	chr20:6021191-6034726	1.79336	2.31258	2.05297	5.63367	6.64646	6.14007	1.58054	5e-05	0.000236201		6.5476	7.02455	6.78608	11.1389	11.9378	11.5383	0.765787	5e-05	0.00021129		2.11776	2.81024	2.464	8.40346	11.5573	9.98036	2.01809	5e-05	0.000348422		7.14027	9.37226	8.25626	19.5285	24.1213	21.8249	1.40241	5e-05	0.000306142
LSR	chr19:35739558-35758867	0.980944	0.98346	0.982202	9.71529	14.6887	12.202	3.63495	5e-05	0.000236201		1.20397	1.04171	1.12284	14.9287	17.8887	16.4087	3.86924	5e-05	0.00021129		2.22666	3.09135	2.65901	3.99867	5.98859	4.99363	0.909203	5e-05	0.000348422		1.74854	1.82449	1.78651	4.85471	5.6163	5.2355	1.55118	5e-05	0.000306142
LTBP3	chr11:65292547-65325699	46.016	48.3049	47.1605	18.7006	21.8016	20.2511	-1.21958	5e-05	0.000236201		63.0029	67.1264	65.0646	27.4786	31.4144	29.4465	-1.14378	5e-05	0.00021129		28.014	33.5659	30.79	14.9221	19.8236	17.3728	-0.825627	5e-05	0.000348422		59.874	76.0663	67.9701	27.8499	36.8079	32.3289	-1.07208	5e-05	0.000306142
LUC7L	chr16:238967-279481	10.7359	11.0072	10.8716	25.328	27.6789	26.5034	1.28562	5e-05	0.000236201		10.0258	10.2905	10.1581	21.9278	21.2516	21.5897	1.08771	5e-05	0.00021129		15.9235	16.7902	16.3568	23.864	26.1786	25.0213	0.613261	5e-05	0.000348422		13.2392	14.3938	13.8165	20.7204	21.3457	21.0331	0.606266	5e-05	0.000306142
LURAP1L	chr9:12693385-12823059	2.36501	1.95518	2.16009	0.143653	0.129131	0.136392	-3.98526	5e-05	0.000236201		1.81218	1.97056	1.89137	0.496452	0.295326	0.395889	-2.25627	5e-05	0.00021129		1.60604	1.26497	1.43551	0.162187	0.128485	0.145336	-3.3041	5e-05	0.000348422		3.7263	3.17217	3.44923	0.199766	0.137875	0.168821	-4.35271	5e-05	0.000306142
LY6E	chr8:144099901-144103827	172.396	177.512	174.954	60.7941	77.4972	69.1456	-1.33927	5e-05	0.000236201		162.168	171.365	166.767	61.5725	70.5913	66.0819	-1.3355	5e-05	0.00021129		108.292	121.596	114.944	43.3298	63.0302	53.18	-1.11198	5e-05	0.000348422		93.8479	109.242	101.545	44.0881	51.2375	47.6628	-1.09118	5e-05	0.000306142
LYRM9	chr17:26205339-26220409	2.88615	2.71067	2.79841	1.30778	1.23431	1.27105	-1.13859	5e-05	0.000236201		1.57993	1.90595	1.74294	1.01258	1.12416	1.06837	-0.706108	0.00045	0.00157792		1.81333	1.76686	1.79009	1.06819	1.25982	1.164	-0.620939	0.0072	0.0265056		1.89427	2.02944	1.96185	0.92774	1.32919	1.12846	-0.797856	0.0003	0.00157738
MAD2L1	chr4:120980578-120988013	167.732	147.225	157.479	93.3612	85.4012	89.3812	-0.817113	5e-05	0.000236201		140.129	141.429	140.779	82.5039	68.8837	75.6938	-0.895188	5e-05	0.00021129		145.127	118.115	131.621	77.8477	64.2306	71.0391	-0.889707	5e-05	0.000348422		110.174	94.3137	102.244	65.1623	55.235	60.1987	-0.764209	5e-05	0.000306142
MAN1A1	chr6:119498365-119670931	7.20347	7.26879	7.23613	0.0591929	0.0513411	0.055267	-7.03266	5e-05	0.000236201		7.60856	8.34767	7.97812	0.127537	0.163396	0.145466	-5.77729	5e-05	0.00021129		2.09126	1.8993	1.99528	0.0565538	0.0406562	0.048605	-5.35934	5e-05	0.000348422		4.85395	3.83311	4.34353	0.0547671	0.0629204	0.0588438	-6.20583	5e-05	0.000306142
MANCR	chr10:4692376-4720262	11.8573	10.1115	10.9844	0.67458	0.535839	0.605209	-4.18187	5e-05	0.000236201		4.85964	5.28445	5.07205	0.308601	0.316571	0.312586	-4.02024	5e-05	0.00021129		11.7643	9.12603	10.4452	2.85249	2.45285	2.65267	-1.97732	5e-05	0.000348422		15.395	12.1141	13.7546	2.08123	1.95999	2.02061	-2.76705	5e-05	0.000306142
MANEAL	chr1:38259773-38267278	2.98507	2.88889	2.93698	5.03241	5.82836	5.43038	0.886722	5e-05	0.000236201		3.16561	3.28731	3.22646	5.7394	6.50895	6.12418	0.924564	5e-05	0.00021129		3.17041	3.51104	3.34073	6.0758	7.18034	6.62807	0.988428	5e-05	0.000348422		3.58122	3.95909	3.77015	6.53243	6.88999	6.71121	0.83195	5e-05	0.000306142
MANSC1	chr12:12482217-12503169	4.97036	5.311	5.14068	2.24623	2.129	2.18762	-1.2326	5e-05	0.000236201		6.93319	7.45092	7.19206	3.01223	2.58899	2.80061	-1.36066	5e-05	0.00021129		3.62334	3.45713	3.54024	1.2119	1.33146	1.27168	-1.47711	5e-05	0.000348422		5.88065	5.92076	5.90071	1.8853	1.82105	1.85318	-1.67089	5e-05	0.000306142
MAP1B	chr5:71403094-71505397	7.84975	7.56044	7.70509	1.46537	1.16877	1.31707	-2.54848	5e-05	0.000236201		6.64246	6.90519	6.77383	1.11688	1.05098	1.08393	-2.6437	5e-05	0.00021129		12.9635	14.1783	13.5709	4.44014	4.07914	4.25964	-1.67171	5e-05	0.000348422		18.3903	17.6459	18.0181	5.79621	5.70458	5.75039	-1.64772	5e-05	0.000306142
MAP2K6	chr17:67410837-67550002	3.30705	2.71741	3.01223	1.03477	0.666654	0.850711	-1.82409	5e-05	0.000236201		10.2018	10.1629	10.1823	1.39392	1.3753	1.38461	-2.87852	5e-05	0.00021129		1.12862	1.17937	1.154	0.447083	0.517295	0.482189	-1.25897	5e-05	0.000348422		8.36475	6.90023	7.63249	0.840841	1.00171	0.921275	-3.05045	5e-05	0.000306142
MAP3K14	chr17:43325291-43394430	4.38267	4.37396	4.37831	11.395	11.4297	11.4124	1.38215	5e-05	0.000236201		5.69832	5.46183	5.58008	12.9147	13.3911	13.1529	1.23702	5e-05	0.00021129		6.65998	7.8764	7.26819	13.4123	17.0592	15.2357	1.06779	5e-05	0.000348422		6.56911	7.68652	7.12782	12.8419	14.4925	13.6672	0.939187	5e-05	0.000306142
MAP7	chr6:136663418-136871957	0.842811	0.703545	0.773178	2.09884	1.81799	1.95842	1.34082	5e-05	0.000236201		1.14522	1.27194	1.20858	3.1616	2.86813	3.01486	1.31878	5e-05	0.00021129		0.437412	0.532382	0.484897	1.33658	1.31732	1.32695	1.45236	5e-05	0.000348422		0.988285	0.868164	0.928224	1.5463	1.73294	1.63962	0.820816	5e-05	0.000306142
MAPK11	chr22:50702141-50708822	2.41772	2.85375	2.63573	4.20381	5.17364	4.68873	0.830993	5e-05	0.000236201		2.2767	2.07427	2.17549	4.75894	5.07518	4.91706	1.17646	5e-05	0.00021129		1.63323	2.02138	1.82731	4.41341	4.86943	4.64142	1.34485	5e-05	0.000348422		3.06937	3.68399	3.37668	5.61592	6.95537	6.28564	0.896456	5e-05	0.000306142
MAPK12	chr22:50691329-50700239	17.0067	18.9965	18.0016	28.5469	36.2045	32.3757	0.84679	5e-05	0.000236201		9.50989	9.98129	9.74559	19.1033	21.534	20.3186	1.05998	5e-05	0.00021129		15.6526	17.8074	16.73	25.1272	34.6277	29.8775	0.83662	5e-05	0.000348422		8.92766	11.5937	10.2607	21.1228	26.4325	23.7776	1.21248	5e-05	0.000306142
MAPK13	chr6:36098260-36112301	10.3525	10.6569	10.5047	7.08122	6.54262	6.81192	-0.6249	5e-05	0.000236201		10.15	10.3228	10.2364	5.39125	5.71826	5.55476	-0.881913	5e-05	0.00021129		4.16892	4.27897	4.22395	2.3331	2.18718	2.26014	-0.902176	5e-05	0.000348422		7.9364	7.42264	7.67952	2.3398	2.40355	2.37168	-1.69511	5e-05	0.000306142
MAPKAPK3	chr3:50649292-50686728	22.6466	22.7477	22.6972	13.5557	14.1506	13.8532	-0.712294	5e-05	0.000236201		20.1754	21.3235	20.7495	11.4248	11.5607	11.4928	-0.852346	5e-05	0.00021129		31.1095	32.3422	31.7259	15.8834	17.8742	16.8788	-0.910446	5e-05	0.000348422		20.1481	21.7273	20.9377	10.5322	12.1627	11.3474	-0.883741	5e-05	0.000306142
MARC2	chr1:220921587-220958157	7.1429	7.39604	7.26947	12.3767	11.9695	12.1731	0.743773	5e-05	0.000236201		7.52021	7.50597	7.51309	13.2713	13.5857	13.4285	0.837821	5e-05	0.00021129		4.00242	3.69196	3.84719	8.22435	7.02333	7.62384	0.986713	5e-05	0.000348422		5.86169	5.0926	5.47714	11.5046	11.0881	11.2963	1.04436	5e-05	0.000306142
MARCKS	chr6:114178513-114184652	81.0951	77.6942	79.3946	22.4897	22.7826	22.6362	-1.81041	5e-05	0.000236201		94.164	93.8865	94.0253	22.2185	22.6379	22.4282	-2.06774	5e-05	0.00021129		54.2698	48.1984	51.2341	32.3404	27.0633	29.7019	-0.78655	5e-05	0.000348422		58.605	51.9271	55.266	29.3445	26.7212	28.0328	-0.979275	5e-05	0.000306142
MARK1	chr1:220701524-220837799	0.109065	0.0820508	0.095558	1.8867	1.91405	1.90037	4.31376	5e-05	0.000236201		0.0354152	0.109357	0.0723861	2.26046	2.27115	2.26581	4.96817	5e-05	0.00021129		0.39682	0.489393	0.443106	1.46943	1.35149	1.41046	1.67044	5e-05	0.000348422		0.64224	0.578798	0.610519	1.89238	1.58146	1.73692	1.50842	5e-05	0.000306142
MCAM	chr11:119179233-119187840	31.1685	31.9388	31.5537	10.1411	11.1033	10.6222	-1.57072	5e-05	0.000236201		25.2852	25.6173	25.4513	5.92693	6.17933	6.05313	-2.07199	5e-05	0.00021129		28.4445	30.1614	29.3029	15.3434	17.8645	16.6039	-0.81952	5e-05	0.000348422		23.9751	26.6773	25.3262	10.5757	12.1785	11.3771	-1.1545	5e-05	0.000306142
MCTP1	chr5:94041241-94620279	1.09542	0.946859	1.02114	2.66375	2.34417	2.50396	1.29403	5e-05	0.000236201		0.837189	1.10121	0.969201	2.61808	2.74219	2.68013	1.46744	5e-05	0.00021129		1.52075	1.32436	1.42255	4.62573	3.50343	4.06458	1.51462	5e-05	0.000348422		1.85751	1.39126	1.62439	4.19315	3.56243	3.87779	1.25534	5e-05	0.000306142
MDK	chr11:46402333-46405387	167.693	170.262	168.977	60.1232	74.2648	67.194	-1.33042	5e-05	0.000236201		169.074	163.401	166.238	74.4078	79.3335	76.8707	-1.11274	5e-05	0.00021129		68.5979	72.3603	70.4791	25.9365	32.1293	29.0329	-1.27951	5e-05	0.000348422		79.8633	90.34	85.1017	32.4723	40.1124	36.2924	-1.22952	5e-05	0.000306142
MED16	chr19:867961-893218	28.7324	29.1352	28.9338	51.2705	66.345	58.8078	1.02325	5e-05	0.000236201		26.2955	27.9731	27.1343	58.0574	69.6966	63.877	1.23518	5e-05	0.00021129		28.5989	36.4027	32.5008	64.7607	95.1952	79.9779	1.29913	5e-05	0.000348422		26.7988	37.0869	31.9429	68.0364	87.7424	77.8894	1.28593	5e-05	0.000306142
MED21	chr12:27175454-27183606	16.9422	15.5468	16.2445	10.8551	9.50441	10.1797	-0.674254	5e-05	0.000236201		19.3161	19.1138	19.215	12.0872	11.1357	11.6115	-0.726683	5e-05	0.00021129		16.1449	13.6921	14.9185	10.3586	8.81804	9.58833	-0.637752	5e-05	0.000348422		19.0097	15.6377	17.3237	11.4427	10.0879	10.7653	-0.686359	5e-05	0.000306142
MED30	chr8:118532951-118552501	41.1024	42.8248	41.9636	25.1386	28.7111	26.9248	-0.640201	5e-05	0.000236201		35.2537	34.8091	35.0314	23.3125	22.5748	22.9437	-0.610552	5e-05	0.00021129		24.7254	23.9794	24.3524	15.8134	14.7876	15.3005	-0.670484	5e-05	0.000348422		22.4951	24.1687	23.3319	16.1907	14.6359	15.4133	-0.598128	0.0001	0.000582212
MEIS3P1	chr17:15690163-15693019	7.50213	6.90575	7.20394	3.6104	3.32306	3.46673	-1.05521	5e-05	0.000236201		6.65509	6.3868	6.52094	3.69724	3.56483	3.63103	-0.844702	5e-05	0.00021129		6.28092	5.96211	6.12151	2.82176	2.54736	2.68456	-1.1892	5e-05	0.000348422		5.84214	6.18546	6.0138	2.83787	2.66991	2.75389	-1.1268	5e-05	0.000306142
MEX3B	chr15:82334118-82338484	1.23956	1.20487	1.22222	3.52339	3.52115	3.52227	1.52701	5e-05	0.000236201		1.33	1.35035	1.34018	2.43622	2.44711	2.44167	0.865444	5e-05	0.00021129		1.69386	1.76274	1.7283	7.7093	7.69239	7.70085	2.15566	5e-05	0.000348422		1.5048	1.9661	1.73545	4.9883	5.02925	5.00877	1.52915	5e-05	0.000306142
MGARP	chr4:140187316-140201492	0.13481	0.218803	0.176806	1.9086	2.15513	2.03187	3.52256	5e-05	0.000236201		0.217338	0.396989	0.307164	1.47619	1.2785	1.37734	2.16481	5e-05	0.00021129		0.282018	0.187264	0.234641	2.50887	2.43629	2.47258	3.39749	5e-05	0.000348422		0.246086	0.203254	0.22467	2.69216	2.11216	2.40216	3.41845	5e-05	0.000306142
MGAT4B	chr5:179224597-179285840	140.558	147.46	144.009	58.7199	70.6628	64.6913	-1.15451	5e-05	0.000236201		149	161.079	155.04	64.7479	72.2898	68.5188	-1.17807	5e-05	0.00021129		90.4001	103.677	97.0388	51.5183	69.6949	60.6066	-0.679087	0.00415	0.0166768		102.067	132.063	117.065	54.7706	69.8111	62.2908	-0.910218	0.0001	0.000582212
MGAT5B	chr17:74864797-74946471	6.32879	6.68014	6.50447	2.2671	2.69557	2.48134	-1.39031	5e-05	0.000236201		5.70729	6.26774	5.98751	3.11333	3.3159	3.21461	-0.897312	5e-05	0.00021129		5.68339	7.38778	6.53559	3.37265	5.14659	4.25962	-0.617591	5e-05	0.000348422		6.57296	8.63675	7.60485	4.2284	5.1846	4.7065	-0.692266	5e-05	0.000306142
MGST3	chr1:165600109-165625372	98.209	90.0014	94.1052	49.7561	51.3858	50.571	-0.895966	5e-05	0.000236201		115.799	109.211	112.505	55.3515	52.4234	53.8875	-1.06197	5e-05	0.00021129		70.7959	61.707	66.2515	45.651	42.1226	43.8868	-0.594165	0.0001	0.000659971		92.3529	85.5896	88.9713	49.7666	54.4477	52.1071	-0.771858	5e-05	0.000306142
MIER2	chr19:305574-344841	12.4497	12.0855	12.2676	6.42444	8.24925	7.33684	-0.741622	5e-05	0.000236201		12.6	13.938	13.269	6.48744	8.17688	7.33216	-0.855752	5e-05	0.00021129		10.6556	12.5762	11.6159	5.5497	8.72486	7.13728	-0.702654	5e-05	0.000348422		11.0812	12.9591	12.0202	6.85017	8.84522	7.84769	-0.615118	0.0001	0.000582212
MIR100HG	chr11:121899036-122293579	4.10385	3.91145	4.00765	0.366054	0.329907	0.34798	-3.52568	5e-05	0.000236201		2.01958	1.97627	1.99792	0.289241	0.139107	0.214174	-3.22165	5e-05	0.00021129		2.49902	2.07885	2.28893	0.559528	0.474114	0.516821	-2.14694	5e-05	0.000348422		4.24676	3.11409	3.68043	0.392551	0.392803	0.392677	-3.22846	5e-05	0.000306142
MIR193BHG	chr16:14396144-14420374	0.555073	0.465716	0.510394	2.36471	2.3799	2.37231	2.21661	0.00115	0.00391204		1.22997	0.661465	0.945718	3.09291	3.38802	3.24047	1.77672	5e-05	0.00021129		0.582879	0.658754	0.620817	2.51933	2.11001	2.31467	1.89857	5e-05	0.000348422		0.652654	0.739916	0.696285	4.04379	5.37624	4.71001	2.75798	5e-05	0.000306142
MIS18BP1	chr14:45672392-45722605	14.5371	13.4839	14.0105	9.85301	7.73771	8.79536	-0.671696	5e-05	0.000236201		15.4088	13.6524	14.5306	8.46457	7.68269	8.07363	-0.847803	5e-05	0.00021129		10.9752	9.67366	10.3244	6.98947	5.23111	6.11029	-0.756751	5e-05	0.000348422		13.3854	11.0506	12.218	7.67444	6.34207	7.00826	-0.801883	5e-05	0.000306142
MISP	chr19:751112-764319	0.51022	0.53434	0.52228	7.00366	9.00335	8.0035	3.93774	5e-05	0.000236201		0.980881	1.21887	1.09988	8.0844	9.255	8.6697	2.97864	5e-05	0.00021129		0.607212	0.706629	0.65692	3.76985	4.50818	4.13901	2.6555	5e-05	0.000348422		1.29933	1.38696	1.34315	11.1598	13.3246	12.2422	3.18817	5e-05	0.000306142
MITF	chr3:69788585-70017488	0.842387	0.831375	0.836881	1.68035	1.3836	1.53198	0.8723	5e-05	0.000236201		0.655192	0.649366	0.652279	1.87445	1.899	1.88673	1.53232	5e-05	0.00021129		1.55222	1.52699	1.53961	2.90975	2.66914	2.78944	0.857417	5e-05	0.000348422		1.6568	1.43818	1.54749	3.29732	3.21588	3.2566	1.07344	5e-05	0.000306142
MKL1	chr22:40766565-41032723	3.56348	3.81317	3.68832	6.66252	8.26492	7.46372	1.01693	5e-05	0.000236201		5.08144	5.27337	5.17741	8.75593	10.0164	9.38619	0.85831	5e-05	0.00021129		7.03051	8.96309	7.9968	12.029	15.4889	13.759	0.782876	5e-05	0.000348422		7.15676	8.78051	7.96864	13.0381	14.371	13.7046	0.782251	5e-05	0.000306142
MLPH	chr2:238395052-238463961	8.83702	8.8381	8.83756	5.15041	5.30444	5.22742	-0.757547	5e-05	0.000236201		9.05471	8.02691	8.54081	2.75368	2.75293	2.7533	-1.63321	5e-05	0.00021129		8.77989	8.81848	8.79919	2.76077	2.80069	2.78073	-1.66191	5e-05	0.000348422		10.245	10.5333	10.3891	2.09413	2.45534	2.27473	-2.19131	5e-05	0.000306142
MMP16	chr8:89049459-89339717	1.06142	1.1345	1.09796	0.0752766	0.0263127	0.0507946	-4.434	5e-05	0.000236201		1.1676	1.00171	1.08466	0.0607329	0.04992	0.0553264	-4.29313	5e-05	0.00021129		2.72952	2.55297	2.64124	0.362871	0.328582	0.345726	-2.93351	5e-05	0.000348422		2.58669	2.07365	2.33017	0.366721	0.274698	0.32071	-2.8611	5e-05	0.000306142
MMP2	chr16:55512741-55540603	39.8804	39.7491	39.8147	3.04506	3.18556	3.11531	-3.67586	5e-05	0.000236201		158.878	162.956	160.917	9.17391	9.78891	9.48141	-4.08507	5e-05	0.00021129		16.3024	17.6974	16.9999	4.43133	5.29765	4.86449	-1.80517	5e-05	0.000348422		59.0944	61.7689	60.4317	11.3206	13.1699	12.2453	-2.30308	5e-05	0.000306142
MNX1	chr7:156797546-156803347	1.08427	0.915701	0.999987	2.04607	3.49707	2.77157	1.47072	5e-05	0.000236201		0.952688	1.35797	1.15533	2.40439	3.6422	3.02329	1.38782	5e-05	0.00021129		0.796345	1.19517	0.995759	1.82117	3.42882	2.62499	1.39844	5e-05	0.000348422		1.51251	2.48153	1.99702	2.58278	3.69987	3.14133	0.653526	0.0007	0.00330375
MOK	chr14:102690786-102771537	5.29602	4.728	5.01201	21.1261	19.9977	20.5619	2.03651	5e-05	0.000236201		3.89644	3.46723	3.68184	13.1995	12.6836	12.9415	1.81351	5e-05	0.00021129		9.3624	8.99934	9.18087	21.6323	23.3565	22.4944	1.29287	5e-05	0.000348422		7.13508	8.61872	7.8769	17.2417	19.0412	18.1414	1.20359	5e-05	0.000306142
MOXD1	chr6:132617193-132722673	20.8786	20.3827	20.6307	5.6028	5.25625	5.42953	-1.92589	5e-05	0.000236201		14.6028	15.0218	14.8123	5.93735	5.79375	5.86555	-1.33646	5e-05	0.00021129		9.66509	8.24925	8.95717	4.52413	4.17512	4.34963	-1.04215	5e-05	0.000348422		11.9801	10.8998	11.44	4.61623	5.04558	4.8309	-1.24372	5e-05	0.000306142
MPP5	chr14:67708011-67802778	15.4207	15.3254	15.3731	44.0614	35.5399	39.8006	1.37239	5e-05	0.000236201		16.5871	15.9513	16.2692	50.062	46.5576	48.3098	1.57017	5e-05	0.00021129		26.8077	24.7732	25.7905	71.8951	58.734	65.3146	1.34057	5e-05	0.000348422		25.0007	21.0551	23.0279	70.0906	61.9293	66.01	1.5193	5e-05	0.000306142
MRAS	chr3:138066489-138124377	3.3062	3.66275	3.48447	1.53452	1.44982	1.49217	-1.22353	5e-05	0.000236201		3.14492	3.29235	3.21863	1.49906	1.39008	1.44457	-1.15581	5e-05	0.00021129		1.74807	1.497	1.62254	1.18885	0.892833	1.04084	-0.6405	0.00025	0.00148544		2.05736	2.26964	2.1635	1.15421	1.31389	1.23405	-0.809966	5e-05	0.000306142
MRPS21	chr1:150266261-150281414	42.8723	41.8611	42.3667	23.1592	23.62	23.3896	-0.857062	5e-05	0.000236201		40.3382	40.0923	40.2152	19.8725	18.4536	19.1631	-1.06941	5e-05	0.00021129		30.2647	26.9966	28.6307	17.6539	15.0734	16.3637	-0.807062	5e-05	0.000348422		24.1008	23.1449	23.6229	12.7361	12.7186	12.7274	-0.892249	5e-05	0.000306142
MSLN	chr16:810764-818865	2.39175	2.56703	2.47939	8.22342	10.0607	9.14205	1.88253	5e-05	0.000236201		1.47114	1.89789	1.68452	5.31614	5.8812	5.59867	1.73275	5e-05	0.00021129		1.64446	2.6406	2.14253	10.6547	12.7441	11.6994	2.44905	5e-05	0.000348422		2.73659	3.85793	3.29726	9.5725	12.6083	11.0904	1.74997	5e-05	0.000306142
MSRB3	chr12:65672422-66036152	14.4925	14.7811	14.6368	25.7464	23.9194	24.8329	0.762654	5e-05	0.000236201		14.446	13.6037	14.0249	27.9713	27.2241	27.5977	0.976561	5e-05	0.00021129		15.8019	15.0478	15.4249	37.2604	32.7674	35.0139	1.18267	5e-05	0.000348422		18.1942	17.3218	17.758	41.1947	37.8362	39.5154	1.15394	5e-05	0.000306142
MT1L	chr16:56651372-56652730	36.6876	36.9995	36.8435	101.028	116.84	108.934	1.56397	5e-05	0.000236201		30.1944	28.7024	29.4484	90.8782	97.98	94.4291	1.68104	5e-05	0.00021129		19.2039	20.6064	19.9052	104.409	131.908	118.158	2.56951	5e-05	0.000348422		18.0971	22.6028	20.3499	131.852	149.569	140.71	2.78963	5e-05	0.000306142
MTCL1	chr18:8717368-8832775	5.2877	5.44712	5.36741	14.3286	14.5447	14.4366	1.42744	5e-05	0.000236201		6.01825	6.42722	6.22274	13.4486	14.7326	14.0906	1.17911	5e-05	0.00021129		13.3879	16.4944	14.9411	24.1653	28.6854	26.4254	0.822633	5e-05	0.000348422		11.8926	14.1491	13.0208	23.5808	25.8824	24.7316	0.925534	5e-05	0.000306142
MTFP1	chr22:30821610-30825041	20.5477	20.7283	20.638	31.7143	41.887	36.8007	0.834427	5e-05	0.000236201		16.7232	16.6942	16.7087	40.8011	42.1203	41.4607	1.31114	5e-05	0.00021129		16.881	18.0636	17.4723	25.9064	30.1774	28.0419	0.682512	5e-05	0.000348422		15.4743	19.352	17.4132	27.7443	34.4693	31.1068	0.83705	5e-05	0.000306142
MTG1	chr10:135207620-135238121	7.67076	8.25162	7.96119	12.723	14.9049	13.814	0.795073	5e-05	0.000236201		7.39312	6.9526	7.17286	13.6575	13.5199	13.5887	0.921785	5e-05	0.00021129		7.29915	7.29911	7.29913	11.5383	13.468	12.5031	0.776495	5e-05	0.000348422		7.30445	8.13712	7.72079	10.918	13.4487	12.1834	0.658091	5e-05	0.000306142
MUC1	chr1:155158299-155162706	0.882835	0.552354	0.717595	1.21268	1.22979	1.22124	0.767103	0.0043	0.0124146		1.06338	1.02654	1.04496	3.32722	3.51951	3.42336	1.71197	5e-05	0.00021129		0.146406	0.205481	0.175944	1.87627	3.01327	2.44477	3.79652	5e-05	0.000348422		1.00396	0.946856	0.975408	1.78894	2.34659	2.06777	1.084	5e-05	0.000306142
MXRA8	chr1:1288068-1298921	0.418354	0.497486	0.45792	1.50835	1.66985	1.5891	1.79504	5e-05	0.000236201		0.514314	0.458535	0.486425	1.04784	1.21906	1.13345	1.22043	5e-05	0.00021129		0.358673	0.47728	0.417977	0.958142	1.21252	1.08533	1.37664	5e-05	0.000348422		1.03692	1.13454	1.08573	2.10821	2.22434	2.16627	0.996556	5e-05	0.000306142
MYBL1	chr8:67474409-67525484	7.91435	7.98448	7.94941	21.9533	15.6657	18.8095	1.24254	5e-05	0.000236201		6.80517	6.91838	6.86177	13.534	12.3487	12.9414	0.915335	5e-05	0.00021129		16.8795	16.2578	16.5687	30.629	25.9304	28.2797	0.771311	5e-05	0.000348422		12.045	9.64445	10.8447	20.8906	18.0599	19.4752	0.844649	5e-05	0.000306142
MYCL	chr1:40361095-40367687	0.378491	0.340839	0.359665	2.09601	2.10341	2.09971	2.54546	5e-05	0.000236201		0.28714	0.214836	0.250988	1.99376	2.14657	2.07017	3.04406	5e-05	0.00021129		0.387311	0.332827	0.360069	1.40837	1.59418	1.50128	2.05985	5e-05	0.000348422		0.188967	0.212935	0.200951	1.7708	2.07705	1.92393	3.25914	5e-05	0.000306142
MYH9	chr22:36677322-36784112	79.9283	79.9463	79.9373	141.411	149.877	145.644	0.865507	5e-05	0.000236201		96.6782	100.762	98.72	194.103	200.549	197.326	0.99917	5e-05	0.00021129		132.222	167.928	150.075	292.114	394.424	343.269	1.19366	5e-05	0.000348422		165.242	208.954	187.098	448.616	514.726	481.671	1.36426	5e-05	0.000306142
MYL12A	chr18:3247479-3278282	249.489	204.645	227.067	453.418	432.605	443.012	0.964228	5e-05	0.000236201		238.748	224.94	231.844	527.24	461.275	494.258	1.09211	5e-05	0.00021129		273.029	232.393	252.711	503.128	424.215	463.672	0.875615	5e-05	0.000348422		271.461	224.785	248.123	504.106	450.616	477.361	0.944025	5e-05	0.000306142
MYL9	chr20:34894244-35201678	41.9213	39.6892	40.8052	138.335	168.066	153.201	1.9086	5e-05	0.000236201		30.0789	28.529	29.3039	170.541	171.893	171.217	2.54666	5e-05	0.00021129		80.2911	88.5342	84.4127	374.336	465.188	419.762	2.31404	5e-05	0.000348422		50.2572	59.7055	54.9814	341.729	405.654	373.691	2.76483	5e-05	0.000306142
MYOF	chr10:95066185-95242074	26.5231	27.2627	26.8929	48.1408	41.4689	44.8048	0.73643	5e-05	0.000236201		36.6174	38.1622	37.3898	56.5265	57.034	56.7803	0.602745	5e-05	0.00021129		34.2072	36.6514	35.4293	66.0445	63.6879	64.8662	0.872525	5e-05	0.000348422		70.5803	67.6226	69.1015	106.479	104.141	105.31	0.607854	5e-05	0.000306142
MYRF	chr11:61520108-61555990	16.3985	16.6478	16.5232	3.51585	3.77206	3.64395	-2.18091	5e-05	0.000236201		15.0545	14.4972	14.7759	3.63389	3.80539	3.71964	-1.99001	5e-05	0.00021129		6.57145	7.78408	7.17776	2.50721	3.22312	2.86516	-1.32492	5e-05	0.000348422		10.2965	12.2828	11.2896	3.53973	4.08662	3.81317	-1.56594	5e-05	0.000306142
NAA16	chr13:41707063-41951166	2.29614	1.77382	2.03498	5.36897	4.50444	4.9367	1.27853	5e-05	0.000236201		2.63243	2.42235	2.52739	5.03406	4.72565	4.87985	0.949192	5e-05	0.00021129		3.6813	3.43374	3.55752	6.119	5.0222	5.5706	0.64696	0.0029	0.0123735		3.64407	3.12543	3.38475	6.63986	5.38138	6.01062	0.828465	0.0001	0.000582212
NAA60	chr16:3493610-3536963	11.378	11.1975	11.2877	18.9611	21.1523	20.0567	0.829329	5e-05	0.000236201		14.3859	14.2442	14.3151	22.9343	25.7628	24.3485	0.766299	5e-05	0.00021129		14.0398	15.923	14.9814	20.8516	27.2573	24.0544	0.683133	5e-05	0.000348422		14.6639	17.2804	15.9721	24.5825	27.6311	26.1068	0.708869	5e-05	0.000306142
NAAA	chr4:76831807-76862166	4.21313	4.02894	4.12104	7.78938	8.21394	8.00166	0.957292	5e-05	0.000236201		3.03197	3.02303	3.0275	6.49101	6.93644	6.71372	1.14899	5e-05	0.00021129		3.76591	3.61116	3.68854	8.42027	9.85261	9.13644	1.30858	5e-05	0.000348422		2.9204	3.4491	3.18475	8.9646	9.57253	9.26857	1.54117	5e-05	0.000306142
NALCN	chr13:101360578-102068859	0.675381	0.657084	0.666233	2.038	1.73141	1.8847	1.50024	5e-05	0.000236201		0.443694	0.495247	0.46947	1.61207	1.70326	1.65767	1.82005	5e-05	0.00021129		1.20962	1.22134	1.21548	2.0418	1.76321	1.9025	0.646373	5e-05	0.000348422		1.43652	1.27225	1.35439	2.272	1.80943	2.04072	0.591439	0.0003	0.00157738
NAV2	chr11:19372270-20143147	4.42575	4.28575	4.35575	1.47259	1.33414	1.40337	-1.63403	5e-05	0.000236201		3.82975	4.38899	4.10937	1.09281	1.06492	1.07887	-1.9294	5e-05	0.00021129		3.38752	3.60604	3.49678	1.58169	1.78216	1.68193	-1.05591	5e-05	0.000348422		4.96525	5.99096	5.4781	1.4072	1.4153	1.41125	-1.9567	5e-05	0.000306142
NCAPD2	chr12:6603297-6641132	92.3804	90.6019	91.4912	52.0535	52.5511	52.3023	-0.806758	5e-05	0.000236201		87.9042	89.1763	88.5402	57.9586	57.4553	57.7069	-0.617588	5e-05	0.00021129		68.7874	73.2066	70.997	39.3514	40.2146	39.783	-0.835608	5e-05	0.000348422		86.1369	93.4504	89.7937	55.2314	57.8597	56.5455	-0.667201	5e-05	0.000306142
NCF2	chr1:183524696-183560056	13.7099	12.7468	13.2283	5.3131	4.90716	5.11013	-1.3722	5e-05	0.000236201		11.9059	11.8109	11.8584	3.51821	3.34327	3.43074	-1.78932	5e-05	0.00021129		11.5085	11.5962	11.5523	1.19391	1.30351	1.24871	-3.20967	5e-05	0.000348422		12.9403	12.4372	12.6888	0.663929	0.849387	0.756658	-4.06777	5e-05	0.000306142
NDST1	chr5:149877339-149937773	8.85658	9.54535	9.20096	18.9908	19.773	19.3819	1.07485	5e-05	0.000236201		11.7028	11.7721	11.7374	25.3545	27.6216	26.488	1.17422	5e-05	0.00021129		22.3474	27.2948	24.8211	59.9587	71.2392	65.5989	1.40211	5e-05	0.000348422		22.517	25.9889	24.253	67.7	76.2432	71.9716	1.56927	5e-05	0.000306142
NEK2	chr1:211831598-211848972	68.7916	61.9293	65.3604	34.3276	29.8254	32.0765	-1.0269	5e-05	0.000236201		57.1828	56.9643	57.0736	27.8991	24.7127	26.3059	-1.11744	5e-05	0.00021129		42.6749	37.7297	40.2023	25.1797	22.0405	23.6101	-0.767874	5e-05	0.000348422		41.4419	35.5006	38.4713	22.1293	19.991	21.0602	-0.869266	5e-05	0.000306142
NEK7	chr1:198126107-198291548	43.2114	41.1895	42.2004	29.7148	25.7383	27.7265	-0.60599	5e-05	0.000236201		47.9051	47.119	47.512	30.1316	27.4308	28.7812	-0.723167	5e-05	0.00021129		42.1805	35.1184	38.6495	28.5694	21.8515	25.2105	-0.616424	5e-05	0.000348422		49.6089	39.4733	44.5411	27.9356	24.7328	26.3342	-0.758198	5e-05	0.000306142
NEK8	chr17:27055831-27069784	0.719541	0.634483	0.677012	1.18527	1.07251	1.12889	0.737653	0.00085	0.00299919		1.21737	1.17867	1.19802	2.75211	3.3104	3.03125	1.33926	5e-05	0.00021129		0.642553	0.622746	0.632649	1.19022	1.08822	1.13922	0.848568	0.00025	0.00148544		1.37843	1.69184	1.53514	3.47342	4.01296	3.74319	1.2859	5e-05	0.000306142
NES	chr1:156638555-156647189	38.4089	37.6829	38.0459	8.51215	8.65662	8.58438	-2.14795	5e-05	0.000236201		32.0762	31.0597	31.5679	6.67536	7.13138	6.90337	-2.19309	5e-05	0.00021129		11.4249	12.8944	12.1597	7.52978	8.07059	7.80019	-0.640522	5e-05	0.000348422		23.1319	24.8719	24.0019	11.1957	12.1322	11.664	-1.04109	5e-05	0.000306142
NET1	chr10:5454513-5501019	32.8548	30.9647	31.9098	15.9696	14.4343	15.202	-1.06974	5e-05	0.000236201		42.9008	42.5459	42.7233	13.9915	14.222	14.1067	-1.59864	5e-05	0.00021129		23.1905	21.6709	22.4307	12.7547	11.2777	12.0162	-0.900492	5e-05	0.000348422		30.9458	26.5696	28.7577	11.8402	11.6337	11.7369	-1.29289	5e-05	0.000306142
NF2	chr22:29999544-30094589	7.54929	7.89705	7.72317	17.9058	18.0106	17.9582	1.21738	5e-05	0.000236201		6.52829	6.73434	6.63132	18.1185	19.6226	18.8706	1.50877	5e-05	0.00021129		23.8544	26.483	25.1687	40.6211	44.0767	42.3489	0.750693	5e-05	0.000348422		20.0214	23.0897	21.5555	41.0083	44.7681	42.8882	0.992521	5e-05	0.000306142
NID1	chr1:236139131-236228481	61.4842	64.9639	63.2241	24.6042	25.0053	24.8047	-1.34986	5e-05	0.000236201		51.8983	52.7611	52.3297	24.0057	24.9623	24.484	-1.09579	5e-05	0.00021129		26.492	30.1292	28.3106	13.5689	15.0957	14.3323	-0.982073	5e-05	0.000348422		34.2045	35.3037	34.7541	17.7336	19.2515	18.4925	-0.910241	5e-05	0.000306142
NID2	chr14:52471519-52535946	1.96777	1.96432	1.96604	6.19246	6.03794	6.1152	1.6371	5e-05	0.000236201		1.41782	1.41635	1.41709	5.75436	5.61321	5.68379	2.00392	5e-05	0.00021129		1.48174	1.79674	1.63924	4.52065	4.62339	4.57202	1.47981	5e-05	0.000348422		2.12675	2.07129	2.09902	5.86917	5.98561	5.92739	1.49768	5e-05	0.000306142
NIPAL2	chr8:99202053-99306621	1.91044	1.98766	1.94905	0.987952	0.683575	0.835764	-1.2216	5e-05	0.000236201		2.42103	2.10554	2.26329	1.4125	1.28978	1.35114	-0.74424	5e-05	0.00021129		1.70088	1.47871	1.5898	1.00984	0.943188	0.976513	-0.703129	0.0001	0.000659971		2.62574	2.25349	2.43962	1.43976	1.38158	1.41067	-0.790271	5e-05	0.000306142
NIPAL3	chr1:24645811-24799473	10.3129	10.6081	10.4605	5.77961	5.12464	5.45212	-0.940065	5e-05	0.000236201		10.1061	9.82276	9.96445	5.23303	5.32769	5.28036	-0.916154	5e-05	0.00021129		11.571	12.7739	12.1724	4.28289	4.6345	4.4587	-1.44892	5e-05	0.000348422		10.7604	11.2841	11.0223	3.09806	3.19143	3.14475	-1.80941	5e-05	0.000306142
NIPSNAP1	chr22:29950797-29977326	46.0812	43.4435	44.7624	64.9279	69.9577	67.4428	0.591378	5e-05	0.000236201		36.9444	38.809	37.8767	66.1015	65.4531	65.7773	0.796279	5e-05	0.00021129		23.852	23.146	23.499	46.4196	48.5168	47.4682	1.01436	5e-05	0.000348422		31.9579	31.9053	31.9316	53.4661	56.8706	55.1684	0.788857	5e-05	0.000306142
NKX6-1	chr4:85414435-85419387	1.81914	1.74125	1.78019	0.83255	1.39015	1.11135	-0.679722	0.00925	0.0241743		1.53552	1.70868	1.6221	0.743149	1.20807	0.975608	-0.73349	0.00205	0.0061088		1.60251	2.04005	1.82128	0.736772	0.760668	0.74872	-1.28245	0.00055	0.00297769		1.90482	2.214	2.05941	0.573712	1.28438	0.929046	-1.14841	0.0005	0.00248889
NLGN1	chr3:173116237-174001139	2.06729	2.13197	2.09963	0.0714044	0.0546845	0.0630445	-5.05762	5e-05	0.000236201		1.76844	1.88765	1.82804	0.0961718	0.105524	0.100848	-4.18005	5e-05	0.00021129		2.76497	2.82606	2.79552	0.306887	0.252267	0.279577	-3.3218	5e-05	0.000348422		3.29695	2.82847	3.06271	0.350439	0.425447	0.387943	-2.98089	5e-05	0.000306142
NMU	chr4:56461395-56502865	5.42685	5.03868	5.23277	0.113378	0.0962714	0.104825	-5.64152	0.0011	0.00376575		4.72934	4.19801	4.46367	0.147498	0.0560992	0.101799	-5.45444	0.0008	0.0026315		6.11659	4.45941	5.288	0.13021	0.0680349	0.0991223	-5.73737	0.0004	0.00224969		4.90964	5.02123	4.96543	0.113481	0.107069	0.110275	-5.49274	0.0002	0.00109145
NOL4L	chr20:31030861-31172875	11.4772	11.6415	11.5593	4.27255	3.98617	4.12936	-1.48507	5e-05	0.000236201		10.7173	10.6543	10.6858	3.65769	4.17858	3.91813	-1.44746	5e-05	0.00021129		8.12635	9.3048	8.71558	3.95307	4.34393	4.1485	-1.07101	5e-05	0.000348422		9.01403	10.1517	9.58285	4.79222	5.09352	4.94287	-0.955105	5e-05	0.000306142
NPAS2	chr2:101436612-101613287	4.57822	4.93195	4.75508	0.18473	0.136797	0.160764	-4.88646	5e-05	0.000236201		5.96799	6.5501	6.25905	0.196739	0.261161	0.22895	-4.77284	5e-05	0.00021129		4.08283	3.8659	3.97437	0.165301	0.270249	0.217775	-4.18982	5e-05	0.000348422		9.28397	9.53513	9.40955	0.224708	0.247091	0.2359	-5.31788	5e-05	0.000306142
NPHP4	chr1:5922867-6161253	3.35085	3.5599	3.45538	4.93059	5.65781	5.2942	0.615568	0.0161	0.0388119		2.95508	3.12901	3.04205	5.74044	6.39825	6.06935	0.996499	0.0001	0.000402896		2.80993	3.44437	3.12715	4.18956	6.15671	5.17313	0.726191	0.00115	0.00567002		2.98219	4.30143	3.64181	5.91869	6.82385	6.37127	0.806926	0.00045	0.00226963
NPRL3	chr16:127017-188697	15.3699	15.9966	15.6833	26.2024	31.4397	28.821	0.877897	0.0001	0.000449365		15.6825	16.5288	16.1056	25.8756	27.9851	26.9304	0.741667	5e-05	0.00021129		19.8219	26.0192	22.9205	29.2885	43.2169	36.2527	0.661447	0.00125	0.00609613		19.1761	23.2022	21.1891	33.2192	39.1923	36.2058	0.772894	5e-05	0.000306142
NPTX1	chr17:78440632-78450404	0.154647	0.106967	0.130807	1.02667	1.02016	1.02342	2.96788	5e-05	0.000236201		0.252418	0.234161	0.24329	1.98467	2.18054	2.0826	3.09764	5e-05	0.00021129		0.326401	0.368826	0.347613	1.56457	1.61943	1.592	2.19528	5e-05	0.000348422		1.08538	1.33482	1.2101	4.92502	4.79542	4.86022	2.0059	5e-05	0.000306142
NR1D2	chr3:23986750-24022109	20.6717	18.0823	19.377	12.0742	9.67285	10.8735	-0.833525	5e-05	0.000236201		18.1881	18.5752	18.3817	9.09085	8.18944	8.64014	-1.08914	5e-05	0.00021129		23.4945	21.8985	22.6965	16.3466	13.0383	14.6924	-0.627397	5e-05	0.000348422		16.2484	13.6361	14.9422	10.7245	8.6961	9.71032	-0.621806	5e-05	0.000306142
NR2F1	chr5:92919042-92930315	2.40402	2.63887	2.52144	0.171472	0.222451	0.196962	-3.67826	5e-05	0.000236201		3.85155	3.56615	3.70885	0.178844	0.198581	0.188712	-4.29671	5e-05	0.00021129		5.03767	5.0347	5.03619	0.866926	1.17757	1.02225	-2.30059	5e-05	0.000348422		6.93811	8.13276	7.53544	0.568256	0.62079	0.594523	-3.66389	5e-05	0.000306142
NR2F1-AS1	chr5:92745061-92917026	2.22276	1.72453	1.97364	0.0471446	0.0412308	0.0441877	-5.48107	5e-05	0.000236201		3.26783	2.4902	2.87902	0.0307246	0.0845235	0.057624	-5.64276	5e-05	0.00021129		1.77365	1.65562	1.71463	0.197143	0.219508	0.208326	-3.04099	5e-05	0.000348422		3.16745	2.51708	2.84226	0.13733	0.149743	0.143537	-4.30755	5e-05	0.000306142
NR4A1	chr12:52416615-52453291	2.64277	2.64408	2.64342	0.79877	0.899397	0.849083	-1.63843	5e-05	0.000236201		2.02261	2.21138	2.11699	0.829017	0.945793	0.887405	-1.25435	5e-05	0.00021129		1.47806	2.23217	1.85512	0.595263	0.966751	0.781007	-1.2481	5e-05	0.000348422		2.85404	3.06024	2.95714	1.48017	1.94269	1.71143	-0.789004	5e-05	0.000306142
NREP	chr5:110831731-111353003	18.5851	19.0681	18.8266	8.09435	7.32367	7.70901	-1.28816	5e-05	0.000236201		29.7734	30.7456	30.2595	8.85128	8.21317	8.53223	-1.8264	5e-05	0.00021129		17.8968	15.5865	16.7417	10.0234	8.90658	9.46501	-0.822765	5e-05	0.000348422		24.9234	21.4159	23.1697	10.6133	10.4427	10.528	-1.13801	0.00025	0.00133538
NRP1	chr10:33466418-33623833	36.4877	34.4855	35.4866	12.054	11.2164	11.6352	-1.60878	5e-05	0.000236201		40.0315	40.5538	40.2926	18.6478	17.5076	18.0777	-1.1563	5e-05	0.00021129		41.7068	45.0128	43.3598	26.9201	27.3115	27.1158	-0.677226	5e-05	0.000348422		57.6345	56.4971	57.0658	36.2353	36.2949	36.2651	-0.654045	5e-05	0.000306142
NRTN	chr19:5823812-5828335	0.864284	1.7255	1.29489	2.92474	3.86889	3.39682	1.39135	5e-05	0.000236201		1.7152	1.42164	1.56842	3.32011	4.31607	3.81809	1.28354	5e-05	0.00021129		1.02367	1.49293	1.2583	3.21132	3.87607	3.5437	1.49378	5e-05	0.000348422		2.56475	3.42781	2.99628	4.65271	6.24053	5.44662	0.86219	0.0001	0.000582212
NTF3	chr12:5541279-5604465	0.159106	0.0523128	0.105709	2.83566	3.42551	3.13058	4.88826	0.00095	0.00330266		0.222045	0.158743	0.190394	3.898	3.83595	3.86697	4.34414	5e-05	0.00021129		0.97116	1.02458	0.997871	7.1345	8.20793	7.67121	2.94253	5e-05	0.000348422		1.18687	1.20478	1.19582	6.33338	7.07888	6.70613	2.48748	5e-05	0.000306142
NTN4	chr12:96043030-96184984	6.43007	7.01806	6.72407	22.5944	21.5939	22.0941	1.71626	5e-05	0.000236201		10.4272	10.3148	10.371	24.7721	26.7215	25.7468	1.31184	5e-05	0.00021129		9.16753	9.10088	9.1342	20.894	19.4638	20.1789	1.1435	5e-05	0.000348422		15.275	14.4397	14.8573	27.0768	25.9532	26.515	0.835634	5e-05	0.000306142
NTNG1	chr1:107682539-108027521	4.9721	4.84612	4.90911	0.617942	0.619353	0.618648	-2.98827	5e-05	0.000236201		4.68009	4.82559	4.75284	0.299793	0.299003	0.299398	-3.98865	5e-05	0.00021129		4.38869	4.30202	4.34535	0.67097	0.702506	0.686738	-2.66164	5e-05	0.000348422		7.14713	6.20731	6.67722	0.412689	0.364658	0.388673	-4.10262	5e-05	0.000306142
NUAK2	chr1:205271190-205290919	4.17988	4.68182	4.43085	9.39312	10.5271	9.96011	1.16858	5e-05	0.000236201		5.39943	5.54904	5.47424	17.2374	18.3529	17.7951	1.70075	5e-05	0.00021129		2.44997	3.07246	2.76121	8.30849	10.3682	9.33835	1.75787	5e-05	0.000348422		2.738	3.55244	3.14522	13.0888	15.4666	14.2777	2.18253	5e-05	0.000306142
NUBPL	chr14:32030590-32330429	8.54053	8.59609	8.56831	5.17377	4.29641	4.73509	-0.855618	5e-05	0.000236201		6.87735	6.88339	6.88037	4.36471	4.14456	4.25464	-0.693451	5e-05	0.00021129		9.30178	8.05643	8.67911	4.73405	4.08648	4.41026	-0.976682	5e-05	0.000348422		7.32694	6.72004	7.02349	3.9674	3.4252	3.6963	-0.926107	5e-05	0.000306142
NUP210	chr3:13357729-13461819	24.748	26.1198	25.4339	36.5298	40.1872	38.3585	0.592792	5e-05	0.000236201		29.5885	30.5599	30.0742	48.4634	54.849	51.6562	0.780415	5e-05	0.00021129		9.75027	12.1353	10.9428	27.0007	31.781	29.3908	1.42539	5e-05	0.000348422		25.6857	30.4538	28.0697	49.5965	56.2852	52.9408	0.915366	5e-05	0.000306142
NUP58	chr13:25875665-25916561	13.8394	13.8154	13.8274	33.8723	28.2398	31.056	1.16735	5e-05	0.000236201		12.5476	11.9133	12.2304	29.7112	28.4256	29.0684	1.24897	5e-05	0.00021129		15.204	13.3119	14.258	25.6053	22.6436	24.1245	0.758727	5e-05	0.000348422		17.6992	15.9531	16.8261	28.5602	25.4616	27.0109	0.682838	5e-05	0.000306142
NXNL2	chr9:91150015-91190704	2.49804	2.34791	2.42297	5.17087	6.95656	6.06371	1.32342	5e-05	0.000236201		1.53481	1.96985	1.75233	4.67879	5.29256	4.98568	1.50851	5e-05	0.00021129		1.98104	2.84668	2.41386	5.31968	8.54767	6.93367	1.52228	5e-05	0.000348422		2.18334	3.95365	3.0685	5.85281	6.08765	5.97023	0.960254	5e-05	0.000306142
OAF	chr11:120081682-120101041	10.0125	10.7098	10.3611	4.329	5.85181	5.0904	-1.02533	5e-05	0.000236201		6.83191	6.56566	6.69879	3.70486	4.24137	3.97312	-0.753628	5e-05	0.00021129		8.13024	8.78498	8.45761	2.7997	3.90345	3.35157	-1.33541	5e-05	0.000348422		6.6722	7.25195	6.96207	2.97239	3.67482	3.3236	-1.06677	5e-05	0.000306142
OAS3	chr12:113376237-113411055	15.1484	16.0601	15.6043	59.2061	60.1737	59.6899	1.93554	5e-05	0.000236201		26.3999	26.1102	26.2551	117.2	123.624	120.412	2.19731	5e-05	0.00021129		5.92709	8.11768	7.02239	16.8867	19.0192	17.9529	1.35419	5e-05	0.000348422		12.0541	13.1668	12.6104	22.8723	24.3492	23.6108	0.904827	5e-05	0.000306142
OCLN	chr5:68788118-68853931	1.47564	1.34104	1.40834	3.91091	3.18032	3.54562	1.33204	5e-05	0.000236201		1.86192	2.16619	2.01405	5.18916	4.99213	5.09065	1.33775	5e-05	0.00021129		0.721721	0.629928	0.675825	2.79896	2.38317	2.59106	1.93882	5e-05	0.000348422		1.84364	1.41805	1.63085	6.15667	5.33112	5.7439	1.81641	5e-05	0.000306142
ORAI1	chr12:122064454-122079946	18.2452	19.1575	18.7013	38.6182	55.4066	47.0124	1.3299	5e-05	0.000236201		19.8337	19.4751	19.6544	39.3497	45.2577	42.3037	1.10593	5e-05	0.00021129		28.6269	32.0897	30.3583	41.372	57.7811	49.5766	0.707566	5e-05	0.000348422		24.3531	31.6934	28.0232	45.956	55.3977	50.6769	0.854703	5e-05	0.000306142
OXTR	chr3:8792094-8811300	0.336369	0.371507	0.353938	1.35917	1.24768	1.30342	1.88074	5e-05	0.000236201		0.439021	0.323976	0.381499	1.00806	1.14771	1.07789	1.49846	5e-05	0.00021129		0.455642	0.374783	0.415212	7.15081	6.18552	6.66816	4.00537	5e-05	0.000348422		0.656613	0.431714	0.544163	5.74978	5.54698	5.64838	3.37572	5e-05	0.000306142
P3H2	chr3:189674516-189862635	18.9726	19.9289	19.4507	74.953	78.7611	76.857	1.98235	5e-05	0.000236201		13.6127	14.3836	13.9982	69.7466	72.9413	71.3439	2.34955	5e-05	0.00021129		15.2529	16.1031	15.678	124.701	120.649	122.675	2.96803	5e-05	0.000348422		17.4346	16.622	17.0283	103.817	101.661	102.739	2.59298	5e-05	0.000306142
PALM	chr19:708952-748330	1.3907	1.39828	1.39449	14.5971	19.0147	16.8059	3.59116	5e-05	0.000236201		1.50295	1.29836	1.40065	14.2543	16.5712	15.4128	3.45995	5e-05	0.00021129		0.623438	0.921503	0.772471	9.58923	14.0135	11.8014	3.93333	5e-05	0.000348422		1.54145	2.28641	1.91393	19.5226	25.3296	22.4261	3.55057	5e-05	0.000306142
PARP10	chr8:145051319-145060639	3.92208	3.93984	3.93096	8.64636	11.1503	9.89832	1.3323	5e-05	0.000236201		6.76194	6.89289	6.82742	14.8312	17.4055	16.1184	1.23929	5e-05	0.00021129		1.055	0.934495	0.994748	3.46018	5.7953	4.62774	2.2179	5e-05	0.000348422		3.31585	4.29919	3.80752	6.23511	8.49063	7.36287	0.951415	5e-05	0.000306142
PAWR	chr12:79978653-80084877	16.749	16.554	16.6515	36.1514	35.3441	35.7477	1.1022	5e-05	0.000236201		21.0072	22.2352	21.6212	38.7133	40.6446	39.679	0.875926	5e-05	0.00021129		28.1459	31.3063	29.7261	58.6951	58.5742	58.6347	0.980022	5e-05	0.000348422		32.6217	32.7978	32.7097	60.3374	57.9725	59.1549	0.854778	0.0001	0.000582212
PBK	chr8:27667137-27695612	57.4394	51.4504	54.4449	34.1319	32.6298	33.3808	-0.705778	5e-05	0.000236201		43.6985	44.051	43.8747	26.6125	23.3379	24.9752	-0.812894	5e-05	0.00021129		61.5848	51.8158	56.7003	32.1416	28.437	30.2893	-0.904548	5e-05	0.000348422		47.6593	42.6078	45.1335	26.6357	23.7152	25.1754	-0.842183	5e-05	0.000306142
PCDH10	chr4:134070444-134115765	2.59989	2.35938	2.47963	0.691526	0.731236	0.711381	-1.80143	5e-05	0.000236201		1.71593	1.75111	1.73352	0.619382	0.764383	0.691882	-1.32511	5e-05	0.00021129		2.75411	2.9184	2.83625	0.413768	0.448201	0.430985	-2.71828	5e-05	0.000348422		2.71833	2.86684	2.79258	0.662502	0.710786	0.686644	-2.02397	5e-05	0.000306142
PCSK9	chr1:55505148-55530526	0.297844	0.547655	0.422749	14.0328	17.2253	15.6291	5.20828	5e-05	0.000236201		19.3123	19.3911	19.3517	257.318	296.993	277.156	3.84016	5e-05	0.00021129		0.257375	0.374216	0.315796	3.71826	4.61244	4.16535	3.72138	5e-05	0.000348422		19.1241	24.3179	21.721	247.037	299.317	273.177	3.65267	5e-05	0.000306142
PDE10A	chr6:165740775-166075588	1.92623	1.94557	1.9359	5.02586	3.91959	4.47272	1.20815	5e-05	0.000236201		1.24922	1.10858	1.1789	3.87788	3.48067	3.67928	1.64198	5e-05	0.00021129		1.74468	1.79099	1.76783	7.22209	5.63179	6.42694	1.86215	5e-05	0.000348422		1.92307	1.54436	1.73371	6.21759	5.5095	5.86355	1.75791	5e-05	0.000306142
PDE9A	chr21:44073861-44195618	3.4393	3.61205	3.52568	1.62251	1.46508	1.54379	-1.19142	5e-05	0.000236201		2.49035	2.95333	2.72184	1.4648	1.68532	1.57506	-0.789177	0.0001	0.000402896		4.40291	3.99281	4.19786	0.452031	0.55431	0.503171	-3.06053	5e-05	0.000348422		5.04131	4.90474	4.97303	0.835599	1.046	0.9408	-2.40216	5e-05	0.000306142
PDLIM4	chr5:131593350-131609147	34.7145	34.8643	34.7894	10.113	13.3706	11.7418	-1.567	5e-05	0.000236201		20.3693	22.0599	21.2146	10.4312	11.3767	10.904	-0.960205	5e-05	0.00021129		19.4068	21.6963	20.5515	6.82636	8.79199	7.80917	-1.396	5e-05	0.000348422		17.6803	20.6123	19.1463	5.34126	6.13061	5.73593	-1.73896	5e-05	0.000306142
PDLIM5	chr4:95373007-95589378	22.6799	21.8644	22.2721	9.623	8.25162	8.93731	-1.31733	5e-05	0.000236201		34.6316	35.0407	34.8361	15.1968	14.1177	14.6573	-1.24897	5e-05	0.00021129		33.7999	31.0488	32.4243	16.5457	13.9608	15.2533	-1.08796	5e-05	0.000348422		43.3169	37.0052	40.1611	18.9041	18.4149	18.6595	-1.10589	5e-05	0.000306142
PDP1	chr8:94929082-94938296	19.5177	18.8319	19.1748	4.34237	3.65768	4.00003	-2.26113	5e-05	0.000236201		40.6587	41.567	41.1128	7.37046	6.84682	7.10864	-2.53194	5e-05	0.00021129		12.0846	11.5238	11.8042	6.12763	5.02341	5.57552	-1.08212	5e-05	0.000348422		24.2241	20.6972	22.4606	8.81416	7.2371	8.02563	-1.48471	5e-05	0.000306142
PDXK	chr21:45138977-45182188	23.4299	24.3921	23.911	52.1766	60.1931	56.1849	1.23251	5e-05	0.000236201		24.6646	25.7663	25.2155	41.4581	44.4533	42.9557	0.76854	5e-05	0.00021129		26.9768	30.1657	28.5712	108.1	124.688	116.394	2.02638	5e-05	0.000348422		25.4589	27.8413	26.6501	117.48	131.606	124.543	2.22443	5e-05	0.000306142
PDZK1IP1	chr1:47649260-47655771	51.7375	49.4823	50.6099	134.459	166.02	150.24	1.56977	5e-05	0.000236201		62.6485	66.8585	64.7535	217.86	236.947	227.404	1.81223	5e-05	0.00021129		0.653046	0.375263	0.514154	10.7721	12.6533	11.7127	4.50973	5e-05	0.000348422		1.51406	1.36621	1.44014	15.0381	17.4203	16.2292	3.49431	5e-05	0.000306142
PELI1	chr2:64319785-64371605	2.71526	2.7308	2.72303	8.26286	7.6537	7.95828	1.54724	5e-05	0.000236201		3.72567	3.14317	3.43442	22.3301	20.0935	21.2118	2.62673	5e-05	0.00021129		2.49327	2.41448	2.45387	12.322	10.2201	11.271	2.19948	5e-05	0.000348422		4.04851	3.52936	3.78894	20.6621	19.2572	19.9597	2.39722	5e-05	0.000306142
PERP	chr6:138409641-138428660	44.37	39.5933	41.9817	26.7853	22.9792	24.8823	-0.754641	5e-05	0.000236201		47.8937	47.0726	47.4832	20.8479	20.8184	20.8332	-1.18853	5e-05	0.00021129		31.8489	25.9407	28.8948	20.4627	16.3743	18.4185	-0.649656	5e-05	0.000348422		36.1837	29.8063	32.995	16.3607	13.9612	15.1609	-1.12189	5e-05	0.000306142
PGD	chr1:10459048-10480568	51.1593	49.1689	50.1641	98.5467	105.301	101.924	1.02277	5e-05	0.000236201		60.8546	59.7581	60.3063	177.268	173.999	175.633	1.54219	5e-05	0.00021129		55.8238	56.018	55.9209	98.616	106.217	102.417	0.87299	5e-05	0.000348422		75.0257	81.2061	78.1159	164.798	173.7	169.249	1.11546	5e-05	0.000306142
PGF	chr14:75408532-75422467	12.6489	14.3144	13.4817	26.9909	36.0075	31.4992	1.22431	5e-05	0.000236201		12.7996	13.3792	13.0894	19.2013	21.5315	20.3664	0.63779	5e-05	0.00021129		6.24013	6.8846	6.56236	20.2516	27.9872	24.1194	1.87791	5e-05	0.000348422		10.0633	12.0205	11.0419	15.6774	19.429	17.5532	0.66874	5e-05	0.000306142
PHF20L1	chr8:133787603-133861052	9.19362	8.9846	9.08911	6.40491	5.30247	5.85369	-0.634793	5e-05	0.000236201		10.3149	10.8707	10.5928	6.94179	6.81297	6.87738	-0.623149	5e-05	0.00021129		15.4317	14.0935	14.7626	10.9253	8.46779	9.69652	-0.606406	0.0001	0.000659971		16.4492	13.7353	15.0923	9.97051	8.52172	9.24611	-0.706891	5e-05	0.000306142
PHLDA2	chr11:2949502-2950650	57.4346	55.0662	56.2504	19.2584	27.1581	23.2082	-1.27723	5e-05	0.000236201		54.1879	62.201	58.1944	17.253	22.9577	20.1053	-1.5333	5e-05	0.00021129		75.4376	89.1301	82.2839	31.9573	45.5711	38.7642	-1.08588	5e-05	0.000348422		86.7797	114.714	100.747	34.8793	43.6434	39.2614	-1.35955	5e-05	0.000306142
PHYHD1	chr9:131683173-131704320	0.059087	0.169142	0.114114	2.20859	3.40556	2.80707	4.62052	5e-05	0.000236201		0.303922	0.07883	0.191376	3.14432	3.82076	3.48254	4.18566	5e-05	0.00021129		0.0597624	0.0226808	0.0412216	2.26956	3.41716	2.84336	6.10805	0.0008	0.00413825		0.208939	0.175367	0.192153	2.96776	3.77576	3.37176	4.13317	5e-05	0.000306142
PIANP	chr12:6802956-6810009	2.86003	2.75041	2.80522	0.610836	0.794264	0.70255	-1.99744	5e-05	0.000236201		3.24454	2.99641	3.12047	0.70859	0.749321	0.728955	-2.09786	5e-05	0.00021129		0.855905	1.31129	1.0836	0.134384	0.404628	0.269506	-2.00744	5e-05	0.000348422		1.89273	2.0042	1.94847	0.602268	0.938692	0.77048	-1.33851	5e-05	0.000306142
PICK1	chr22:38453261-38471708	1.65009	1.62815	1.63912	3.40476	3.5521	3.47843	1.08551	5e-05	0.000236201		1.71364	1.45721	1.58542	3.78951	3.71149	3.7505	1.24222	5e-05	0.00021129		2.34272	2.85509	2.5989	3.60269	4.59604	4.09936	0.657498	0.00015	0.000958946		2.53964	2.64529	2.59247	4.14204	4.63793	4.38999	0.759891	5e-05	0.000306142
PID1	chr2:229888688-230136057	1.85106	2.1666	2.00883	0.192085	0.17384	0.182963	-3.45673	5e-05	0.000236201		2.48022	2.24944	2.36483	0.236169	0.123222	0.179695	-3.71811	5e-05	0.00021129		2.03773	2.3123	2.17502	0.829382	0.918967	0.874175	-1.31503	5e-05	0.000348422		2.20179	2.10856	2.15517	0.740835	0.776434	0.758634	-1.50633	5e-05	0.000306142
PIK3IP1	chr22:31677578-31688520	0.421262	0.587099	0.504181	1.5624	1.74839	1.65539	1.71516	5e-05	0.000236201		0.482246	0.868645	0.675446	3.71837	4.23026	3.97432	2.5568	5e-05	0.00021129		0.291245	0.282327	0.286786	1.68855	1.59885	1.6437	2.5189	5e-05	0.000348422		0.598266	0.697971	0.648118	2.75116	2.98719	2.86918	2.14631	5e-05	0.000306142
PIK3R3	chr1:46505811-46651634	1.38639	1.1949	1.29064	4.27648	4.05277	4.16462	1.69009	5e-05	0.000236201		2.80284	2.57558	2.68921	8.72263	9.10634	8.91448	1.72897	5e-05	0.00021129		3.91619	4.10709	4.01164	9.04044	7.73278	8.38661	1.0639	5e-05	0.000348422		6.30959	5.99648	6.15303	17.6744	17.0161	17.3453	1.49517	5e-05	0.000306142
PIMREG	chr17:6347734-6354385	55.5861	57.1219	56.354	27.2223	33.7875	30.5049	-0.885477	5e-05	0.000236201		43.5949	45.8914	44.7431	25.9761	26.461	26.2186	-0.771078	5e-05	0.00021129		46.799	50.2937	48.5463	25.3358	29.7461	27.5409	-0.817786	5e-05	0.000348422		43.3616	53.6867	48.5241	24.7668	28.7126	26.7397	-0.85972	5e-05	0.000306142
PIR	chrX:15363712-15511711	9.0723	9.17175	9.12202	17.527	20.0377	18.7824	1.04195	5e-05	0.000236201		7.50731	7.04465	7.27598	19.3414	18.727	19.0342	1.38738	5e-05	0.00021129		6.53874	5.17926	5.859	10.9211	10.2245	10.5728	0.851635	5e-05	0.000348422		8.80282	9.84235	9.32259	14.5397	15.87	15.2048	0.705728	5e-05	0.000306142
PISD	chr22:31892124-32058550	11.713	12.2172	11.9651	30.4246	33.8332	32.1289	1.42504	5e-05	0.000236201		14.9509	15.5337	15.2423	34.2772	35.7403	35.0087	1.19964	5e-05	0.00021129		16.127	16.9553	16.5411	32.3433	38.0659	35.2046	1.08971	5e-05	0.000348422		12.4505	13.7247	13.0876	30.0904	31.9758	31.0331	1.24561	5e-05	0.000306142
PITPNM3	chr17:6354582-6459877	4.0484	4.77664	4.41252	0.919695	1.01159	0.96564	-2.19205	5e-05	0.000236201		3.23088	3.16196	3.19642	0.767875	0.939885	0.85388	-1.90435	5e-05	0.00021129		4.52494	5.00556	4.76525	1.6742	2.22806	1.95113	-1.28824	5e-05	0.000348422		3.75421	4.69244	4.22332	2.17618	2.3592	2.26769	-0.897155	5e-05	0.000306142
PKIA	chr8:79428335-79517502	19.7658	19.9123	19.839	4.88849	4.23218	4.56034	-2.12113	5e-05	0.000236201		20.8001	20.5707	20.6854	5.84593	5.22901	5.53747	-1.90131	5e-05	0.00021129		18.9739	16.4628	17.7183	5.68253	4.68191	5.18222	-1.7736	5e-05	0.000348422		20.6817	15.9638	18.3227	6.86573	5.89749	6.38161	-1.52164	5e-05	0.000306142
PKP3	chr11:392598-404908	11.394	12.913	12.1535	21.2959	28.2618	24.7788	1.02774	5e-05	0.000236201		9.36125	10.2527	9.80695	14.8708	18.3865	16.6286	0.761794	5e-05	0.00021129		11.8555	15.5204	13.688	19.6783	30.0724	24.8754	0.861808	5e-05	0.000348422		8.33778	11.6073	9.97256	14.4	17.0481	15.7241	0.656938	5e-05	0.000306142
PKP4	chr2:159313391-159591514	9.30397	9.57452	9.43924	15.4933	14.5796	15.0365	0.671723	5e-05	0.000236201		10.4824	10.3994	10.4409	16.1388	17.7916	16.9652	0.700333	5e-05	0.00021129		13.6035	14.5781	14.0908	21.0382	21.3749	21.2065	0.589752	0.0001	0.000659971		16.5206	16.2793	16.4	26.3987	25.8813	26.14	0.672565	5e-05	0.000306142
PLA2G4A	chr1:186798031-186958113	4.7296	4.02198	4.37579	0.250551	0.274354	0.262453	-4.05941	5e-05	0.000236201		5.33835	4.95516	5.14676	0.341635	0.320768	0.331201	-3.95788	5e-05	0.00021129		2.54181	2.25169	2.39675	0.592456	0.45556	0.524008	-2.19342	5e-05	0.000348422		2.44294	2.04699	2.24497	0.550347	0.493671	0.522009	-2.10455	5e-05	0.000306142
PLAC8	chr4:84011210-84035911	11.6739	11.2493	11.4616	59.3273	60.4719	59.8996	2.38574	5e-05	0.000236201		8.92466	8.45539	8.69002	36.3325	33.232	34.7822	2.00092	5e-05	0.00021129		18.4438	16.3423	17.393	124.774	117.3	121.037	2.79886	5e-05	0.000348422		13.6359	12.5563	13.0961	83.7729	82.3099	83.0414	2.66469	5e-05	0.000306142
PLAG1	chr8:57073467-57123859	1.62907	1.7348	1.68194	0.382368	0.229746	0.306057	-2.45825	5e-05	0.000236201		2.10272	2.2717	2.18721	0.39808	0.361493	0.379786	-2.52583	5e-05	0.00021129		1.45303	1.24666	1.34984	0.179205	0.10819	0.143698	-3.23168	5e-05	0.000348422		2.48898	2.09913	2.29405	0.213986	0.219935	0.216961	-3.40239	5e-05	0.000306142
PLCG2	chr16:81812862-81996298	7.29936	7.52615	7.41275	3.84205	3.51373	3.67789	-1.01113	5e-05	0.000236201		11.1735	11.019	11.0963	3.34702	3.65688	3.50195	-1.66384	5e-05	0.00021129		3.84043	3.8331	3.83676	2.30013	2.01495	2.15754	-0.830503	5e-05	0.000348422		10.1933	8.69777	9.44551	4.40177	4.27516	4.33846	-1.12244	5e-05	0.000306142
PLCL2	chr3:16926451-17132098	3.24111	2.80987	3.02549	1.22791	1.17259	1.20025	-1.33384	0.00065	0.00238156		3.1941	3.27989	3.237	1.59074	1.66333	1.62704	-0.99241	0.0012	0.00379906		2.71812	3.04073	2.87942	1.44706	1.22378	1.33542	-1.10849	0.0001	0.000659971		2.92491	2.58182	2.75336	1.42746	1.38779	1.40762	-0.967932	0.00025	0.00133538
PLEKHA5	chr12:19282625-19529333	12.8754	12.0638	12.4696	5.91308	4.62641	5.26975	-1.24261	5e-05	0.000236201		14.3683	14.1644	14.2663	5.62689	5.49818	5.56254	-1.3588	5e-05	0.00021129		8.08155	7.74058	7.91106	4.12614	3.80702	3.96658	-0.995978	5e-05	0.000348422		11.5855	9.6975	10.6415	4.58017	4.49677	4.53847	-1.22943	5e-05	0.000306142
PLEKHA6	chr1:204187978-204329057	6.97962	7.52089	7.25025	2.13689	2.08504	2.11097	-1.78013	5e-05	0.000236201		8.27418	8.28698	8.28058	2.15389	2.42096	2.28742	-1.85601	5e-05	0.00021129		5.10289	5.57204	5.33746	1.82978	2.09182	1.9608	-1.44471	5e-05	0.000348422		7.01455	7.43906	7.22681	2.38168	2.45856	2.42012	-1.57828	5e-05	0.000306142
PLEKHA7	chr11:16798843-17035963	1.26794	1.43944	1.35369	0.380018	0.426291	0.403154	-1.7475	5e-05	0.000236201		1.75476	1.89451	1.82464	0.580194	0.593383	0.586788	-1.6367	5e-05	0.00021129		2.1527	2.59727	2.37499	0.263235	0.201949	0.232592	-3.35205	5e-05	0.000348422		2.84142	3.32476	3.08309	0.641422	0.528125	0.584773	-2.39843	5e-05	0.000306142
PLEKHB1	chr11:73357222-73373864	0.333769	0.42331	0.37854	1.40095	1.21231	1.30663	1.78734	5e-05	0.000236201		0.661678	0.67122	0.666449	2.19914	2.73978	2.46946	1.88963	5e-05	0.00021129		0.335595	0.491773	0.413684	1.06216	1.21905	1.14061	1.4632	5e-05	0.000348422		1.16814	1.05263	1.11039	1.99617	3.07069	2.53343	1.19003	5e-05	0.000306142
PLEKHF1	chr19:30156326-30166383	2.75775	2.53358	2.64567	3.66476	5.99027	4.82751	0.867649	5e-05	0.000236201		2.59169	2.22709	2.40939	4.17013	4.18818	4.17915	0.794543	5e-05	0.00021129		3.17169	3.34955	3.26062	4.59586	5.99346	5.29466	0.699393	0.00015	0.000958946		2.5145	4.0967	3.3056	4.87064	6.49056	5.6806	0.781134	5e-05	0.000306142
PLLP	chr16:57290008-57318584	9.151	8.74315	8.94708	13.304	18.4146	15.8593	0.825841	5e-05	0.000236201		15.5424	17.8926	16.7175	25.4872	27.7973	26.6423	0.672355	5e-05	0.00021129		1.76145	1.83468	1.79807	5.53876	7.2876	6.41318	1.83459	5e-05	0.000348422		3.43148	4.8907	4.16109	14.6385	17.6971	16.1678	1.95809	5e-05	0.000306142
PLP2	chrX:49028183-49042853	278.218	270.673	274.445	138.146	169.06	153.603	-0.837309	5e-05	0.000236201		318.863	312.911	315.887	149.372	160.589	154.98	-1.02732	5e-05	0.00021129		285.14	294.374	289.757	178.675	196.755	187.715	-0.626301	5e-05	0.000348422		295.402	291.299	293.35	184.379	189.361	186.87	-0.650589	5e-05	0.000306142
PLPP2	chr19:281039-291435	52.4693	55.8321	54.1507	27.5896	36.509	32.0493	-0.756686	5e-05	0.000236201		41.7108	44.5383	43.1246	16.8094	20.1962	18.5028	-1.22077	5e-05	0.00021129		32.5402	37.1229	34.8316	13.0221	18.3841	15.7031	-1.14935	5e-05	0.000348422		27.7701	32.3407	30.0554	10.6623	14.2725	12.4674	-1.26946	5e-05	0.000306142
PLPP3	chr1:56960418-57045257	1.00928	1.14241	1.07584	0.437445	0.350894	0.394169	-1.44858	5e-05	0.000236201		1.24571	1.76234	1.50403	0.597477	0.695514	0.646495	-1.21812	5e-05	0.00021129		1.45383	1.5931	1.52346	0.270514	0.243089	0.256801	-2.56863	5e-05	0.000348422		1.18493	1.05471	1.11982	0.331321	0.342619	0.33697	-1.73258	5e-05	0.000306142
PLPPR3	chr19:812487-821952	2.78274	2.96549	2.87412	10.7934	17.2984	14.0459	2.28896	5e-05	0.000236201		1.29896	1.4969	1.39793	4.57525	5.92808	5.25166	1.90948	5e-05	0.00021129		0.421821	0.870422	0.646122	8.09088	14.0581	11.0745	4.09929	5e-05	0.000348422		0.432477	0.696501	0.564489	7.11253	9.27541	8.19397	3.85955	5e-05	0.000306142
PLSCR4	chr3:145910123-145968966	4.71173	3.94659	4.32916	0.160995	0.116388	0.138692	-4.96413	5e-05	0.000236201		6.53624	6.40606	6.47115	0.295105	0.380696	0.337901	-4.25935	5e-05	0.00021129		0.951051	1.15167	1.05136	0.514604	0.233635	0.37412	-1.49068	5e-05	0.000348422		3.41118	3.35324	3.38221	0.839993	0.620716	0.730354	-2.2113	5e-05	0.000306142
PLXNA2	chr1:208195587-208417665	1.67942	1.73167	1.70554	0.646564	0.778596	0.71258	-1.25911	5e-05	0.000236201		1.91092	1.90549	1.90821	1.04742	1.08097	1.0642	-0.84245	5e-05	0.00021129		7.18785	8.75369	7.97077	0.184008	0.244936	0.214472	-5.21586	5e-05	0.000348422		8.58855	9.26166	8.9251	0.332285	0.31291	0.322598	-4.79006	5e-05	0.000306142
PLXND1	chr3:129274055-129325582	6.00319	6.49505	6.24912	2.06734	2.28809	2.17772	-1.52084	5e-05	0.000236201		5.85542	5.94248	5.89895	1.78198	2.09483	1.9384	-1.60559	5e-05	0.00021129		2.36124	2.81335	2.58729	1.4626	1.97958	1.72109	-0.588123	0.00025	0.00148544		4.47055	5.71159	5.09107	2.34076	2.70844	2.5246	-1.01192	5e-05	0.000306142
PMAIP1	chr18:57567191-57571538	172.017	174.791	173.404	86.3175	76.6853	81.5014	-1.08924	5e-05	0.000236201		187.964	180.19	184.077	69.4849	61.1685	65.3267	-1.49456	5e-05	0.00021129		106.591	84.4376	95.5145	30.2228	23.3479	26.7853	-1.83428	5e-05	0.000348422		123.967	97.2851	110.626	27.7404	24.5975	26.1689	-2.07976	5e-05	0.000306142
PMP22	chr17:15133093-15168690	33.8321	33.1532	33.4927	14.7733	14.6903	14.7318	-1.18491	5e-05	0.000236201		24.9002	27.2016	26.0509	11.7661	12.6194	12.1928	-1.0953	5e-05	0.00021129		19.9831	18.2303	19.1067	8.01184	7.95807	7.98496	-1.25872	5e-05	0.000348422		18.4245	17.5491	17.9868	7.58754	7.19689	7.39221	-1.28286	5e-05	0.000306142
PNMA2	chr8:26362195-26371483	0.139967	0.133776	0.136871	6.19851	5.8218	6.01015	5.45651	5e-05	0.000236201		0.180517	0.164387	0.172452	7.29853	7.57929	7.43891	5.43082	5e-05	0.00021129		0.583204	0.571218	0.577211	10.7769	10.132	10.4545	4.17888	5e-05	0.000348422		2.39889	2.23426	2.31658	16.1631	15.5048	15.8339	2.77295	5e-05	0.000306142
PODXL	chr7:131185020-131241376	24.4045	24.289	24.3467	7.90135	8.12238	8.01186	-1.60352	5e-05	0.000236201		24.9091	25.0947	25.0019	6.46405	6.75138	6.60771	-1.91981	5e-05	0.00021129		38.8182	43.2284	41.0233	6.47824	7.41391	6.94608	-2.56217	5e-05	0.000348422		38.7369	36.4458	37.5913	8.68539	9.2189	8.95215	-2.07009	5e-05	0.000306142
PODXL2	chr3:127348001-127391653	3.00286	2.78028	2.89157	3.93496	4.9481	4.44153	0.619204	0.0004	0.00155403		2.07824	2.09349	2.08586	3.92614	3.97208	3.94911	0.920883	5e-05	0.00021129		2.45385	3.24864	2.85125	4.932	7.10243	6.01722	1.0775	5e-05	0.000348422		1.91327	2.09646	2.00487	4.31742	4.84909	4.58326	1.19287	5e-05	0.000306142
POLR2E	chr19:1065921-1095391	62.5557	61.0672	61.8114	153.484	179.142	166.313	1.42796	5e-05	0.000236201		61.6799	64.8124	63.2461	163.244	178.564	170.904	1.43414	5e-05	0.00021129		63.5045	74.3588	68.9316	157.208	196.902	177.055	1.36096	5e-05	0.000348422		59.2096	66.055	62.6323	157.031	178.929	167.98	1.42331	5e-05	0.000306142
POLRMT	chr19:617222-633568	19.2704	22.3461	20.8083	46.0055	61.9059	53.9557	1.37462	5e-05	0.000236201		17.2585	18.1123	17.6854	37.0455	42.6737	39.8596	1.17237	5e-05	0.00021129		19.5881	25.2895	22.4388	44.9915	63.5818	54.2867	1.2746	5e-05	0.000348422		14.6985	20.0534	17.376	38.8184	47.3486	43.0835	1.31004	5e-05	0.000306142
PPA2	chr4:106290233-106395227	53.8372	49.8465	51.8419	30.0966	28.4843	29.2905	-0.823686	5e-05	0.000236201		42.2747	41.7355	42.0051	25.9424	22.327	24.1347	-0.799455	5e-05	0.00021129		51.1553	41.239	46.1972	27.4148	23.9067	25.6607	-0.848242	5e-05	0.000348422		40.8963	34.3368	37.6166	24.4086	22.2411	23.3248	-0.6895	5e-05	0.000306142
PPCS	chr1:42896000-43119861	19.9723	19.9147	19.9435	32.4102	34.9465	33.6783	0.755901	0.00015	0.000645379		18.6358	17.2468	17.9413	31.9404	34.1717	33.0561	0.881631	5e-05	0.00021129		9.14749	10.0085	9.57801	18.8128	23.7433	21.278	1.15157	5e-05	0.000348422		11.6482	13.3865	12.5173	21.9051	23.1384	22.5218	0.847394	5e-05	0.000306142
PPFIBP1	chr12:27677044-27848497	11.3075	11.3104	11.3089	5.51861	4.19863	4.85862	-1.21884	5e-05	0.000236201		10.6287	10.5216	10.5752	5.11279	5.10522	5.109	-1.04957	5e-05	0.00021129		8.90963	8.67676	8.7932	4.44335	4.16929	4.30632	-1.02993	5e-05	0.000348422		12.4975	10.8027	11.6501	5.51494	5.57224	5.54359	-1.07145	5e-05	0.000306142
PPM1H	chr12:63037762-63328665	0.423697	0.373432	0.398564	3.21576	2.72744	2.9716	2.89836	5e-05	0.000236201		0.624735	0.709909	0.667322	3.55096	3.54702	3.54899	2.41095	5e-05	0.00021129		0.580579	0.602007	0.591293	8.62681	8.14662	8.38671	3.82616	5e-05	0.000348422		0.945544	0.99497	0.970257	9.57906	9.61708	9.59807	3.30631	5e-05	0.000306142
PPME1	chr11:73882107-73965748	24.7767	26.1684	25.4725	42.7219	43.8219	43.2719	0.764487	5e-05	0.000236201		20.7831	20.6867	20.7349	61.7211	62.8391	62.2801	1.58671	5e-05	0.00021129		37.0682	39.0369	38.0526	71.8395	77.0556	74.4475	0.968231	5e-05	0.000348422		28.831	28.0628	28.4469	90.7962	92.0794	91.4378	1.68452	5e-05	0.000306142
PPP1R15A	chr19:49375648-49379319	28.7887	26.0554	27.4221	12.61	12.5277	12.5689	-1.12548	5e-05	0.000236201		31.6956	30.2715	30.9836	14.7276	15.404	15.0658	-1.04023	5e-05	0.00021129		35.7617	39.543	37.6523	11.8121	13.9555	12.8838	-1.54719	5e-05	0.000348422		34.6451	37.7965	36.2208	10.9944	11.9558	11.4751	-1.65831	5e-05	0.000306142
PPP2R2A	chr8:26149006-26230195	36.6637	31.8726	34.2682	25.3841	19.5611	22.4726	-0.608703	5e-05	0.000236201		30.2497	29.2014	29.7256	19.574	18.6938	19.1339	-0.635573	5e-05	0.00021129		40.0007	33.6755	36.8381	26.6858	20.8427	23.7642	-0.632406	5e-05	0.000348422		34.1868	26.8501	30.5184	20.9167	17.6938	19.3053	-0.660687	5e-05	0.000306142
PPP2R2C	chr4:6322304-6565327	0.0637878	0.104706	0.084247	3.61818	3.93728	3.77773	5.48675	5e-05	0.000236201		0.0890972	0.126017	0.107557	2.20992	2.58384	2.39688	4.47799	5e-05	0.00021129		0.0574325	0.0834607	0.0704466	3.16073	3.19143	3.17608	5.49457	5e-05	0.000348422		0.150237	0.0920259	0.121132	2.37134	2.67188	2.52161	4.3797	5e-05	0.000306142
PRDM8	chr4:81106423-81125482	15.1977	16.0448	15.6213	5.51758	6.52819	6.02289	-1.37498	5e-05	0.000236201		11.2008	10.925	11.0629	3.35065	3.89423	3.62244	-1.6107	5e-05	0.00021129		9.78157	10.0254	9.90348	2.54818	2.83692	2.69255	-1.87896	5e-05	0.000348422		13.8927	14.6215	14.2571	2.37316	2.40034	2.38675	-2.57856	5e-05	0.000306142
PRICKLE1	chr12:42852139-42983572	0.576521	0.39276	0.48464	2.65372	2.19504	2.42438	2.32263	5e-05	0.000236201		2.28888	2.31497	2.30192	8.68846	8.87971	8.78408	1.93205	5e-05	0.00021129		3.51429	3.72014	3.61722	21.0346	19.3674	20.201	2.48147	5e-05	0.000348422		6.02987	5.8693	5.94959	23.3481	23.3101	23.3291	1.97127	5e-05	0.000306142
PRKAA2	chr1:57093463-57181008	2.6795	2.79759	2.73854	1.04668	0.711988	0.879335	-1.63892	5e-05	0.000236201		3.36979	3.24301	3.3064	0.947447	0.836397	0.891922	-1.89027	5e-05	0.00021129		2.1889	2.03072	2.10981	0.748014	0.559043	0.653529	-1.69079	5e-05	0.000348422		4.41322	3.55901	3.98611	1.13417	1.06545	1.09981	-1.85773	5e-05	0.000306142
PRKACB	chr1:84543657-84704181	13.3819	12.6912	13.0366	6.18679	5.01125	5.59902	-1.21932	5e-05	0.000236201		16.461	16.2225	16.3418	8.18792	7.45633	7.82213	-1.06293	5e-05	0.00021129		10.039	9.02673	9.53285	5.12479	4.07805	4.60142	-1.05083	5e-05	0.000348422		15.4913	12.0741	13.7827	7.4571	6.91762	7.18736	-0.939325	5e-05	0.000306142
PRKCE	chr2:45879042-46415129	2.71801	2.8606	2.78931	5.00363	4.92556	4.96459	0.831769	5e-05	0.000236201		2.86598	3.1178	2.99189	8.96973	8.98822	8.97898	1.58549	5e-05	0.00021129		5.48784	5.6451	5.56647	10.4345	10.4822	10.4583	0.909819	5e-05	0.000348422		5.54905	5.74708	5.64807	15.0355	15.6131	15.3243	1.43999	5e-05	0.000306142
PRPS1	chrX:106871653-106894256	42.5791	40.5014	41.5402	73.666	70.0888	71.8774	0.791028	5e-05	0.000236201		38.426	36.3338	37.3799	59.2408	58.0276	58.6342	0.649478	5e-05	0.00021129		63.3806	61.5813	62.4809	142.179	137.276	139.727	1.16113	5e-05	0.000348422		39.6178	37.5776	38.5977	102.819	99.8255	101.322	1.39236	5e-05	0.000306142
PRSS12	chr4:119201192-119273922	16.7318	17.1953	16.9636	4.65531	4.13325	4.39428	-1.94874	5e-05	0.000236201		14.6395	15.1767	14.9081	4.47743	4.77161	4.62452	-1.68872	5e-05	0.00021129		14.1521	13.3216	13.7368	6.04863	5.26259	5.65561	-1.2803	5e-05	0.000348422		22.0145	19.0127	20.5136	5.24014	5.00905	5.12459	-2.00107	5e-05	0.000306142
PSAT1	chr9:80911990-80945009	29.5361	30.2339	29.885	62.5726	59.2512	60.9119	1.0273	5e-05	0.000236201		26.762	26.3132	26.5376	100.445	97.751	99.098	1.90082	5e-05	0.00021129		37.6966	34.5284	36.1125	88.8473	80.9256	84.8865	1.23304	5e-05	0.000348422		60.4457	54.8464	57.646	125.479	120.58	123.029	1.09371	5e-05	0.000306142
PTBP2	chr1:97187160-97280605	9.33153	8.34644	8.83898	4.47286	3.40914	3.941	-1.16532	5e-05	0.000236201		7.55048	7.72768	7.63908	3.64264	3.84934	3.74599	-1.02805	5e-05	0.00021129		8.5979	7.92195	8.25993	3.77381	3.33839	3.5561	-1.21583	5e-05	0.000348422		6.41328	5.43814	5.92571	3.51884	3.25393	3.38638	-0.807242	5e-05	0.000306142
PTGFRN	chr1:117452544-117532980	12.8706	13.6501	13.2603	6.83443	6.88761	6.86102	-0.950622	5e-05	0.000236201		10.0661	10.7529	10.4095	6.81551	7.01938	6.91744	-0.589593	5e-05	0.00021129		8.08709	9.55765	8.82237	4.32614	3.99671	4.16143	-1.08409	5e-05	0.000348422		7.66354	9.29668	8.48011	3.65638	3.98972	3.82305	-1.14936	5e-05	0.000306142
PTGIS	chr20:48120410-48184707	0.0973164	0.0955426	0.0964295	8.33092	7.76897	8.04995	6.38336	5e-05	0.000236201		0.143	0.129144	0.136072	6.95004	6.88038	6.91521	5.66733	5e-05	0.00021129		0.0501726	0.0399182	0.0450454	15.2125	16.8645	16.0385	8.47594	5e-05	0.000348422		0.0305506	0.0586597	0.0446051	19.1841	21.7941	20.4891	8.84343	5e-05	0.000306142
PTGR2	chr14:74318533-74352168	3.35929	3.29105	3.32517	5.3705	4.66791	5.0192	0.594029	0.0004	0.00155403		1.7965	1.73778	1.76714	4.00155	3.31323	3.65739	1.0494	5e-05	0.00021129		1.90852	1.52191	1.71522	3.26696	2.78146	3.02421	0.818167	5e-05	0.000348422		1.92125	1.75589	1.83857	3.39313	3.11215	3.25264	0.823023	5e-05	0.000306142
PTPN21	chr14:88932121-89021123	4.52571	4.84827	4.68699	7.62094	7.1891	7.40502	0.659841	5e-05	0.000236201		7.27134	7.78734	7.52934	11.622	11.9078	11.7649	0.64389	5e-05	0.00021129		7.82658	7.86017	7.84338	14.1442	13.572	13.8581	0.82118	5e-05	0.000348422		12.902	11.9929	12.4475	20.4481	19.696	20.072	0.689333	5e-05	0.000306142
PTPN6	chr12:7055739-7070479	1.44385	1.59483	1.51934	4.5886	5.33159	4.96009	1.70692	5e-05	0.000236201		1.16084	1.03955	1.1002	5.08173	5.34766	5.21469	2.24482	5e-05	0.00021129		0.593013	0.554453	0.573733	1.35682	1.8156	1.58621	1.46713	5e-05	0.000348422		0.830894	0.935323	0.883109	1.74845	2.22676	1.9876	1.17037	5e-05	0.000306142
PTPRF	chr1:43991707-44089343	45.7576	50.1453	47.9515	70.5533	80.1675	75.3604	0.652232	5e-05	0.000236201		33.0199	33.8418	33.4309	52.13	58.2361	55.1831	0.723044	5e-05	0.00021129		38.3245	50.1346	44.2296	64.8375	83.7876	74.3125	0.748594	5e-05	0.000348422		32.4356	39.717	36.0763	68.7825	76.462	72.6223	1.00936	5e-05	0.000306142
PTPRM	chr18:7567313-8406859	4.40829	4.85182	4.63005	1.82932	1.81144	1.82038	-1.34679	5e-05	0.000236201		4.0704	4.05773	4.06406	1.63657	1.86698	1.75178	-1.2141	5e-05	0.00021129		3.47113	3.96252	3.71682	2.07693	2.10727	2.0921	-0.82912	5e-05	0.000348422		4.936	4.68787	4.81194	1.76401	1.7012	1.73261	-1.47367	5e-05	0.000306142
PTTG1	chr5:159848813-159855751	247.52	220.305	233.913	101.578	104.562	103.07	-1.18234	5e-05	0.000236201		201.421	188.287	194.854	84.0311	85.3041	84.6676	-1.20251	5e-05	0.00021129		186.036	167.593	176.814	87.7064	81.6177	84.6621	-1.06245	5e-05	0.000348422		153.257	145.533	149.395	71.2357	70.7188	70.9773	-1.0737	5e-05	0.000306142
QPCT	chr2:37571752-37600465	13.2729	13.017	13.145	8.55662	8.95288	8.75475	-0.586372	0.00015	0.000645379		17.2602	18.9008	18.0805	11.7063	10.9393	11.3228	-0.675206	5e-05	0.00021129		3.80367	2.9767	3.39018	1.66552	1.67313	1.66932	-1.0221	5e-05	0.000348422		6.14848	5.82881	5.98865	1.87401	1.90401	1.88901	-1.6646	5e-05	0.000306142
R3HDM4	chr19:896502-913225	32.312	33.3109	32.8114	88.062	114.443	101.253	1.62569	5e-05	0.000236201		30.5766	31.9074	31.242	91.9526	102.203	97.0778	1.63565	5e-05	0.00021129		40.7922	50.6799	45.7361	113.393	160.632	137.012	1.5829	5e-05	0.000348422		31.0601	40.1531	35.6066	100.19	121.327	110.758	1.6372	5e-05	0.000306142
RAMP1	chr2:238768186-238820759	9.65748	10.9342	10.2958	0.798794	1.15158	0.975189	-3.40023	5e-05	0.000236201		9.63658	9.3752	9.50589	0.989015	0.879542	0.934278	-3.3469	5e-05	0.00021129		6.65497	4.81415	5.73456	0.230341	0.390537	0.310439	-4.2073	5e-05	0.000348422		7.91262	11.9406	9.92659	0.466045	0.461101	0.463573	-4.42043	5e-05	0.000306142
RAP2B	chr3:152880000-152888413	22.4674	20.2006	21.334	10.7322	9.60234	10.1673	-1.06922	5e-05	0.000236201		16.569	16.9091	16.739	10.5562	10.5563	10.5562	-0.66512	5e-05	0.00021129		15.4541	14.1502	14.8021	10.9961	8.39781	9.69697	-0.610201	5e-05	0.000348422		17.1451	13.3359	15.2405	8.54519	7.69299	8.11909	-0.908522	5e-05	0.000306142
RAPGEF3	chr12:48128452-48152889	3.6368	3.9564	3.7966	7.21436	7.83987	7.52711	0.98739	5e-05	0.000236201		4.73563	4.53934	4.63748	9.22975	9.37179	9.30077	1.00401	5e-05	0.00021129		1.40945	1.58933	1.49939	8.96806	11.1907	10.0794	2.74896	5e-05	0.000348422		3.52481	3.81387	3.66934	15.0242	17.0791	16.0517	2.12913	5e-05	0.000306142
RARRES2	chr7:150035406-150038763	13.8755	13.109	13.4923	0.366708	0.359873	0.363291	-5.21487	5e-05	0.000236201		37.8042	35.1981	36.5011	0.567838	0.753744	0.660791	-5.7876	5e-05	0.00021129		2.36301	1.99402	2.17851	0.874364	0.84895	0.861657	-1.33816	0.00015	0.000958946		4.78947	6.20354	5.49651	1.42933	1.42047	1.4249	-1.94766	5e-05	0.000306142
RASAL1	chr12:113536623-113574044	1.19202	1.38714	1.28958	2.08553	2.24465	2.16509	0.747528	5e-05	0.000236201		1.52814	1.72578	1.62696	3.53966	4.31193	3.92579	1.2708	5e-05	0.00021129		0.106566	0.133423	0.119995	1.35985	1.44715	1.4035	3.54798	5e-05	0.000348422		1.42311	1.37571	1.39941	4.30805	5.01453	4.66129	1.73591	5e-05	0.000306142
RASSF8	chr12:26107587-26232825	8.1541	7.62388	7.88899	4.13921	2.77014	3.45468	-1.19129	5e-05	0.000236201		8.54208	9.33684	8.93946	4.23917	3.88629	4.06273	-1.13774	5e-05	0.00021129		11.594	10.392	10.993	5.75038	4.70195	5.22617	-1.07277	5e-05	0.000348422		13.733	10.348	12.0405	6.30273	5.36314	5.83294	-1.0456	5e-05	0.000306142
RBP7	chr1:10057254-10076078	1.86056	1.37717	1.61886	6.73071	8.30743	7.51907	2.21557	5e-05	0.000236201		1.84366	1.17316	1.50841	4.80621	4.29375	4.54998	1.59283	5e-05	0.00021129		0.666456	0.946129	0.806292	3.33378	3.51514	3.42446	2.0865	5e-05	0.000348422		0.813314	0.828304	0.820809	3.43281	3.76027	3.59654	2.13149	5e-05	0.000306142
RBPMS	chr8:30239634-30429778	47.9188	47.4484	47.6836	17.0653	20.879	18.9721	-1.32961	5e-05	0.000236201		50.509	53.7336	52.1213	21.0931	23.2146	22.1538	-1.23432	5e-05	0.00021129		34.9849	39.4731	37.229	17.09	25.0546	21.0723	-0.821078	5e-05	0.000348422		36.8138	37.3461	37.0799	19.6277	23.2781	21.4529	-0.789466	5e-05	0.000306142
RCAN3	chr1:24822743-24863510	9.50607	9.61811	9.56209	3.35999	3.47774	3.41887	-1.48381	5e-05	0.000236201		8.14183	7.86441	8.00312	1.52726	1.93217	1.72972	-2.21003	5e-05	0.00021129		8.99318	8.99189	8.99254	1.49643	1.23253	1.36448	-2.72038	5e-05	0.000348422		6.38635	6.36222	6.37428	0.698816	0.667137	0.682977	-3.22236	5e-05	0.000306142
RCOR2	chr11:63678692-63684316	3.25346	3.19491	3.22419	0.84473	1.27244	1.05859	-1.6068	5e-05	0.000236201		3.01757	2.99403	3.0058	0.969748	1.05911	1.01443	-1.56708	5e-05	0.00021129		0.982087	1.08669	1.03439	0.334236	0.260925	0.29758	-1.79743	5e-05	0.000348422		1.04003	1.66782	1.35393	0.595664	0.59628	0.595972	-1.18383	5e-05	0.000306142
RDM1	chr17:34245084-34257780	4.12044	3.30034	3.71039	6.78745	6.66933	6.72839	0.858691	5e-05	0.000236201		1.8377	2.03009	1.9339	4.42122	4.61333	4.51727	1.22394	5e-05	0.00021129		0.651463	0.696768	0.674116	1.69051	1.55202	1.62126	1.26605	5e-05	0.000348422		1.57949	1.12759	1.35354	2.61895	2.77602	2.69748	0.994875	0.001	0.00452003
RELB	chr19:45504706-45541456	7.72113	8.60815	8.16464	12.2455	15.6846	13.965	0.774359	5e-05	0.000236201		9.50862	9.84843	9.67853	23.1387	28.3079	25.7233	1.41022	5e-05	0.00021129		3.40567	4.12475	3.76521	6.49168	8.06786	7.27977	0.951162	5e-05	0.000348422		3.72382	4.83632	4.28007	5.67604	7.79045	6.73324	0.653666	0.0001	0.000582212
RFLNB	chr17:289770-295731	13.6895	13.1178	13.4037	26.5775	27.9621	27.2698	1.02468	5e-05	0.000236201		11.5107	10.6634	11.0871	19.7641	20.8047	20.2844	0.871489	5e-05	0.00021129		22.7453	24.5403	23.6428	50.2085	55.3054	52.757	1.15796	5e-05	0.000348422		15.8229	17.1015	16.4622	38.8488	38.0099	38.4293	1.22305	5e-05	0.000306142
RGS10	chr10:121259338-121302222	50.3743	50.492	50.4332	29.4952	30.3018	29.8985	-0.7543	5e-05	0.000236201		53.3498	49.8477	51.5987	27.335	25.4442	26.3896	-0.967367	5e-05	0.00021129		33.6905	30.8361	32.2633	20.922	20.853	20.8875	-0.627254	5e-05	0.000348422		44.8712	43.9938	44.4325	25.2033	26.0319	25.6176	-0.794479	5e-05	0.000306142
RGS17	chr6:153332031-153452389	3.95908	3.86417	3.91163	1.54255	1.22495	1.38375	-1.49918	5e-05	0.000236201		3.87803	4.09843	3.98823	1.73842	1.56851	1.65346	-1.27026	5e-05	0.00021129		2.04118	1.48437	1.76277	0.603968	0.663532	0.63375	-1.47586	5e-05	0.000348422		3.73849	2.85437	3.29643	1.23359	1.02777	1.13068	-1.54372	5e-05	0.000306142
RGS2	chr1:192778168-192781407	8.31034	6.31825	7.31429	1.74784	1.3653	1.55657	-2.23235	5e-05	0.000236201		5.77156	5.88853	5.83004	1.33488	1.39223	1.36356	-2.09613	5e-05	0.00021129		6.10339	5.57322	5.8383	1.27501	0.863861	1.06944	-2.4487	5e-05	0.000348422		5.96981	4.80725	5.38853	1.18195	1.19068	1.18631	-2.1834	5e-05	0.000306142
RGS20	chr8:54764367-54871864	3.71216	3.47014	3.59115	6.157	7.90649	7.03174	0.969435	5e-05	0.000236201		3.44934	3.19141	3.32038	7.39701	6.8983	7.14765	1.10612	5e-05	0.00021129		6.02315	5.55463	5.78889	11.3845	11.9062	11.6454	1.0084	5e-05	0.000348422		6.37472	6.32309	6.34891	11.9689	12.7151	12.342	0.958994	5e-05	0.000306142
RHBDL2	chr1:39351477-39407502	2.01011	2.11512	2.06261	3.70414	3.68561	3.69487	0.841051	5e-05	0.000236201		1.25914	1.44271	1.35092	3.68128	4.08853	3.8849	1.52393	5e-05	0.00021129		0.578029	0.714187	0.646108	1.39717	1.38114	1.38915	1.10436	5e-05	0.000348422		0.780876	0.603346	0.692111	1.16152	1.37526	1.26839	0.87392	0.0002	0.00109145
RHOD	chr11:66824288-66839488	10.4841	10.0439	10.264	22.6402	30.8724	26.7563	1.38228	5e-05	0.000236201		8.93186	10.7411	9.83647	21.1028	22.1876	21.6452	1.13784	5e-05	0.00021129		6.3545	7.50494	6.92972	17.2674	24.4512	20.8593	1.58982	5e-05	0.000348422		9.85225	11.2485	10.5504	18.9023	26.0472	22.4747	1.09101	5e-05	0.000306142
RHPN1	chr8:144451024-144466390	1.14079	1.40629	1.27354	2.57451	2.89059	2.73255	1.1014	5e-05	0.000236201		1.52328	1.57595	1.54962	2.8532	3.20376	3.02848	0.966682	5e-05	0.00021129		0.49936	0.513256	0.506308	1.15445	1.69044	1.42244	1.49029	5e-05	0.000348422		1.99511	2.26669	2.1309	3.34152	4.00078	3.67115	0.784769	5e-05	0.000306142
RHPN2	chr19:33469497-33555824	10.987	10.3085	10.6477	17.8693	18.3506	18.1099	0.766235	5e-05	0.000236201		9.31284	10.0519	9.68236	17.69	18.053	17.8715	0.884233	5e-05	0.00021129		8.24682	8.67692	8.46187	19.5796	19.2606	19.4201	1.1985	5e-05	0.000348422		7.95709	8.07394	8.01551	21.01	20.436	20.723	1.37037	5e-05	0.000306142
RNF126	chr19:647525-663233	35.0338	36.5677	35.8008	114.437	162.515	138.476	1.95157	5e-05	0.000236201		31.8745	35.5896	33.732	99.3531	121.628	110.491	1.71173	5e-05	0.00021129		74.3803	96.4495	85.4149	155.989	266.222	211.106	1.30541	5e-05	0.000348422		37.5309	51.4394	44.4851	111.622	140.467	126.044	1.50254	5e-05	0.000306142
RNF144B	chr6:18387580-18469105	2.7795	2.96631	2.8729	13.0777	10.779	11.9284	2.05381	5e-05	0.000236201		5.77618	5.79595	5.78606	30.1785	27.95	29.0643	2.32859	5e-05	0.00021129		3.69787	3.46089	3.57938	23.1858	19.5936	21.3897	2.57914	5e-05	0.000348422		4.41634	3.96752	4.19193	35.3902	32.7068	34.0485	3.0219	5e-05	0.000306142
RNF166	chr16:88762902-88772829	27.6481	28.373	28.0106	14.6727	18.5218	16.5972	-0.755029	5e-05	0.000236201		25.5327	25.9432	25.7379	14.6415	15.9204	15.281	-0.752161	5e-05	0.00021129		26.4477	30.0696	28.2586	13.672	18.0068	15.8394	-0.835173	5e-05	0.000348422		20.2287	23.6141	21.9214	12.37	14.6067	13.4884	-0.700627	5e-05	0.000306142
RNF185	chr22:31556137-31603005	8.03667	7.56857	7.80262	13.4752	12.3855	12.9304	0.728733	5e-05	0.000236201		8.89446	8.24208	8.56827	15.8292	15.4772	15.6532	0.869385	5e-05	0.00021129		10.4364	10.0334	10.2349	22.6307	22.3769	22.5038	1.13668	5e-05	0.000348422		10.1736	10.3029	10.2382	23.4588	23.5682	23.5135	1.19952	5e-05	0.000306142
ROBO1	chr3:78646387-79817059	2.21301	2.26079	2.2369	0.863365	0.884372	0.873868	-1.35601	5e-05	0.000236201		2.465	2.85879	2.6619	1.17575	1.23626	1.20601	-1.14222	5e-05	0.00021129		1.89247	2.01714	1.95481	1.06076	1.05427	1.05752	-0.886346	5e-05	0.000348422		3.39482	3.36097	3.37789	1.52894	1.49838	1.51366	-1.15808	5e-05	0.000306142
ROBO4	chr11:124754113-124767831	3.61633	3.69717	3.65675	1.02058	1.34928	1.18493	-1.62577	5e-05	0.000236201		3.82379	3.57043	3.69711	0.645452	0.809682	0.727567	-2.34524	5e-05	0.00021129		1.72558	1.81063	1.7681	0.284916	0.428963	0.356939	-2.30845	5e-05	0.000348422		3.45597	3.84265	3.64931	0.39865	0.521787	0.460218	-2.98723	5e-05	0.000306142
ROGDI	chr16:4846962-4852951	7.01201	7.23773	7.12487	11.1078	15.3439	13.2259	0.892427	5e-05	0.000236201		7.64398	7.27323	7.4586	11.7883	14.5416	13.165	0.819728	5e-05	0.00021129		6.22877	6.45649	6.34263	9.38992	13.1152	11.2526	0.8271	5e-05	0.000348422		7.54834	9.28243	8.41538	14.9428	19.0765	17.0097	1.01525	5e-05	0.000306142
ROR1	chr1:64239689-64647179	0.830767	0.783548	0.807157	2.12053	1.65567	1.8881	1.22601	5e-05	0.000236201		0.857856	0.754798	0.806327	2.73907	2.45708	2.59808	1.68801	5e-05	0.00021129		2.60653	2.76857	2.68755	6.91669	6.29837	6.60753	1.29782	5e-05	0.000348422		2.0568	1.94281	1.99981	9.02521	8.07746	8.55134	2.09629	5e-05	0.000306142
RPH3AL	chr17:62179-202633	11.055	12.1135	11.5843	4.63967	5.57893	5.1093	-1.18097	5e-05	0.000236201		8.9482	9.47598	9.21209	4.7938	5.50102	5.14741	-0.839682	5e-05	0.00021129		4.80353	5.19989	5.00171	3.01189	3.55643	3.28416	-0.606897	0.0004	0.00224969		7.57588	8.80187	8.18887	2.92706	3.84479	3.38593	-1.27411	5e-05	0.000306142
RPS6KL1	chr14:75370656-75389145	0.216417	0.227269	0.221843	1.571	1.53672	1.55386	2.80824	5e-05	0.000236201		0.0971971	0.178443	0.13782	1.17468	1.32802	1.25135	3.18263	5e-05	0.00021129		0.857144	1.04927	0.953206	2.33908	2.2379	2.28849	1.26354	5e-05	0.000348422		0.339861	0.539244	0.439553	1.55404	1.8874	1.72072	1.9689	5e-05	0.000306142
RRN3P3	chr16:22430866-22503541	0.760723	0.637574	0.699148	1.45825	1.92782	1.69303	1.27594	5e-05	0.000236201		1.06845	1.13002	1.09923	2.02584	2.44378	2.23481	1.02365	5e-05	0.00021129		0.662142	1.00096	0.831553	2.06803	2.27429	2.17116	1.38459	5e-05	0.000348422		1.27624	1.05825	1.16724	2.45252	2.80513	2.62882	1.17131	5e-05	0.000306142
RUSC2	chr9:35489829-35563896	5.76106	6.13323	5.94714	9.35049	10.7221	10.0363	0.754956	5e-05	0.000236201		5.29008	5.57733	5.4337	10.6371	12.5993	11.6182	1.09638	5e-05	0.00021129		10.1359	12.1213	11.1286	15.6539	21.4346	18.5443	0.7367	5e-05	0.000348422		9.08539	11.0118	10.0486	16.3556	19.1175	17.7365	0.819728	5e-05	0.000306142
S100A16	chr1:153579358-153585644	387.519	394.751	391.135	171.985	207.487	189.736	-1.04367	5e-05	0.000236201		354.587	349.171	351.879	154.76	158.473	156.617	-1.16784	5e-05	0.00021129		447.615	471.758	459.686	167.577	210.619	189.098	-1.28152	5e-05	0.000348422		469.314	540.534	504.924	145.051	167.676	156.363	-1.69116	5e-05	0.000306142
S100A4	chr1:153516094-153524245	30.5984	27.0193	28.8089	67.8338	71.6033	69.7186	1.27503	5e-05	0.000236201		39.891	37.1701	38.5306	110.888	91.2151	101.052	1.39102	5e-05	0.00021129		13.2972	10.1588	11.728	55.3288	46.9056	51.1172	2.12385	5e-05	0.000348422		33.3827	30.1677	31.7752	139.337	146.762	143.049	2.17054	5e-05	0.000306142
SAMD15	chr14:77843720-77857643	0.541893	0.661126	0.601509	1.34271	1.36224	1.35248	1.16894	5e-05	0.000236201		0.769408	0.789819	0.779613	1.49626	1.43237	1.46431	0.909394	5e-05	0.00021129		0.649262	0.921828	0.785545	1.51541	1.47932	1.49737	0.930661	5e-05	0.000348422		1.57816	1.37051	1.47433	2.33336	2.52964	2.4315	0.721783	5e-05	0.000306142
SAMD9L	chr7:92759366-92777712	7.83241	7.58514	7.70877	4.7667	3.52357	4.14514	-0.895081	5e-05	0.000236201		20.0782	19.3852	19.7317	7.3922	6.51498	6.95359	-1.50469	5e-05	0.00021129		5.83532	5.75117	5.79325	2.70621	2.40523	2.55572	-1.18064	5e-05	0.000348422		11.4824	9.73924	10.6108	2.97393	2.85568	2.9148	-1.86407	5e-05	0.000306142
SBK3	chr19:56052022-56056909	1.04397	1.12831	1.08614	1.66639	1.79243	1.72941	0.671066	0.0033	0.00986188		0.787695	1.13184	0.959767	1.63679	1.68548	1.66114	0.791414	0.0003	0.00110177		0.324227	0.302096	0.313162	0.732357	1.42726	1.07981	1.7858	0.0002	0.00123182		0.520394	0.625024	0.572709	1.71857	2.08801	1.90329	1.73262	5e-05	0.000306142
SCARA3	chr8:27491576-27534286	17.2014	19.2041	18.2028	3.69167	4.47962	4.08565	-2.15552	5e-05	0.000236201		19.8859	19.8981	19.892	2.73763	3.21732	2.97747	-2.74003	5e-05	0.00021129		11.2895	13.9515	12.6205	1.7513	2.02465	1.88798	-2.74086	5e-05	0.000348422		20.0233	23.6343	21.8288	2.53573	3.13537	2.83555	-2.94453	5e-05	0.000306142
SCFD1	chr14:31091459-31205033	27.2504	25.3141	26.2822	18.294	15.0367	16.6653	-0.657237	5e-05	0.000236201		26.3569	23.4757	24.9163	17.6092	14.9824	16.2958	-0.612591	5e-05	0.00021129		41.5374	36.3579	38.9476	23.3403	20.3648	21.8526	-0.833732	5e-05	0.000348422		31.6284	27.5074	29.5679	19.5528	18.2852	18.919	-0.644197	5e-05	0.000306142
SCN1B	chr19:35521591-35531353	17.8387	19.9455	18.8921	3.79135	4.1912	3.99127	-2.24286	5e-05	0.000236201		15.2953	15.9394	15.6174	2.37928	2.92767	2.65348	-2.55719	5e-05	0.00021129		10.0513	12.1456	11.0984	3.18405	4.19371	3.68888	-1.5891	5e-05	0.000348422		10.8807	13.0911	11.9859	3.38867	3.59642	3.49255	-1.77899	5e-05	0.000306142
SCN8A	chr12:51985019-52206648	1.3926	1.55919	1.47589	0.220262	0.143022	0.181642	-3.02242	5e-05	0.000236201		1.57371	1.49312	1.53341	0.27068	0.306714	0.288697	-2.40912	5e-05	0.00021129		1.53839	1.68805	1.61322	0.387678	0.421923	0.404801	-1.99466	5e-05	0.000348422		2.15294	2.02504	2.08899	0.644197	0.558527	0.601362	-1.7965	5e-05	0.000306142
SEC24B	chr4:110351118-110461615	14.87	14.7329	14.8015	9.39529	8.61887	9.00708	-0.716608	5e-05	0.000236201		13.827	14.486	14.1565	8.7286	9.41039	9.06949	-0.642373	5e-05	0.00021129		14.7304	15.6353	15.1828	10.7266	9.08647	9.90652	-0.61599	5e-05	0.000348422		16.8098	15.1742	15.992	10.429	9.31717	9.8731	-0.695772	5e-05	0.000306142
SELENOM	chr22:31500757-31503573	11.5083	10.5277	11.018	14.877	21.2131	18.045	0.711742	5e-05	0.000236201		7.05232	7.75332	7.40282	11.6779	14.2308	12.9543	0.80729	5e-05	0.00021129		6.46516	6.02504	6.2451	16.5074	24.094	20.3007	1.70073	5e-05	0.000348422		5.10137	6.45902	5.78019	10.7113	13.4689	12.0901	1.06464	5e-05	0.000306142
SEMA3A	chr7:83587658-83824217	11.8593	11.3072	11.5833	2.28775	1.79298	2.04036	-2.50514	5e-05	0.000236201		12.146	12.2429	12.1945	2.7605	2.79439	2.77745	-2.1344	5e-05	0.00021129		11.0445	9.16735	10.1059	4.5171	3.26383	3.89047	-1.37718	5e-05	0.000348422		15.0773	11.1761	13.1267	3.66406	3.42264	3.54335	-1.88931	5e-05	0.000306142
SEMA3B	chr3:50304989-50314602	5.58617	6.56831	6.07724	1.48306	2.11851	1.80078	-1.75479	5e-05	0.000236201		3.51803	4.2054	3.86171	1.50254	2.04317	1.77286	-1.12317	0.0003	0.00110177		2.31554	2.44602	2.38078	0.905448	1.31735	1.1114	-1.09905	0.00135	0.00652242		5.43023	6.93258	6.18141	1.89881	2.55783	2.22832	-1.47198	5e-05	0.000306142
SEMA3C	chr7:80371851-80551695	21.1799	19.8091	20.4945	55.9624	47.7242	51.8433	1.33892	5e-05	0.000236201		27.8024	28.4842	28.1433	71.7244	67.3028	69.5136	1.30451	5e-05	0.00021129		53.7191	50.9159	52.3175	112.495	94.9447	103.72	0.987327	5e-05	0.000348422		38.3208	31.0416	34.6812	116.251	101.543	108.897	1.65074	5e-05	0.000306142
SEMA4B	chr15:90728151-90772892	68.5782	72.5835	70.5808	107.677	127.873	117.775	0.738688	5e-05	0.000236201		43.8435	46.4841	45.1638	88.0265	98.7439	93.3852	1.04803	5e-05	0.00021129		27.5275	32.3243	29.9259	72.9099	93.2151	83.0625	1.4728	5e-05	0.000348422		38.436	44.8081	41.622	82.3262	99.938	91.1321	1.13061	5e-05	0.000306142
SERPINE2	chr2:224839764-224904036	66.1983	64.8813	65.5398	12.2383	12.5058	12.372	-2.40529	5e-05	0.000236201		42.2468	44.3811	43.314	9.69143	10.7027	10.1971	-2.08668	5e-05	0.00021129		70.1975	64.6226	67.41	7.53765	6.85938	7.19852	-3.22719	5e-05	0.000348422		74.4097	63.426	68.9179	4.23121	4.13817	4.18469	-4.04169	5e-05	0.000306142
SERPINI1	chr3:167453431-167543357	2.09659	1.72454	1.91057	0.313439	0.185679	0.249559	-2.93655	5e-05	0.000236201		2.02771	1.90491	1.96631	0.428866	0.258294	0.34358	-2.51677	5e-05	0.00021129		1.34799	1.0869	1.21745	0.0648427	0.0630217	0.0639322	-4.25117	5e-05	0.000348422		3.11351	2.27495	2.69423	0.180642	0.22081	0.200726	-3.74658	5e-05	0.000306142
SESN2	chr1:28585962-28609002	4.97141	4.92788	4.94964	7.28514	8.26421	7.77468	0.651458	5e-05	0.000236201		5.89487	5.62289	5.75888	12.3027	13.2062	12.7545	1.14714	5e-05	0.00021129		5.84951	6.83624	6.34288	11.4811	14.3353	12.9082	1.02508	5e-05	0.000348422		9.80973	11.4551	10.6324	15.9698	18.9979	17.4838	0.71755	5e-05	0.000306142
SFI1	chr22:31892124-32058550	2.67845	2.78888	2.73367	5.18149	4.92822	5.05485	0.886831	0.0027	0.00828033		2.56837	2.74678	2.65757	4.87032	5.1416	5.00596	0.913538	0.0015	0.00461878		1.24692	1.34565	1.29629	3.60233	3.8386	3.72047	1.5211	0.00025	0.00148544		2.68415	2.77676	2.73045	5.45234	6.85278	6.15256	1.17205	5e-05	0.000306142
SGK2	chr20:42187634-42214273	2.13811	2.30715	2.22263	4.07042	3.8653	3.96786	0.83609	5e-05	0.000236201		1.24739	0.843864	1.04563	2.45253	2.62621	2.53937	1.2801	5e-05	0.00021129		1.2496	1.19485	1.22223	3.61422	3.53273	3.57348	1.54782	5e-05	0.000348422		1.66279	1.56115	1.61197	3.51904	2.98255	3.2508	1.01197	5e-05	0.000306142
SH2B3	chr12:111843751-111889427	21.2534	23.5694	22.4114	10.0379	10.2425	10.1402	-1.14414	5e-05	0.000236201		24.0304	25.4752	24.7528	12.983	14.6348	13.8089	-0.841993	5e-05	0.00021129		16.0952	18.018	17.0566	9.74118	10.9287	10.3349	-0.7228	5e-05	0.000348422		30.1918	30.2789	30.2354	13.7985	14.0013	13.8999	-1.12116	5e-05	0.000306142
SH2D3A	chr19:6752172-6767523	3.6403	3.87029	3.75529	8.81175	10.776	9.79387	1.38295	5e-05	0.000236201		2.54783	2.97684	2.76234	7.84904	8.24118	8.04511	1.54222	5e-05	0.00021129		1.09416	1.28682	1.19049	6.37605	8.4537	7.41487	2.63887	5e-05	0.000348422		1.67391	2.40898	2.04144	6.66744	7.79566	7.23155	1.82472	5e-05	0.000306142
SH2D4A	chr8:19171080-19253729	6.04429	5.5473	5.7958	16.6402	16.3397	16.4899	1.50851	5e-05	0.000236201		7.06749	7.27138	7.16943	13.3667	13.4368	13.4018	0.902492	5e-05	0.00021129		9.69729	9.67047	9.68388	28.9187	28.0363	28.4775	1.55617	5e-05	0.000348422		6.98485	6.63354	6.80919	16.481	15.457	15.969	1.22972	5e-05	0.000306142
SH2D5	chr1:21046224-21059133	1.68996	1.87041	1.78019	5.76594	6.59687	6.18141	1.79591	5e-05	0.000236201		1.0826	1.02301	1.05281	6.53682	6.93197	6.73439	2.67731	5e-05	0.00021129		6.91429	7.28886	7.10158	11.7507	14.9835	13.3671	0.912476	5e-05	0.000348422		3.69813	4.79307	4.2456	15.9105	16.9159	16.4132	1.95081	5e-05	0.000306142
SH3BGRL2	chr6:80340821-80413387	2.68785	2.49489	2.59137	1.08036	1.02743	1.0539	-1.29798	5e-05	0.000236201		4.19349	3.91104	4.05227	1.48179	1.25842	1.37011	-1.56444	5e-05	0.00021129		2.83662	2.4116	2.62411	1.36525	0.930477	1.14787	-1.19287	5e-05	0.000348422		4.03119	3.31644	3.67382	1.49134	1.31817	1.40476	-1.38696	5e-05	0.000306142
SH3PXD2B	chr5:171752186-171881527	6.62932	7.02622	6.82777	1.29042	1.47534	1.38288	-2.30374	5e-05	0.000236201		6.64175	6.70875	6.67525	1.4723	1.50403	1.48816	-2.16529	5e-05	0.00021129		2.89814	3.54037	3.21926	1.51228	1.68534	1.59881	-1.00973	5e-05	0.000348422		4.79985	5.19398	4.99692	1.92297	2.51498	2.21897	-1.17115	5e-05	0.000306142
SH3RF1	chr4:170015406-170192249	7.11072	7.4829	7.29681	3.51706	2.91796	3.21751	-1.18132	5e-05	0.000236201		6.09525	6.26436	6.17981	3.51035	3.23167	3.37101	-0.874382	5e-05	0.00021129		14.7161	14.5461	14.6311	5.032	5.0953	5.06365	-1.53079	5e-05	0.000348422		10.4099	9.39121	9.90056	3.90012	3.80352	3.85182	-1.36197	5e-05	0.000306142
SH3RF2	chr5:145316125-145442879	2.29871	2.67646	2.48758	3.87742	4.23928	4.05835	0.706147	5e-05	0.000236201		2.86622	2.73224	2.79923	4.16609	4.32145	4.24377	0.600316	0.0001	0.000402896		3.51772	4.64641	4.08206	10.1148	11.9132	11.014	1.43197	5e-05	0.000348422		2.74172	3.30988	3.0258	7.85928	8.70478	8.28203	1.45267	5e-05	0.000306142
SH3RF3	chr2:109743783-110262213	1.83337	2.21666	2.02501	1.16459	1.45157	1.30808	-0.630483	0.00075	0.00269727		2.07896	2.13019	2.10457	1.0024	1.03831	1.02036	-1.04445	5e-05	0.00021129		2.90602	3.36128	3.13365	1.01139	1.14094	1.07617	-1.54194	5e-05	0.000348422		3.53279	3.74033	3.63656	1.24963	1.29809	1.27386	-1.51336	5e-05	0.000306142
SH3TC1	chr4:8200970-8242830	2.46913	2.78826	2.62869	0.876125	1.13149	1.00381	-1.38887	5e-05	0.000236201		2.59225	2.50884	2.55055	0.849432	0.879992	0.864712	-1.56051	5e-05	0.00021129		1.19625	1.56628	1.38126	0.603297	0.762867	0.683082	-1.01585	5e-05	0.000348422		2.28923	3.22603	2.75763	1.08301	1.28056	1.18179	-1.22246	5e-05	0.000306142
SHANK1	chr19:51152701-51223040	4.36037	4.23084	4.2956	0.168288	0.269307	0.218797	-4.29519	5e-05	0.000236201		3.48235	3.7451	3.61373	0.120394	0.138556	0.129475	-4.80274	5e-05	0.00021129		2.72924	3.82526	3.27725	0.0148779	0.0248585	0.0198682	-7.36588	5e-05	0.000348422		3.39786	4.49186	3.94486	0.0225012	0.0115067	0.017004	-7.85796	0.0009	0.00411816
SHANK2	chr11:70313960-70935842	0.842981	0.93515	0.889066	2.63401	2.3766	2.5053	1.49462	5e-05	0.000236201		1.08773	1.19718	1.14246	3.24487	3.44802	3.34645	1.55049	5e-05	0.00021129		1.43265	1.81053	1.62159	7.12855	7.75615	7.44235	2.19835	5e-05	0.000348422		1.99264	2.04254	2.01759	10.2944	10.4219	10.3582	2.36006	5e-05	0.000306142
SHC3	chr9:91620685-91793682	1.16164	1.10252	1.13208	0.142342	0.13361	0.137976	-3.03649	5e-05	0.000236201		1.06187	0.947086	1.00448	0.154186	0.159486	0.156836	-2.67912	5e-05	0.00021129		1.72273	1.82036	1.77154	0.292204	0.285545	0.288874	-2.61649	5e-05	0.000348422		1.6645	1.66891	1.6667	0.31683	0.277502	0.297166	-2.48765	5e-05	0.000306142
SHISA2	chr13:26618734-26625198	3.51131	3.43688	3.47409	21.1192	22.4067	21.763	2.64717	5e-05	0.000236201		9.99064	10.9019	10.4463	30.2702	30.5516	30.4109	1.5416	5e-05	0.00021129		3.63327	3.22492	3.4291	28.045	27.5287	27.7869	3.0185	5e-05	0.000348422		13.1471	11.557	12.3521	42.8141	41.0242	41.9191	1.76286	5e-05	0.000306142
SHISA9	chr16:12995476-13334273	0.369037	0.457425	0.413231	6.39279	6.01973	6.20626	3.90871	5e-05	0.000236201		0.58261	0.588138	0.585374	26.0022	27.2601	26.6311	5.50761	5e-05	0.00021129		1.9433	2.05871	2.00101	25.3254	25.5104	25.4179	3.66704	5e-05	0.000348422		3.70928	3.86303	3.78615	47.3	44.8374	46.0687	3.60498	5e-05	0.000306142
SIGLEC15	chr18:43405544-43422521	11.9688	13.1484	12.5586	1.14571	1.64139	1.39355	-3.17185	5e-05	0.000236201		18.5484	19.9741	19.2613	1.91433	1.52386	1.71909	-3.48599	5e-05	0.00021129		10.2823	12.338	11.3101	0.757316	1.59225	1.17478	-3.26715	5e-05	0.000348422		34.1133	44.4892	39.3013	2.01729	2.62976	2.32353	-4.08019	5e-05	0.000306142
SIMC1	chr5:175665361-175772994	9.87926	9.91847	9.89887	4.66443	4.67332	4.66888	-1.08419	5e-05	0.000236201		8.96531	9.19577	9.08054	4.67819	4.65657	4.66738	-0.960166	5e-05	0.00021129		7.26341	7.55204	7.40772	3.88714	4.33934	4.11324	-0.848756	5e-05	0.000348422		7.37626	7.16054	7.2684	4.51623	4.5006	4.50842	-0.689018	5e-05	0.000306142
SINHCAF	chr12:31433519-31479159	60.0419	53.4828	56.7623	35.6566	32.3244	33.9905	-0.739801	5e-05	0.000236201		63.0471	60.6698	61.8584	38.3249	34.1451	36.235	-0.771585	5e-05	0.00021129		44.5191	35.2038	39.8615	26.69	23.9427	25.3164	-0.654924	5e-05	0.000348422		35.7543	30.5279	33.1411	22.7399	20.9498	21.8448	-0.601329	5e-05	0.000306142
SKIL	chr3:170075472-170114637	14.5555	13.1005	13.828	9.65298	7.47147	8.56222	-0.691532	5e-05	0.000236201		17.3285	17.9635	17.646	8.74828	7.66197	8.20512	-1.10474	5e-05	0.00021129		13.9807	11.7946	12.8877	9.76738	7.02272	8.39505	-0.618379	5e-05	0.000348422		19.4734	14.9894	17.2314	11.2045	9.7909	10.4977	-0.71497	5e-05	0.000306142
SLC10A4	chr4:48485359-48491541	3.25078	3.56264	3.40671	0.541443	0.712431	0.626937	-2.44199	5e-05	0.000236201		2.60109	2.75101	2.67605	0.334741	0.388226	0.361484	-2.8881	5e-05	0.00021129		2.23083	2.0633	2.14707	1.34247	1.21879	1.28063	-0.745511	0.00025	0.00148544		1.92613	1.51307	1.7196	0.990239	0.629394	0.809816	-1.08641	5e-05	0.000306142
SLC10A7	chr4:147175139-147443123	3.54675	3.87073	3.70874	2.43246	1.92484	2.17865	-0.767494	5e-05	0.000236201		4.30551	4.11	4.20775	2.79201	2.29621	2.54411	-0.72589	5e-05	0.00021129		2.72575	2.41461	2.57018	1.78635	1.44729	1.61682	-0.668709	0.00045	0.00249239		3.48788	2.32548	2.90668	1.84399	1.66348	1.75373	-0.728941	5e-05	0.000306142
SLC16A5	chr17:73083821-73102255	3.45636	4.55044	4.0034	6.36813	7.0749	6.72151	0.74756	5e-05	0.000236201		3.05181	3.44975	3.25078	5.72097	6.54677	6.13387	0.91601	5e-05	0.00021129		1.24475	1.7292	1.48697	4.05914	4.70834	4.38374	1.55978	5e-05	0.000348422		2.42401	2.94947	2.68674	5.4162	5.81978	5.61799	1.0642	5e-05	0.000306142
SLC1A3	chr5:36606456-36688436	2.63157	3.14663	2.8891	0.259866	0.178441	0.219153	-3.72061	5e-05	0.000236201		8.16564	7.83413	7.99989	0.632291	0.537052	0.584672	-3.77428	5e-05	0.00021129		1.99058	1.53841	1.76449	0.344897	0.443791	0.394344	-2.16173	5e-05	0.000348422		4.23544	3.7054	3.97042	0.65838	0.546345	0.602362	-2.72059	5e-05	0.000306142
SLC1A4	chr2:65215578-65251000	1.8131	1.93056	1.87183	4.28483	4.40863	4.34673	1.21548	5e-05	0.000236201		2.80917	3.21741	3.01329	8.74698	8.68278	8.71488	1.53214	5e-05	0.00021129		2.28097	2.64179	2.46138	8.00083	8.20335	8.10209	1.71883	5e-05	0.000348422		7.01669	6.83313	6.92491	13.8515	14.0069	13.9292	1.00824	5e-05	0.000306142
SLC25A4	chr4:186064416-186071538	13.4876	12.6216	13.0546	7.12057	6.51078	6.81567	-0.937634	5e-05	0.000236201		10.616	10.7596	10.6878	6.18341	5.90517	6.04429	-0.822319	5e-05	0.00021129		12.0199	10.5425	11.2812	7.36347	5.95427	6.65887	-0.760569	5e-05	0.000348422		10.8124	8.98906	9.90073	5.52868	5.82223	5.67546	-0.802799	5e-05	0.000306142
SLC2A10	chr20:45338278-45364985	0.210917	0.193001	0.201959	4.38044	4.19278	4.28661	4.4077	5e-05	0.000236201		0.190432	0.210108	0.20027	4.80415	5.1939	4.99903	4.64163	5e-05	0.00021129		0.385688	0.397674	0.391681	3.09901	2.61285	2.85593	2.86621	5e-05	0.000348422		1.02659	0.820029	0.923311	4.00289	4.25312	4.12801	2.16056	5e-05	0.000306142
SLC2A3	chr12:8071823-8088892	25.4601	26.1702	25.8152	10.3404	10.5971	10.4687	-1.30213	5e-05	0.000236201		14.0883	13.9332	14.0107	8.8142	8.91166	8.86293	-0.660676	5e-05	0.00021129		5.27518	5.40604	5.34061	3.06082	2.9787	3.01976	-0.822571	5e-05	0.000348422		7.3388	7.02682	7.18281	3.21923	3.13876	3.179	-1.17598	5e-05	0.000306142
SLC35G2	chr3:136537860-136580905	5.77703	5.51165	5.64434	2.79645	2.41119	2.60382	-1.11618	5e-05	0.000236201		5.88107	5.34801	5.61454	2.2917	2.50643	2.39907	-1.2267	5e-05	0.00021129		6.70625	5.83641	6.27133	1.41287	1.89777	1.65532	-1.92166	5e-05	0.000348422		6.4501	5.95714	6.20362	1.86601	1.68531	1.77566	-1.80475	5e-05	0.000306142
SLC37A2	chr11:124933012-124960412	3.56296	3.8408	3.70188	0.30657	0.2404	0.273485	-3.75872	5e-05	0.000236201		3.43124	3.41527	3.42326	0.229099	0.299175	0.264137	-3.69601	5e-05	0.00021129		1.16345	1.25036	1.20691	0.0928073	0.139162	0.115985	-3.37931	5e-05	0.000348422		1.68441	2.00147	1.84294	0.138682	0.181517	0.160099	-3.52497	5e-05	0.000306142
SLC38A4	chr12:47158543-47219780	0.259416	0.350093	0.304754	1.64655	1.53242	1.58949	2.38284	5e-05	0.000236201		0.311195	0.348234	0.329715	1.4383	1.32496	1.38163	2.06708	5e-05	0.00021129		0.483872	0.412984	0.448428	2.06285	1.81936	1.9411	2.11393	5e-05	0.000348422		0.735785	0.502236	0.61901	2.44374	2.27766	2.3607	1.93118	5e-05	0.000306142
SLC39A8	chr4:103172197-103266655	20.012	17.9729	18.9924	10.2164	8.60743	9.41193	-1.01286	5e-05	0.000236201		20.3861	21.3891	20.8876	12.6602	11.6053	12.1328	-0.783732	5e-05	0.00021129		20.3906	19.4784	19.9345	9.95455	9.09058	9.52256	-1.06584	5e-05	0.000348422		19.0773	16.4339	17.7556	12.2972	11.2698	11.7835	-0.59151	0.0001	0.000582212
SLC43A1	chr11:57252003-57283192	2.68166	3.0225	2.85208	0.618357	0.6043	0.611328	-2.22199	5e-05	0.000236201		2.94791	2.92825	2.93808	0.619721	0.715628	0.667675	-2.13766	5e-05	0.00021129		0.910105	1.10114	1.00562	0.373149	0.413262	0.393205	-1.35473	5e-05	0.000348422		1.77508	2.23974	2.00741	0.594044	0.743743	0.668893	-1.58549	5e-05	0.000306142
SLC44A3-AS1	chr1:95123088-95285837	1.14405	1.27441	1.20923	15.4281	12.5599	13.994	3.53265	5e-05	0.000236201		1.27522	1.02734	1.15128	14.3468	11.872	13.1094	3.50929	5e-05	0.00021129		1.26462	1.13486	1.19974	8.9837	9.17876	9.08123	2.92017	5e-05	0.000348422		2.24856	1.33278	1.79067	23.4184	21.1185	22.2685	3.63643	5e-05	0.000306142
SLC48A1	chr12:48166966-48213763	13.9234	14.8673	14.3954	21.7865	24.512	23.1492	0.68536	0.0204	0.0472965		21.1567	21.7565	21.4566	36.0058	39.9388	37.9723	0.823527	0.0013	0.00407549		14.9877	15.9528	15.4702	28.9677	35.3383	32.153	1.05546	0.0002	0.00123182		26.1505	28.7128	27.4316	53.2767	61.3105	57.2936	1.06253	5e-05	0.000306142
SLC4A5	chr2:74443368-74570534	0.891167	0.889149	0.890158	1.52697	1.56117	1.54407	0.794603	5e-05	0.000236201		0.909461	1.01674	0.963099	1.7313	1.8144	1.77285	0.880316	5e-05	0.00021129		1.42488	1.19358	1.30923	2.3088	2.40805	2.35842	0.849103	5e-05	0.000348422		1.42601	1.52603	1.47602	2.89075	2.8806	2.88568	0.967196	5e-05	0.000306142
SLC6A6	chr3:14444075-14581850	8.96853	9.37907	9.1738	5.18998	5.33672	5.26335	-0.801537	5e-05	0.000236201		11.0844	11.1416	11.113	5.48279	5.2825	5.38265	-1.04587	5e-05	0.00021129		9.60429	11.813	10.7086	6.31273	6.76563	6.53918	-0.711595	0.00025	0.00148544		10.3155	10.8786	10.5971	6.50172	6.93656	6.71914	-0.657315	5e-05	0.000306142
SLC6A9	chr1:44457267-44497164	1.24145	1.50322	1.37234	3.94462	4.40305	4.17384	1.60474	5e-05	0.000236201		1.29992	1.56938	1.43465	5.34553	5.51493	5.43023	1.92031	5e-05	0.00021129		1.19213	1.34112	1.26663	6.06447	8.05801	7.06124	2.47893	5e-05	0.000348422		3.12841	3.17157	3.14999	8.92989	11.0739	10.0019	1.66685	5e-05	0.000306142
SLC7A1	chr13:30083550-30169825	8.73553	9.02117	8.87835	19.3378	20.0198	19.6788	1.14828	5e-05	0.000236201		10.4678	10.8088	10.6383	28.6706	30.6041	29.6373	1.47815	5e-05	0.00021129		18.2438	21.6139	19.9289	31.8358	34.8441	33.34	0.742392	5e-05	0.000348422		26.0549	26.9116	26.4833	41.2761	42.4752	41.8757	0.661031	5e-05	0.000306142
SLC7A2	chr8:17354596-17428077	1.73339	1.66691	1.70015	0.382485	0.301483	0.341984	-2.31366	5e-05	0.000236201		1.93484	1.7957	1.86527	0.252217	0.260584	0.256401	-2.86291	5e-05	0.00021129		4.75301	4.85828	4.80565	1.36408	1.08475	1.22441	-1.97264	5e-05	0.000348422		2.24901	2.13408	2.19154	0.725776	0.72192	0.723848	-1.59819	5e-05	0.000306142
SLC9A3R2	chr16:2076868-2089027	17.0464	17.3719	17.2092	8.46153	10.8785	9.66999	-0.831589	5e-05	0.000236201		16.7789	18.0249	17.4019	7.36286	8.23964	7.80125	-1.15747	5e-05	0.00021129		20.1697	23.7686	21.9691	7.02887	9.3581	8.19348	-1.42293	5e-05	0.000348422		25.5374	28.5111	27.0243	7.6744	8.56893	8.12166	-1.73441	5e-05	0.000306142
SLC9B2	chr4:103946647-103998528	4.25273	4.37321	4.31297	2.56332	2.25559	2.40946	-0.839974	5e-05	0.000236201		4.70001	4.6122	4.65611	2.55097	2.77994	2.66545	-0.804744	5e-05	0.00021129		6.84688	6.9552	6.90104	3.1213	3.02801	3.07466	-1.16639	5e-05	0.000348422		5.41149	5.1234	5.26745	3.04835	2.36436	2.70636	-0.960752	5e-05	0.000306142
SLIT2	chr4:20253527-20622184	1.97615	2.14708	2.06162	0.0255791	0.0121242	0.0188517	-6.77294	0.00015	0.000645379		4.60792	4.71647	4.6622	0.0300849	0.0544817	0.0422833	-6.78478	5e-05	0.00021129		1.54055	1.71854	1.62954	0.0605937	0.068281	0.0644373	-4.66043	5e-05	0.000348422		1.35433	1.5647	1.45951	0.111667	0.126269	0.118968	-3.61684	5e-05	0.000306142
SNCA	chr4:90645249-90763142	1.91057	1.78161	1.84609	0.230251	0.0769642	0.153608	-3.58715	5e-05	0.000236201		2.54473	1.83178	2.18826	0.4282	0.541635	0.484917	-2.17397	5e-05	0.00021129		1.28061	0.95283	1.11672	0.436371	0.27247	0.35442	-1.65573	5e-05	0.000348422		1.54619	1.1668	1.35649	0.919649	0.682553	0.801101	-0.759824	0.00015	0.000844731
SNCG	chr10:88695297-88723017	22.4365	22.758	22.5972	2.00462	2.59404	2.29933	-3.29686	5e-05	0.000236201		15.7472	15.8123	15.7798	0.934069	0.65764	0.795855	-4.30943	5e-05	0.00021129		3.64107	4.76372	4.2024	0.643536	0.777173	0.710355	-2.5646	5e-05	0.000348422		7.54559	9.01599	8.28079	0.570375	0.53748	0.553927	-3.902	5e-05	0.000306142
SNHG19	chr16:2204782-2205359	31.6133	38.099	34.8562	107.726	144.239	125.983	1.85374	5e-05	0.000236201		33.0774	32.8643	32.9709	101.858	109.672	105.765	1.6816	5e-05	0.00021129		45.6595	47.0133	46.3364	78.4899	87.6856	83.0878	0.842489	5e-05	0.000348422		59.5411	59.8245	59.6828	82.5104	97.5383	90.0243	0.592999	0.00015	0.000844731
SNTB1	chr8:121547984-121824309	6.68456	7.06575	6.87516	0.687901	0.655715	0.671808	-3.35527	5e-05	0.000236201		22.5064	21.0064	21.7564	1.8892	1.62369	1.75645	-3.63071	5e-05	0.00021129		8.05164	8.13258	8.09211	1.42673	1.41353	1.42013	-2.51049	5e-05	0.000348422		20.6776	17.915	19.2963	3.24104	2.77723	3.00914	-2.6809	5e-05	0.000306142
SOGA1	chr20:35405844-35492087	5.68803	6.20569	5.94686	3.54831	3.42518	3.48674	-0.770247	5e-05	0.000236201		6.18097	6.48787	6.33442	3.86573	3.89839	3.88206	-0.706389	5e-05	0.00021129		5.67295	6.82473	6.24884	3.65441	4.47856	4.06648	-0.619807	5e-05	0.000348422		8.35038	9.75896	9.05467	5.31735	5.91146	5.61441	-0.689528	5e-05	0.000306142
SOWAHD	chrX:118892575-118894165	1.15188	1.22757	1.18972	1.32808	2.42186	1.87497	0.656241	0.00335	0.00998912		1.15479	1.45036	1.30258	1.90228	2.24491	2.0736	0.670767	0.0004	0.00142181		0.265374	0.194452	0.229913	3.29124	3.94708	3.61916	3.9765	5e-05	0.000348422		0.337611	0.57178	0.454696	2.55823	2.97444	2.76634	2.605	5e-05	0.000306142
SOX7	chr8:10581277-10697409	16.3146	16.3525	16.3336	3.4877	3.69128	3.58949	-2.18599	5e-05	0.000236201		19.5658	19.922	19.7439	2.92416	2.9104	2.91728	-2.75871	5e-05	0.00021129		11.4657	12.4257	11.9457	3.34756	3.61402	3.48079	-1.779	5e-05	0.000348422		10.8637	12.9681	11.9159	2.47161	2.84316	2.65739	-2.16481	5e-05	0.000306142
SOX9	chr17:70117160-70122560	16.0889	15.3155	15.7022	8.84057	9.16959	9.00508	-0.802154	5e-05	0.000236201		20.2213	21.2013	20.7113	11.2842	11.8139	11.549	-0.842648	5e-05	0.00021129		18.7214	19.7143	19.2179	7.32206	8.77312	8.04759	-1.25582	5e-05	0.000348422		35.158	37.9603	36.5592	14.7731	15.6688	15.221	-1.26417	5e-05	0.000306142
SP6	chr17:45922279-45933240	1.52729	1.51959	1.52344	4.56834	5.60225	5.08529	1.739	5e-05	0.000236201		1.10872	1.24709	1.1779	4.20716	5.04592	4.62654	1.97371	5e-05	0.00021129		1.12166	1.49573	1.3087	2.32404	3.08146	2.70275	1.0463	5e-05	0.000348422		0.875571	1.16612	1.02085	2.75124	2.88522	2.81823	1.46502	5e-05	0.000306142
SPAG1	chr8:101170262-101254132	3.99444	3.60287	3.79866	8.21507	6.63694	7.42601	0.967098	5e-05	0.000236201		4.48468	4.63979	4.56224	8.28106	7.36489	7.82298	0.777976	5e-05	0.00021129		5.84684	5.35111	5.59898	12.2182	10.024	11.1211	0.990061	5e-05	0.000348422		5.6741	4.67814	5.17612	11.1504	9.42598	10.2882	0.991049	5e-05	0.000306142
SPARC	chr5:151040656-151067468	7.67668	7.25026	7.46347	13.8779	12.925	13.4015	0.844474	5e-05	0.000236201		3.94167	3.78956	3.86562	7.84445	8.10063	7.97254	1.04434	5e-05	0.00021129		1.21798	1.04978	1.13388	10.7891	9.66725	10.2282	3.17321	5e-05	0.000348422		3.16238	2.51979	2.84108	7.34137	7.82739	7.58438	1.41659	5e-05	0.000306142
SPATS2L	chr2:201170603-201346986	20.1436	19.2792	19.7114	13.2754	12.6237	12.9496	-0.606124	5e-05	0.000236201		26.5272	26.6594	26.5933	15.0765	15.1486	15.1125	-0.815318	5e-05	0.00021129		30.6267	29.1312	29.8789	19.0075	16.8241	17.9158	-0.737898	5e-05	0.000348422		36.9682	33.8894	35.4288	16.1605	15.6854	15.923	-1.15381	5e-05	0.000306142
SPOCD1	chr1:32256022-32281652	9.86802	10.1354	10.0017	2.9082	3.24359	3.07589	-1.70117	5e-05	0.000236201		5.60964	5.21108	5.41036	1.40557	1.63278	1.51918	-1.83244	5e-05	0.00021129		12.1664	13.6149	12.8906	5.29932	6.71603	6.00767	-1.10144	5e-05	0.000348422		4.68727	5.60119	5.14423	1.36733	1.46626	1.41679	-1.86033	5e-05	0.000306142
SPOCK1	chr5:136310986-136835018	31.0142	30.5718	30.793	12.4556	11.6361	12.0458	-1.35407	5e-05	0.000236201		30.8063	30.4182	30.6122	8.99169	8.58086	8.78628	-1.80078	5e-05	0.00021129		49.1031	49.4698	49.2865	16.1943	14.6291	15.4117	-1.67716	5e-05	0.000348422		46.5498	41.7084	44.1291	9.57374	9.23931	9.40652	-2.23	5e-05	0.000306142
SPOCK3	chr4:167654535-168155741	5.67744	4.7351	5.20627	0.515694	0.343062	0.429378	-3.59993	5e-05	0.000236201		6.49327	6.87708	6.68517	0.398094	0.438786	0.41844	-3.99787	5e-05	0.00021129		2.09616	1.51563	1.8059	0.181754	0.164043	0.172899	-3.38472	5e-05	0.000348422		5.34578	4.86131	5.10355	0.262334	0.282203	0.272268	-4.2284	5e-05	0.000306142
SPRED3	chr19:38880839-38890523	1.70773	1.5827	1.64522	0.792366	0.947043	0.869704	-0.919681	5e-05	0.000236201		1.49012	1.39881	1.44446	0.641269	0.800547	0.720908	-1.00265	5e-05	0.00021129		1.79935	1.87166	1.8355	0.497473	0.599292	0.548382	-1.74292	5e-05	0.000348422		1.79143	2.1907	1.99107	0.60436	0.761592	0.682976	-1.54364	5e-05	0.000306142
SPRY4	chr5:141689991-141704620	6.01069	6.02127	6.01598	2.79169	2.89115	2.84142	-1.08219	5e-05	0.000236201		7.52883	8.13643	7.83263	4.51091	4.66866	4.58978	-0.771071	5e-05	0.00021129		6.37392	7.18065	6.77728	1.43239	1.54257	1.48748	-2.18784	5e-05	0.000348422		10.8372	11.1577	10.9974	3.35132	3.53983	3.44557	-1.67435	5e-05	0.000306142
SPTLC2	chr14:77972339-78083110	12.1065	12.0355	12.071	22.565	18.6315	20.5982	0.770974	5e-05	0.000236201		14.7719	14.7174	14.7446	31.7859	30.0486	30.9172	1.06822	5e-05	0.00021129		10.9119	10.6719	10.7919	29.8243	25.5299	27.6771	1.35875	5e-05	0.000348422		16.318	14.3543	15.3362	46.6342	44.0739	45.354	1.56429	5e-05	0.000306142
SQOR	chr15:45923345-45983492	85.6076	81.2023	83.4049	52.5166	56.3556	54.4361	-0.615569	5e-05	0.000236201		96.5168	96.561	96.5389	50.3855	47.8267	49.1061	-0.975209	5e-05	0.00021129		29.6632	28.371	29.0171	19.5124	18.9609	19.2367	-0.593043	5e-05	0.000348422		43.5323	43.7406	43.6364	14.4896	14.4306	14.4601	-1.59346	5e-05	0.000306142
SRD5A3	chr4:56212387-56251747	3.5464	3.31433	3.43036	1.82016	1.57858	1.69937	-1.01336	5e-05	0.000236201		3.49212	3.22334	3.35773	1.626	1.7904	1.7082	-0.975006	5e-05	0.00021129		2.15533	1.68741	1.92137	0.883928	0.927459	0.905694	-1.08504	5e-05	0.000348422		2.59633	2.21199	2.40416	0.966662	1.00405	0.985354	-1.28682	5e-05	0.000306142
SREBF1	chr17:17584786-17740325	8.48674	9.02374	8.75524	14.3788	17.1726	15.7757	0.849486	0.0008	0.00285042		14.1193	14.8788	14.4991	34.5562	39.6902	37.1232	1.35636	5e-05	0.00021129		10.649	12.4699	11.5595	20.0806	28.2076	24.1441	1.06259	0.00015	0.000958946		18.2279	23.6194	20.9237	46.6686	57.9549	52.3118	1.322	5e-05	0.000306142
SRGN	chr10:70847201-70864567	78.8881	67.7361	73.3121	183.402	172.763	178.082	1.28042	5e-05	0.000236201		33.99	31.8786	32.9343	117.901	106.381	112.141	1.76765	5e-05	0.00021129		87.8192	77.1718	82.4955	131.662	117.581	124.622	0.595166	5e-05	0.000348422		34.7366	29.8596	32.2981	73.6796	66.0028	69.8412	1.11263	5e-05	0.000306142
SRP54	chr14:35452103-35498773	60.3887	54.7116	57.5501	33.1763	27.8579	30.5171	-0.915204	5e-05	0.000236201		55.0459	57.0204	56.0331	29.2472	26.7636	28.0054	-1.00057	5e-05	0.00021129		47.6411	43.2809	45.461	30.0663	24.419	27.2427	-0.738759	5e-05	0.000348422		50.1665	40.995	45.5808	26.8567	23.6476	25.2521	-0.85202	5e-05	0.000306142
SRPX	chrX:38008587-38080177	15.6216	14.3541	14.9879	0.691149	0.702447	0.696798	-4.42691	5e-05	0.000236201		14.1241	12.546	13.3351	0.517415	0.566874	0.542144	-4.6204	5e-05	0.00021129		8.47693	8.71014	8.59353	0.478124	0.432268	0.455196	-4.23869	5e-05	0.000348422		7.89557	7.58496	7.74026	0.697229	0.624621	0.660925	-3.54982	5e-05	0.000306142
SSC5D	chr19:55999869-56030466	2.31456	2.36817	2.34137	0.810398	0.821222	0.81581	-1.52105	5e-05	0.000236201		3.60888	3.50577	3.55733	0.922187	0.956084	0.939136	-1.92139	5e-05	0.00021129		1.48424	1.87668	1.68046	0.853003	0.990585	0.921794	-0.86634	5e-05	0.000348422		3.14306	3.91998	3.53152	1.74138	2.10061	1.921	-0.878436	5e-05	0.000306142
SSPN	chr12:26348268-26387708	4.37871	3.99338	4.18605	0.55014	0.478959	0.514549	-3.02421	5e-05	0.000236201		3.91679	3.92499	3.92089	0.616441	0.681553	0.648997	-2.5949	5e-05	0.00021129		1.39937	0.947976	1.17367	0.611236	0.325051	0.468144	-1.32601	5e-05	0.000348422		3.49269	2.603	3.04785	0.767975	0.845299	0.806637	-1.9178	5e-05	0.000306142
ST3GAL1	chr8:134467090-134584183	7.43856	7.65561	7.54708	1.2979	1.08779	1.19285	-2.66151	5e-05	0.000236201		5.24467	5.21166	5.22817	0.931158	1.11857	1.02487	-2.35087	5e-05	0.00021129		5.40819	6.2289	5.81854	0.886489	0.961396	0.923942	-2.65478	5e-05	0.000348422		4.80106	5.36336	5.08221	0.89851	0.81848	0.858495	-2.56558	5e-05	0.000306142
ST3GAL4	chr11:126225539-126284536	17.0033	18.1826	17.5929	5.87555	8.05449	6.96502	-1.3368	5e-05	0.000236201		15.8982	15.0174	15.4578	5.13708	6.05148	5.59428	-1.46631	5e-05	0.00021129		10.8282	12.5942	11.7112	5.61781	7.48088	6.54934	-0.838469	5e-05	0.000348422		9.01475	10.695	9.85488	5.38631	5.91458	5.65045	-0.802473	5e-05	0.000306142
ST3GAL5	chr2:86066255-86116157	3.33841	3.4729	3.40565	1.25409	0.927716	1.0909	-1.64241	5e-05	0.000236201		5.99005	5.931	5.96052	1.13184	1.19463	1.16324	-2.3573	5e-05	0.00021129		1.5487	1.49602	1.52236	0.638601	0.506325	0.572463	-1.41105	5e-05	0.000348422		2.8065	2.58741	2.69695	0.985802	0.899809	0.942806	-1.5163	5e-05	0.000306142
ST8SIA4	chr5:100142638-100238989	4.70775	4.52934	4.61854	0.293745	0.185588	0.239667	-4.26834	5e-05	0.000236201		6.52398	5.95413	6.23905	0.320425	0.291474	0.305949	-4.34996	5e-05	0.00021129		2.04804	1.71003	1.87903	0.165502	0.113432	0.139467	-3.75199	5e-05	0.000348422		3.91182	2.72302	3.31742	0.270932	0.195156	0.233044	-3.83139	5e-05	0.000306142
STARD13	chr13:33677271-34250972	2.18961	1.88526	2.03744	3.21911	3.16966	3.19439	0.648784	5e-05	0.000236201		2.29973	2.0876	2.19366	4.09591	4.00257	4.04924	0.884309	5e-05	0.00021129		3.77417	4.38072	4.07745	5.81515	6.60852	6.21184	0.607354	0.00025	0.00148544		4.3239	4.37145	4.34767	6.70005	6.40916	6.5546	0.592265	0.00015	0.000844731
STEAP1	chr7:89511666-89840949	7.09215	6.17688	6.63451	0.877538	0.554516	0.716027	-3.21191	5e-05	0.000236201		5.88378	7.16674	6.52526	0.311973	0.381572	0.346772	-4.23397	5e-05	0.00021129		4.75097	4.30414	4.52755	0.249004	0.533817	0.39141	-3.53198	5e-05	0.000348422		2.43869	2.16386	2.30128	0.312053	0.143155	0.227604	-3.33784	0.0004	0.00203858
STK10	chr5:171469073-171615346	7.76162	8.18144	7.97153	4.25073	4.0162	4.13346	-0.947506	5e-05	0.000236201		6.93879	7.26341	7.1011	4.21393	4.61597	4.41495	-0.685645	5e-05	0.00021129		7.14068	7.87731	7.50899	3.7001	4.86472	4.28241	-0.810197	5e-05	0.000348422		5.80943	6.89904	6.35423	3.88351	4.04009	3.9618	-0.681562	5e-05	0.000306142
STK40	chr1:36805219-36851528	13.1347	14.042	13.5884	24.2667	27.754	26.0103	0.936714	5e-05	0.000236201		12.3415	13.5045	12.923	22.1821	24.7672	23.4747	0.861165	5e-05	0.00021129		13.6331	15.4268	14.53	22.0587	26.5675	24.3131	0.742704	5e-05	0.000348422		13.4555	15.8937	14.6746	22.482	24.4352	23.4586	0.676797	5e-05	0.000306142
STMN3	chr20:62271057-62284963	1.48696	1.72289	1.60493	2.835	4.01617	3.42558	1.09384	5e-05	0.000236201		0.845625	1.04056	0.943095	2.49011	2.71383	2.60197	1.46413	5e-05	0.00021129		0.730091	0.629552	0.679821	1.05648	1.71304	1.38476	1.0264	0.0002	0.00123182		0.607399	1.08778	0.847591	2.22686	3.09893	2.66289	1.65155	5e-05	0.000306142
STOM	chr9:124101265-124132582	9.85409	9.80561	9.82985	3.73252	2.89398	3.31325	-1.56892	5e-05	0.000236201		7.84556	7.53429	7.68992	3.38124	3.39823	3.38973	-1.1818	5e-05	0.00021129		8.6506	8.07237	8.36148	5.17131	4.47656	4.82393	-0.793549	5e-05	0.000348422		6.50771	6.05266	6.28019	3.99048	3.64365	3.81707	-0.718344	5e-05	0.000306142
STOX1	chr10:70587293-70655209	0.728733	0.738093	0.733413	2.18078	1.71368	1.94723	1.40872	5e-05	0.000236201		1.41778	1.49485	1.45632	3.82817	3.90914	3.86866	1.40951	5e-05	0.00021129		0.979609	0.817071	0.89834	1.70708	1.26427	1.48567	0.725783	0.00625	0.0236283		1.95331	1.62503	1.78917	3.62315	3.66727	3.64521	1.02672	5e-05	0.000306142
STPG1	chr1:24645811-24799473	5.57061	5.62786	5.59924	2.97642	2.923	2.94971	-0.924657	0.0022	0.00694808		4.11966	4.9097	4.51468	2.51389	2.83607	2.67498	-0.755094	0.01645	0.0374363		4.80822	5.1082	4.95821	1.63079	1.79549	1.71314	-1.53318	5e-05	0.000348422		3.6822	3.87259	3.77739	1.45953	1.62837	1.54395	-1.29076	0.00035	0.00180859
STRA6	chr15:74471807-74502046	13.5068	13.9828	13.7448	1.35654	1.50596	1.43125	-3.26354	5e-05	0.000236201		43.3975	43.3555	43.3765	2.37569	2.99384	2.68476	-4.01405	5e-05	0.00021129		1.36944	1.20055	1.28499	0.155329	0.200149	0.177739	-2.85393	5e-05	0.000348422		9.54522	11.4189	10.482	0.280212	0.41347	0.346841	-4.9175	5e-05	0.000306142
STX11	chr6:144471653-144513076	0.359734	0.43124	0.395487	0.974194	1.11988	1.04704	1.40461	5e-05	0.000236201		0.530902	0.524685	0.527794	1.5309	1.42738	1.47914	1.48672	5e-05	0.00021129		0.739898	0.80973	0.774814	1.65488	1.62371	1.6393	1.08116	5e-05	0.000348422		0.756316	0.772226	0.764271	1.46257	1.37283	1.4177	0.891398	5e-05	0.000306142
STX1A	chr7:73113534-73134017	13.4693	13.6323	13.5508	3.36927	3.48708	3.42817	-1.98287	5e-05	0.000236201		12.7153	12.1579	12.4366	2.10847	1.95818	2.03332	-2.61268	5e-05	0.00021129		12.7045	14.2078	13.4562	2.78873	4.17013	3.47943	-1.95135	5e-05	0.000348422		18.1356	19.3398	18.7377	2.74273	3.26653	3.00463	-2.64068	5e-05	0.000306142
SULT1A1	chr16:28616907-28634907	12.5117	10.9212	11.7164	25.8477	32.0705	28.9591	1.30548	5e-05	0.000236201		7.15863	7.52369	7.34116	20.3446	20.7782	20.5614	1.48586	5e-05	0.00021129		4.37511	3.91754	4.14632	15.3586	16.8792	16.1189	1.95885	5e-05	0.000348422		6.89409	7.27926	7.08668	11.8076	15.3149	13.5613	0.936313	5e-05	0.000306142
SYNGR3	chr16:2039945-2044276	1.12251	1.06935	1.09593	3.24697	4.97314	4.11006	1.907	5e-05	0.000236201		1.49523	1.22633	1.36078	4.96524	6.74502	5.85513	2.10527	5e-05	0.00021129		0.334955	0.613275	0.474115	1.56092	1.97675	1.76884	1.89949	5e-05	0.000348422		1.11515	1.50145	1.3083	3.89583	5.47962	4.68772	1.84119	5e-05	0.000306142
SYT11	chr1:155829259-155854990	2.54927	2.56819	2.55873	0.643725	0.582849	0.613287	-2.06079	5e-05	0.000236201		3.82671	4.02458	3.92564	1.06897	1.05612	1.06255	-1.8854	5e-05	0.00021129		1.65766	1.50075	1.5792	0.507373	0.52506	0.516216	-1.61315	5e-05	0.000348422		4.44013	4.45527	4.4477	1.09884	1.28293	1.19089	-1.90102	5e-05	0.000306142
SYTL1	chr1:27668482-27680423	1.53619	1.39518	1.46568	4.54556	4.96169	4.75363	1.69745	5e-05	0.000236201		0.826688	0.93449	0.880589	5.59709	5.62086	5.60898	2.6712	5e-05	0.00021129		0.625353	0.813014	0.719183	2.29254	2.8191	2.55582	1.82935	5e-05	0.000348422		2.28743	2.61199	2.44971	7.07448	10.2729	8.6737	1.82404	5e-05	0.000306142
TAGLN	chr11:117049938-117103241	9.09748	7.94466	8.52107	49.8193	58.5806	54.2	2.66919	5e-05	0.000236201		4.39763	3.69392	4.04578	39.2836	38.6523	38.968	3.2678	5e-05	0.00021129		51.2736	54.9175	53.0956	158.174	188.151	173.162	1.70546	5e-05	0.000348422		19.4146	21.0659	20.2403	87.8659	95.756	91.811	2.18144	5e-05	0.000306142
TANC1	chr2:159825145-160089170	5.96438	5.955	5.95969	1.9441	1.68587	1.81499	-1.71528	5e-05	0.000236201		7.59338	7.96881	7.7811	2.85288	2.96802	2.91045	-1.41873	5e-05	0.00021129		4.22798	4.22273	4.22536	2.41059	2.39558	2.40309	-0.814185	5e-05	0.000348422		8.51516	8.3366	8.42588	3.83082	3.93474	3.88278	-1.11774	5e-05	0.000306142
TBC1D2	chr9:100961279-101018003	13.2301	12.3989	12.8145	31.4895	36.7886	34.139	1.41364	5e-05	0.000236201		11.2395	11.8612	11.5503	30.2569	33.7004	31.9786	1.46917	5e-05	0.00021129		20.6606	24.6664	22.6635	39.7747	53.0496	46.4122	1.03413	5e-05	0.000348422		18.2889	23.364	20.8264	46.8304	53.3648	50.0976	1.26633	5e-05	0.000306142
TBX2	chr17:59477256-59486827	2.64146	3.01219	2.82682	1.36778	1.70027	1.53403	-0.881856	5e-05	0.000236201		2.68791	2.40642	2.54717	1.3025	1.57178	1.43714	-0.825693	5e-05	0.00021129		3.59666	4.07252	3.83459	1.38195	2.00217	1.69206	-1.18029	5e-05	0.000348422		2.64324	3.26956	2.9564	1.70126	1.79521	1.74823	-0.757946	5e-05	0.000306142
TBXAS1	chr7:139478046-139720125	3.94004	3.6349	3.78747	0.426177	0.723841	0.575009	-2.71958	5e-05	0.000236201		3.39882	3.19812	3.29847	0.503713	0.548957	0.526335	-2.64774	5e-05	0.00021129		1.78523	1.50238	1.64381	0.711036	0.639279	0.675157	-1.28374	5e-05	0.000348422		2.25388	2.51068	2.38228	0.537787	0.647403	0.592595	-2.00723	5e-05	0.000306142
TCF7	chr5:133450388-133483920	5.85283	5.97735	5.91509	1.39347	1.57438	1.48392	-1.99498	5e-05	0.000236201		7.35843	7.70887	7.53365	1.64627	1.6352	1.64074	-2.199	5e-05	0.00021129		4.17034	4.50914	4.33974	1.04031	1.11655	1.07843	-2.00868	5e-05	0.000348422		7.73158	7.99547	7.86352	2.12654	2.44454	2.28554	-1.78264	5e-05	0.000306142
TEC	chr4:48137799-48271814	2.34423	2.44527	2.39475	1.14528	0.807541	0.976408	-1.29432	5e-05	0.000236201		2.37818	1.99458	2.18638	1.09264	1.1625	1.12757	-0.955327	5e-05	0.00021129		2.12736	1.79019	1.95878	1.09546	0.953075	1.02427	-0.935365	5e-05	0.000348422		2.38752	1.86821	2.12787	1.42646	1.26018	1.34332	-0.663605	0.0001	0.000582212
TENM3	chr4:183164583-183724177	3.88456	4.026	3.95528	1.89295	1.59619	1.74457	-1.18091	5e-05	0.000236201		4.93694	5.29448	5.11571	2.35353	2.48821	2.42087	-1.07941	5e-05	0.00021129		3.88075	4.27646	4.0786	2.38384	2.23477	2.3093	-0.820616	5e-05	0.000348422		6.20123	5.83406	6.01764	3.17881	3.45567	3.31724	-0.859217	5e-05	0.000306142
TFAP2C	chr20:55204357-55214338	9.57018	10.8645	10.2173	2.84551	3.394	3.11975	-1.71152	5e-05	0.000236201		16.448	16.6015	16.5247	2.63479	2.66943	2.65211	-2.63941	5e-05	0.00021129		8.05796	7.75081	7.90439	0.316747	0.288435	0.302591	-4.70721	5e-05	0.000348422		8.43713	8.17452	8.30583	0.288305	0.37413	0.331218	-4.64827	5e-05	0.000306142
TGFBI	chr5:135364583-135399507	231.578	233.53	232.554	106.156	114.02	110.088	-1.07891	5e-05	0.000236201		237.896	239.286	238.591	56.6664	59.5235	58.0949	-2.03806	5e-05	0.00021129		181.758	202.442	192.1	84.5053	102.053	93.2793	-1.04223	5e-05	0.000348422		129.228	138.846	134.037	34.3176	35.3813	34.8494	-1.94342	5e-05	0.000306142
TGFBR2	chr3:30647993-30735633	55.4116	55.5366	55.4741	26.4475	24.0163	25.2319	-1.13657	5e-05	0.000236201		81.2731	79.9366	80.6049	41.1648	42.5255	41.8452	-0.945806	5e-05	0.00021129		41.6831	42.4587	42.0709	25.9151	24.2945	25.1048	-0.744861	5e-05	0.000348422		65.7288	62.2073	63.9681	42.4536	41.7679	42.1107	-0.603163	5e-05	0.000306142
TIMP4	chr3:12045833-12233532	0.741339	0.969745	0.855542	2.04119	2.24484	2.14302	1.32473	5e-05	0.000236201		0.540828	0.275092	0.40796	1.0395	1.19322	1.11636	1.4523	5e-05	0.00021129		0.296415	0.261449	0.278932	1.05952	1.18397	1.12175	2.00776	0.00025	0.00148544		0.433916	0.401973	0.417945	1.1001	1.75384	1.42697	1.77157	5e-05	0.000306142
TK2	chr16:66541905-66584315	12.3802	12.9825	12.6814	7.02362	6.9417	6.98266	-0.860862	5e-05	0.000236201		18.4192	18.6943	18.5567	9.51299	10.163	9.83797	-0.915509	5e-05	0.00021129		9.7474	9.77815	9.76277	6.47679	6.47102	6.4739	-0.592655	0.0001	0.000659971		16.6287	16.666	16.6474	8.20122	8.21735	8.20928	-1.01997	5e-05	0.000306142
TMCC3	chr12:94960899-95044338	2.52092	2.56308	2.542	1.0578	0.757735	0.907769	-1.48557	5e-05	0.000236201		3.32897	3.60234	3.46566	1.12786	1.22739	1.17762	-1.55725	5e-05	0.00021129		1.13785	1.09617	1.11701	0.619185	0.496864	0.558025	-1.00124	0.00255	0.0111124		3.2276	3.19582	3.21171	1.3452	1.3739	1.35955	-1.24021	5e-05	0.000306142
TMEM139	chr7:142952391-142985142	3.14994	2.66897	2.90946	6.33575	6.96987	6.65281	1.19321	0.00605	0.0167139		3.28751	2.85728	3.07239	7.91064	7.23745	7.57405	1.3017	0.00275	0.00788477		2.04178	2.14491	2.09334	6.61484	6.90847	6.76166	1.69157	5e-05	0.000348422		2.42602	2.77875	2.60238	8.76002	9.31547	9.03775	1.79613	5e-05	0.000306142
TMEM154	chr4:153547265-153601317	2.52263	2.27025	2.39644	0.770655	0.669574	0.720114	-1.73459	5e-05	0.000236201		4.44028	4.42742	4.43385	1.81587	1.70611	1.76099	-1.33217	5e-05	0.00021129		1.16104	1.02852	1.09478	0.235349	0.240951	0.23815	-2.2007	5e-05	0.000348422		2.5129	2.61656	2.56473	0.569102	0.572391	0.570747	-2.16789	5e-05	0.000306142
TMEM156	chr4:38968365-39034041	2.89049	2.09578	2.49313	0.409162	0.397364	0.403263	-2.62817	5e-05	0.000236201		2.46593	2.03396	2.24995	0.273416	0.170658	0.222037	-3.34102	5e-05	0.00021129		1.43633	1.00993	1.22313	0.0890901	0.0927365	0.0909133	-3.74994	5e-05	0.000348422		1.53701	1.20426	1.37064	0.0535141	0.060937	0.0572256	-4.58204	5e-05	0.000306142
TMEM159	chr16:20944432-21191937	11.7385	10.8493	11.2939	4.92888	5.06856	4.99872	-1.17591	5e-05	0.000236201		12.6451	11.8773	12.2612	5.88269	5.35954	5.62112	-1.12517	5e-05	0.00021129		4.96284	4.53947	4.75116	2.92554	2.70785	2.8167	-0.754275	0.0001	0.000659971		6.98431	5.95138	6.46785	3.0584	3.33668	3.19754	-1.01632	5e-05	0.000306142
TMEM200B	chr1:29213602-29450421	15.6409	15.9003	15.7706	8.29347	9.29736	8.79541	-0.842416	0.00045	0.0017234		12.5298	12.9722	12.751	6.6395	7.20306	6.92128	-0.881499	0.00075	0.00248826		11.9464	13.0484	12.4974	5.93253	6.78884	6.36069	-0.974373	0.0004	0.00224969		11.6673	12.479	12.0732	5.32864	5.57431	5.45148	-1.14709	0.0001	0.000582212
TMEM259	chr19:1000417-1021141	39.2654	42.9022	41.0838	115.93	151.186	133.558	1.70082	5e-05	0.000236201		37.8008	41.3435	39.5722	110.331	133.15	121.74	1.62125	5e-05	0.00021129		49.8431	60.7217	55.2824	124.076	186.13	155.103	1.48834	5e-05	0.000348422		44.6953	58.0928	51.394	131.898	167.679	149.788	1.54325	5e-05	0.000306142
TMEM265	chr16:30751511-30756517	3.37945	2.95061	3.16503	15.9281	17.9992	16.9637	2.42216	5e-05	0.000236201		3.69291	3.5746	3.63376	17.6923	15.3993	16.5458	2.18693	5e-05	0.00021129		2.13921	2.05185	2.09553	5.54613	5.46557	5.50585	1.39365	5e-05	0.000348422		3.4879	3.387	3.43745	5.35892	5.33959	5.34925	0.637997	0.0001	0.000582212
TMEM37	chr2:120189445-120196096	4.80654	4.56648	4.68651	8.58644	9.47757	9.032	0.946532	5e-05	0.000236201		3.2149	3.10562	3.16026	5.65738	6.90782	6.2826	0.991317	5e-05	0.00021129		4.36353	4.07805	4.22079	11.192	11.4631	11.3276	1.42425	5e-05	0.000348422		3.24274	3.11011	3.17643	10.3835	10.2682	10.3258	1.70078	5e-05	0.000306142
TMEM47	chrX:34645180-34675405	7.09596	7.56666	7.33131	0.0795524	0.041431	0.0604917	-6.92119	0.0005	0.0018912		6.77263	7.11001	6.94132	0.131869	0.10117	0.11652	-5.89657	5e-05	0.00021129		4.15055	3.52952	3.84003	0.0883502	0.0823429	0.0853466	-5.49164	5e-05	0.000348422		5.44412	4.36914	4.90663	0.173056	0.0803969	0.126726	-5.27494	5e-05	0.000306142
TMEM51	chr1:15479027-15546976	10.2653	9.58628	9.92577	21.0819	25.5726	23.3272	1.23277	5e-05	0.000236201		9.21738	8.84796	9.03267	18.1938	20.0193	19.1065	1.08084	5e-05	0.00021129		7.15419	7.43153	7.29286	14.6931	15.2615	14.9773	1.03822	5e-05	0.000348422		9.12035	10.0037	9.56203	14.2711	15.7927	15.0319	0.652636	5e-05	0.000306142
TMEM52	chr1:1849028-1850740	0.227422	0.48528	0.356351	1.86961	2.1282	1.99891	2.48784	5e-05	0.000236201		0.170702	0.250243	0.210473	1.54966	1.36865	1.45915	2.79343	0.00025	0.000935195		1.03049	0.602057	0.816272	1.18866	2.61941	1.90403	1.22194	0.0004	0.00224969		0.52112	0.510596	0.515858	2.82539	3.10342	2.96441	2.5227	5e-05	0.000306142
TMEM60	chr7:77423044-77427747	33.2974	30.2362	31.7668	12.8801	12.6197	12.7499	-1.31703	5e-05	0.000236201		32.3695	31.255	31.8122	13.4345	14.1038	13.7691	-1.20814	5e-05	0.00021129		22.9335	21.2125	22.073	17.2614	11.0502	14.1558	-0.640888	0.00025	0.00148544		25.8063	23.3701	24.5882	15.2175	13.6549	14.4362	-0.768276	5e-05	0.000306142
TMEM65	chr8:125323158-125384940	30.4045	29.6947	30.0496	6.72562	5.49593	6.11077	-2.29792	5e-05	0.000236201		33.0917	35.1358	34.1137	6.84347	6.39421	6.61884	-2.3657	5e-05	0.00021129		15.5542	13.1481	14.3512	9.07951	7.34616	8.21284	-0.805214	5e-05	0.000348422		25.2192	21.1711	23.1952	10.3682	8.59269	9.48046	-1.2908	5e-05	0.000306142
TMSB15B	chrX:103136650-103229008	7.19356	4.41091	5.80223	1.12646	1.5513	1.33888	-2.11558	5e-05	0.000236201		5.75761	5.02544	5.39153	1.2425	1.53505	1.38878	-1.95688	5e-05	0.00021129		5.75579	5.17014	5.46296	1.08395	1.27645	1.1802	-2.21065	5e-05	0.000348422		4.07299	5.27029	4.67164	1.21702	1.00647	1.11175	-2.0711	5e-05	0.000306142
TNC	chr9:117781853-117880536	23.3476	24.8128	24.0802	0.117965	0.117705	0.117835	-7.67494	5e-05	0.000236201		21.0978	20.9525	21.0251	0.0881742	0.0465484	0.0673613	-8.28598	5e-05	0.00021129		31.2297	35.733	33.4814	0.286295	0.445705	0.366	-6.51537	5e-05	0.000348422		44.5373	45.445	44.9912	0.25043	0.176235	0.213332	-7.72039	5e-05	0.000306142
TNFRSF10A	chr8:23048969-23082680	9.74019	10.4249	10.0825	5.77034	6.49111	6.13073	-0.717728	5e-05	0.000236201		10.1428	10.9478	10.5453	6.34838	6.31156	6.32997	-0.736329	5e-05	0.00021129		12.6239	14.7177	13.6708	6.33614	6.7639	6.55002	-1.06153	5e-05	0.000348422		12.8025	13.457	13.1298	6.89579	7.70254	7.29916	-0.847038	5e-05	0.000306142
TNFRSF10B	chr8:22844929-22941132	70.3338	72.174	71.2539	37.4236	35.7043	36.5639	-0.962549	5e-05	0.000236201		68.669	68.2347	68.4519	35.882	38.6868	37.2844	-0.876518	5e-05	0.00021129		32.9499	34.7363	33.8431	20.5421	20.4072	20.4746	-0.725027	5e-05	0.000348422		49.7544	49.4201	49.5872	22.0437	23.3301	22.6869	-1.12811	5e-05	0.000306142
TNFRSF10D	chr8:22993100-23021543	38.0394	36.412	37.2257	16.1547	14.8306	15.4926	-1.26472	5e-05	0.000236201		21.3999	20.4727	20.9363	12.209	12.5784	12.3937	-0.756401	5e-05	0.00021129		58.0565	59.3996	58.728	17.8615	17.2743	17.5679	-1.74111	5e-05	0.000348422		29.053	27.8038	28.4284	14.5275	14.3459	14.4367	-0.977591	5e-05	0.000306142
TNFRSF25	chr1:6521213-6580121	9.28519	9.40134	9.34326	5.50088	6.39509	5.94799	-0.651525	0.0007	0.00254054		7.42337	7.41384	7.41861	3.79792	4.05847	3.92819	-0.917282	5e-05	0.00021129		5.59907	5.53501	5.56704	2.83311	3.22409	3.0286	-0.878262	0.0002	0.00123182		7.13233	8.1062	7.61926	3.87159	4.48482	4.1782	-0.866769	5e-05	0.000306142
TNFSF9	chr19:6531009-6535939	44.6233	47.8785	46.2509	76.7764	97.4557	87.1161	0.913457	5e-05	0.000236201		45.1735	45.4736	45.3235	97.1699	107.861	102.516	1.17751	5e-05	0.00021129		64.0603	70.8397	67.45	124.297	146.215	135.256	1.0038	5e-05	0.000348422		50.6926	54.7729	52.7327	130.151	138.831	134.491	1.35074	5e-05	0.000306142
TNS1	chr2:218664511-218808796	7.69835	7.92137	7.80986	1.64373	1.55233	1.59803	-2.289	5e-05	0.000236201		9.16016	9.49248	9.32632	2.62746	2.7106	2.66903	-1.80499	5e-05	0.00021129		7.89813	9.29456	8.59635	1.69268	2.10736	1.90002	-2.17771	5e-05	0.000348422		10.2659	12.0537	11.1598	2.88537	3.18111	3.03324	-1.87938	5e-05	0.000306142
TOX2	chr20:42543491-42698254	23.7338	22.4401	23.0869	4.19106	4.72882	4.45994	-2.37198	5e-05	0.000236201		26.2499	26.6951	26.4725	6.9478	7.32173	7.13477	-1.89156	5e-05	0.00021129		9.3111	10.3483	9.82969	2.85332	2.91403	2.88367	-1.76924	5e-05	0.000348422		21.3982	25.2039	23.301	7.10692	7.91564	7.51128	-1.63326	5e-05	0.000306142
TPBG	chr6:83072922-83077133	33.5205	33.4376	33.479	14.0659	14.3761	14.221	-1.23524	5e-05	0.000236201		38.9613	40.4134	39.6874	19.3255	20.1652	19.7453	-1.00717	5e-05	0.00021129		17.6076	17.9438	17.7757	8.20645	7.62543	7.91594	-1.16708	5e-05	0.000348422		30.3523	28.3291	29.3407	11.2674	10.532	10.8997	-1.42861	5e-05	0.000306142
TPM1	chr15:63334837-63364113	265.624	248.011	256.818	411.168	390.617	400.892	0.642469	5e-05	0.000236201		325.009	307.003	316.006	584.105	538.576	561.341	0.828926	5e-05	0.00021129		355.255	347.301	351.278	850.422	816.193	833.308	1.24624	5e-05	0.000348422		242.941	231.231	237.086	599.328	580.958	590.143	1.31565	5e-05	0.000306142
TPTEP1	chr22:17082800-17129720	8.9656	8.99355	8.97958	3.05393	3.94275	3.49834	-1.35998	5e-05	0.000236201		7.32632	8.23711	7.78172	3.71686	3.56364	3.64025	-1.09605	5e-05	0.00021129		8.15813	10.5263	9.34222	3.49895	4.53898	4.01897	-1.21694	5e-05	0.000348422		8.86875	8.36267	8.61571	3.43435	3.70148	3.56792	-1.27189	5e-05	0.000306142
TRAPPC2B	chr19:57874802-57890925	15.5337	12.9889	14.2613	8.78309	8.41555	8.59932	-0.729809	5e-05	0.000236201		14.9761	16.2187	15.5974	8.5523	9.22896	8.89063	-0.810948	5e-05	0.00021129		9.69085	7.46686	8.57886	6.45544	4.93723	5.69633	-0.590752	0.00135	0.00652242		9.45646	8.11518	8.78582	4.7616	4.62822	4.69491	-0.904079	5e-05	0.000306142
TRAPPC2L	chr16:88880141-88929094	33.5232	32.3163	32.9197	18.5182	20.9546	19.7364	-0.738096	0.0003	0.00120018		32.2433	30.4166	31.3299	17.9812	17.7915	17.8864	-0.808681	0.0001	0.000402896		33.832	35.9691	34.9005	17.6476	20.2696	18.9586	-0.880395	5e-05	0.000348422		25.5735	28.2717	26.9226	14.7779	17.3091	16.0435	-0.746825	0.0002	0.00109145
TRAPPC6B	chr14:39617014-39639634	18.0428	16.9713	17.507	9.60731	8.18109	8.8942	-0.976999	5e-05	0.000236201		18.8208	18.475	18.6479	10.1069	9.08843	9.59764	-0.958259	5e-05	0.00021129		14.9694	13.9812	14.4753	10.0562	7.58576	8.821	-0.714581	5e-05	0.000348422		18.9166	15.2466	17.0816	9.30107	7.75913	8.5301	-1.00181	5e-05	0.000306142
TRAPPC9	chr8:140739967-141468678	6.12684	5.90531	6.01607	1.72792	1.68819	1.70805	-1.81647	5e-05	0.000236201		6.6823	7.23118	6.95674	2.23446	2.26952	2.25199	-1.62721	5e-05	0.00021129		2.73871	3.09274	2.91573	1.31296	1.45955	1.38625	-1.07267	5e-05	0.000348422		6.53026	7.03286	6.78156	2.87594	3.1055	2.99072	-1.18112	5e-05	0.000306142
TRIB2	chr2:12856997-12882858	5.71652	6.26378	5.99015	0.119715	0.1159	0.117808	-5.66809	5e-05	0.000236201		7.27588	8.64645	7.96117	0.203308	0.297957	0.250632	-4.98933	5e-05	0.00021129		3.60225	3.31513	3.45869	0.276134	0.266526	0.27133	-3.6721	5e-05	0.000348422		7.18876	6.81492	7.00184	0.430455	0.462629	0.446542	-3.97087	5e-05	0.000306142
TRIM2	chr4:154073493-154260474	3.38627	3.59283	3.48955	1.53279	1.34986	1.44133	-1.27564	5e-05	0.000236201		9.46257	9.80938	9.63597	4.24995	4.00716	4.12856	-1.22279	5e-05	0.00021129		2.03464	2.12272	2.07868	1.20592	1.10836	1.15714	-0.845103	5e-05	0.000348422		8.58552	7.96546	8.27549	4.34778	4.46737	4.40757	-0.90886	5e-05	0.000306142
TRIM55	chr8:67039277-67087718	4.74179	4.17205	4.45692	21.2059	20.4805	20.8432	2.22546	5e-05	0.000236201		3.11597	3.11018	3.11308	14.4068	13.5758	13.9913	2.16811	5e-05	0.00021129		2.8614	2.64347	2.75243	23.4114	19.5591	21.4852	2.96457	5e-05	0.000348422		4.61726	4.08673	4.352	22.1746	21.8232	21.9989	2.33768	5e-05	0.000306142
TRIM62	chr1:33611002-33647671	1.91434	2.26145	2.0879	3.9028	4.53832	4.22056	1.01538	5e-05	0.000236201		2.38153	2.86372	2.62262	5.95919	6.68436	6.32177	1.26932	5e-05	0.00021129		3.24987	4.30419	3.77703	5.0907	6.66453	5.87761	0.637977	5e-05	0.000348422		3.35644	4.09901	3.72773	8.32784	8.45684	8.39234	1.17078	5e-05	0.000306142
TRPS1	chr8:116420723-116681255	1.83433	1.85931	1.84682	0.247778	0.188739	0.218259	-3.08093	5e-05	0.000236201		2.2937	2.16335	2.22853	0.276545	0.242226	0.259385	-3.10292	5e-05	0.00021129		1.24926	1.18154	1.2154	0.172707	0.153954	0.163331	-2.89556	5e-05	0.000348422		1.79081	1.44737	1.61909	0.206428	0.202695	0.204562	-2.98457	5e-05	0.000306142
TSC22D1	chr13:45006278-45154568	29.0197	26.2934	27.6565	11.7926	10.3689	11.0807	-1.31957	5e-05	0.000236201		54.6034	50.1786	52.391	16.7339	15.7171	16.2255	-1.69105	5e-05	0.00021129		20.2108	17.8649	19.0379	9.48943	8.67922	9.08432	-1.06742	5e-05	0.000348422		30.6914	25.1444	27.9179	13.6768	12.2425	12.9596	-1.10716	5e-05	0.000306142
TSHZ1	chr18:72922709-73001905	3.9661	4.07223	4.01916	1.59817	1.59068	1.59442	-1.33386	5e-05	0.000236201		6.17089	6.43558	6.30323	1.60798	1.93621	1.77209	-1.83064	5e-05	0.00021129		2.69109	2.8859	2.78849	1.20199	1.43181	1.3169	-1.08234	5e-05	0.000348422		3.33103	4.09079	3.71091	1.47564	1.68962	1.58263	-1.22945	5e-05	0.000306142
TSNARE1	chr8:143293440-143484610	5.64242	6.59478	6.1186	2.20852	2.71869	2.4636	-1.31243	5e-05	0.000236201		6.25376	5.69698	5.97537	2.46125	2.45402	2.45763	-1.28176	5e-05	0.00021129		3.24575	4.0677	3.65673	1.82715	2.25712	2.04213	-0.840476	5e-05	0.000348422		3.90541	4.76038	4.3329	2.57147	3.16175	2.86661	-0.595985	0.0005	0.00248888
TSPAN1	chr1:46505811-46651634	8.55685	7.52097	8.03891	64.5074	69.2156	66.8615	3.0561	5e-05	0.000236201		12.0908	11.9888	12.0398	74.0766	72.3323	73.2044	2.60412	5e-05	0.00021129		5.16023	4.40592	4.78308	34.1176	33.5674	33.8425	2.82283	5e-05	0.000348422		16.4987	16.9093	16.704	56.2879	63.8101	60.049	1.84595	5e-05	0.000306142
TSPAN13	chr7:16793350-16824161	29.7646	30.6728	30.2187	71.8708	69.089	70.4799	1.22177	5e-05	0.000236201		18.7473	21.0952	19.9212	43.6149	39.4302	41.5226	1.05959	5e-05	0.00021129		23.4807	19.3774	21.429	65.756	57.5697	61.6628	1.52483	5e-05	0.000348422		21.783	18.0713	19.9272	40.4459	37.4061	38.926	0.965998	5e-05	0.000306142
TSPAN14	chr10:82214020-82282386	38.6263	40.3732	39.4997	19.6626	20.3348	19.9987	-0.981935	5e-05	0.000236201		49.5024	50.1618	49.8321	21.3174	22.1442	21.7308	-1.19733	5e-05	0.00021129		31.1897	33.2145	32.2021	19.1234	19.7658	19.4446	-0.727784	5e-05	0.000348422		63.0526	65.6967	64.3747	24.5105	27.4744	25.9924	-1.3084	5e-05	0.000306142
TSPAN2	chr1:115590632-115632121	3.66531	3.26327	3.46429	7.52211	6.97041	7.24626	1.06468	5e-05	0.000236201		3.54659	3.7166	3.63159	10.2106	8.62926	9.41991	1.37511	5e-05	0.00021129		1.67828	0.928228	1.30325	10.4751	7.7061	9.09059	2.80226	5e-05	0.000348422		1.91631	1.21798	1.56715	10.5295	8.76447	9.64697	2.62194	5e-05	0.000306142
TSPAN5	chr4:99391517-99579812	17.7724	18.6367	18.2045	8.96932	9.24956	9.10944	-0.998862	5e-05	0.000236201		16.7684	17.3307	17.0496	9.44057	10.0813	9.76094	-0.804643	5e-05	0.00021129		21.4736	20.1905	20.832	8.73286	8.10825	8.42056	-1.30682	5e-05	0.000348422		25.2065	23.0784	24.1425	10.6528	11.1259	10.8894	-1.14865	5e-05	0.000306142
TSPAN9	chr12:3186520-3395730	19.0197	20.2551	19.6374	5.32335	5.81628	5.56981	-1.8179	5e-05	0.000236201		20.6318	20.2071	20.4195	5.2428	5.51882	5.38081	-1.92405	5e-05	0.00021129		10.7618	12.8064	11.7841	3.98681	4.63172	4.30926	-1.45133	5e-05	0.000348422		16.1638	19.6671	17.9154	4.60692	4.94606	4.77649	-1.90718	5e-05	0.000306142
TTC28	chr22:28315363-29075853	0.818974	0.762661	0.790817	1.43607	1.1707	1.30339	0.720847	0.0031	0.00934934		0.957259	1.06897	1.01311	1.80632	1.79494	1.80063	0.829706	5e-05	0.00021129		0.540474	0.690802	0.615638	1.38724	1.41948	1.40336	1.18873	5e-05	0.000348422		1.14947	1.19977	1.17462	2.03609	2.37953	2.20781	0.910421	5e-05	0.000306142
TTLL7	chr1:84330714-84464870	2.38877	2.39197	2.39037	0.278168	0.123774	0.200971	-3.57218	5e-05	0.000236201		3.11422	3.19121	3.15272	0.374133	0.331258	0.352695	-3.1601	5e-05	0.00021129		1.0783	0.992217	1.03526	0.470328	0.36194	0.416134	-1.31487	5e-05	0.000348422		2.44015	2.08582	2.26299	0.853155	0.677159	0.765157	-1.5644	5e-05	0.000306142
TUBB4A	chr19:6494329-6502859	11.4639	11.1601	11.312	19.0984	23.7738	21.4361	0.922184	5e-05	0.000236201		7.94137	8.82579	8.38358	12.8791	14.8465	13.8628	0.725582	5e-05	0.00021129		3.51016	4.32629	3.91822	13.8066	20.5945	17.2005	2.13418	5e-05	0.000348422		5.45242	6.47226	5.96234	18.833	22.8273	20.8301	1.80472	5e-05	0.000306142
TUFT1	chr1:151512780-151556059	13.033	13.1152	13.0741	24.382	24.6876	24.5348	0.908115	5e-05	0.000236201		21.2808	22.1438	21.7123	36.3945	35.9032	36.1489	0.735437	5e-05	0.00021129		34.2782	35.4337	34.856	62.1403	68.8825	65.5114	0.910341	5e-05	0.000348422		29.7214	31.5746	30.648	47.6379	48.2535	47.9457	0.645608	5e-05	0.000306142
TULP3	chr12:3000032-3050306	21.2338	21.1523	21.1931	9.22311	8.96617	9.09464	-1.2205	5e-05	0.000236201		26.9075	25.7084	26.308	12.4086	12.9022	12.6554	-1.05575	5e-05	0.00021129		13.6353	14.6485	14.1419	9.64732	8.63554	9.14143	-0.629482	5e-05	0.000348422		21.7377	21.1699	21.4538	12.3745	12.0481	12.2113	-0.813017	5e-05	0.000306142
TXNRD3NB	chr3:126290621-126373967	3.12613	2.97409	3.05011	4.89694	4.43881	4.66787	0.613903	0.0002	0.000835393		2.26565	1.96196	2.1138	3.87572	4.42394	4.14983	0.973211	5e-05	0.00021129		3.78507	4.14946	3.96727	7.63023	7.19086	7.41055	0.901435	5e-05	0.000348422		2.82607	2.58459	2.70533	6.14401	5.61344	5.87873	1.1197	5e-05	0.000306142
UBE2D3	chr4:103698193-103790050	135.807	124.661	130.234	86.1628	73.4403	79.8015	-0.706617	5e-05	0.000236201		133.426	129.237	131.331	84.1424	77.9375	81.0399	-0.696506	5e-05	0.00021129		124.237	102.72	113.479	77.6334	58.7753	68.2043	-0.734485	5e-05	0.000348422		114.493	90.9632	102.728	66.1989	56.4198	61.3094	-0.744651	5e-05	0.000306142
UBE2W	chr8:74692331-74791145	8.79977	7.65133	8.22555	4.48805	3.90607	4.19706	-0.970733	5e-05	0.000236201		8.91192	8.98252	8.94722	4.30043	3.75926	4.02984	-1.15072	5e-05	0.00021129		7.18385	6.42178	6.80282	4.83056	4.08324	4.4569	-0.610091	0.0031	0.0130654		8.71871	6.76849	7.7436	4.94358	4.27669	4.61014	-0.748196	0.0001	0.000582212
UBL3	chr13:30338544-30424820	4.59186	4.46577	4.52882	10.2559	10.2046	10.2302	1.17563	5e-05	0.000236201		4.65479	4.94702	4.8009	9.61486	9.91582	9.76534	1.02436	5e-05	0.00021129		5.68038	5.03383	5.3571	12.3652	10.0217	11.1934	1.06313	5e-05	0.000348422		6.63604	5.69806	6.16705	11.3089	10.5756	10.9423	0.827257	5e-05	0.000306142
UGGT2	chr13:96453835-96705736	2.55997	2.06608	2.31302	4.26436	3.6001	3.93223	0.765568	5e-05	0.000236201		2.26283	1.92007	2.09145	3.9793	3.85289	3.9161	0.904915	5e-05	0.00021129		2.95334	2.60461	2.77898	4.70047	4.19555	4.44801	0.678607	5e-05	0.000348422		3.26708	2.5298	2.89844	4.76755	4.08809	4.42782	0.611319	5e-05	0.000306142
UGT8	chr4:115519557-115599381	23.823	22.7335	23.2783	13.9632	12.3986	13.1809	-0.820539	5e-05	0.000236201		23.303	23.0024	23.1527	14.5124	13.6201	14.0662	-0.718945	5e-05	0.00021129		16.9717	15.8194	16.3956	11.5036	9.69679	10.6002	-0.629212	5e-05	0.000348422		20.2777	17.8495	19.0636	12.7994	12.0069	12.4032	-0.620112	5e-05	0.000306142
ULK4	chr3:41288089-42003932	1.6223	1.21424	1.41827	2.52408	2.57131	2.54769	0.845061	5e-05	0.000236201		1.47498	1.37212	1.42355	2.3951	2.56125	2.47817	0.799781	5e-05	0.00021129		1.9498	2.00241	1.97611	3.21492	3.01052	3.11272	0.655515	5e-05	0.000348422		1.88777	1.92709	1.90743	3.42658	3.451	3.43879	0.850274	5e-05	0.000306142
UNC13D	chr17:73823307-73840798	2.44258	2.36299	2.40279	1.47799	1.67686	1.57742	-0.607137	0.0003	0.00120018		1.54761	1.91698	1.7323	0.846084	0.728378	0.787231	-1.13783	5e-05	0.00021129		1.36965	1.54701	1.45833	0.531695	0.860019	0.695857	-1.06745	5e-05	0.000348422		0.916163	1.29809	1.10713	0.618451	0.69837	0.658411	-0.749763	0.00015	0.000844731
UNKL	chr16:1401899-1464721	5.14547	5.3114	5.22844	9.23514	10.4747	9.8549	0.914461	5e-05	0.000236201		3.91158	3.77073	3.84116	6.85752	7.70745	7.28248	0.92289	0.00075	0.00248826		7.1581	7.30166	7.22988	12.6152	15.5816	14.0984	0.963486	5e-05	0.000348422		5.5925	6.56385	6.07818	10.7079	12.0157	11.3618	0.902481	0.0001	0.000582212
UPK3B	chr7:76139658-76157199	0.609871	0.535876	0.572873	6.97307	8.15193	7.5625	3.72257	5e-05	0.000236201		0.46687	0.531662	0.499266	6.6592	8.2773	7.46825	3.90289	5e-05	0.00021129		0.610941	0.482987	0.546964	10.4475	14.6189	12.5332	4.51817	5e-05	0.000348422		0.548486	0.950703	0.749594	22.5975	27.7927	25.1951	5.07089	5e-05	0.000306142
USP43	chr17:9548853-9633003	0.783751	0.814366	0.799058	2.78706	3.13205	2.95955	1.88901	5e-05	0.000236201		1.0879	1.02639	1.05714	3.27648	3.45933	3.36791	1.67168	5e-05	0.00021129		0.694708	0.795737	0.745223	2.53455	3.73102	3.13278	2.0717	5e-05	0.000348422		1.11445	1.31922	1.21684	3.95108	4.65747	4.30427	1.82263	5e-05	0.000306142
UST	chr6:149068270-149398126	2.85606	2.68957	2.77281	1.06708	1.20337	1.13523	-1.28837	5e-05	0.000236201		2.5239	2.46206	2.49298	1.41186	1.32642	1.36914	-0.864602	5e-05	0.00021129		2.82323	2.3705	2.59687	1.09025	0.96389	1.02707	-1.33824	5e-05	0.000348422		2.65143	2.24857	2.45	1.17468	1.02908	1.10188	-1.15282	5e-05	0.000306142
UXS1	chr2:106709758-106810795	27.0718	27.0981	27.085	43.6366	41.3803	42.5084	0.650257	5e-05	0.000236201		30.9357	30.8686	30.9022	65.1316	65.5409	65.3362	1.08018	5e-05	0.00021129		34.3984	32.1454	33.2719	52.776	47.8785	50.3272	0.597034	5e-05	0.000348422		49.8125	47.6071	48.7098	102.13	101.013	101.572	1.06021	5e-05	0.000306142
VAMP8	chr2:85804613-85809156	25.359	23.834	24.5965	55.6952	60.2422	57.9687	1.23682	5e-05	0.000236201		25.2412	24.7809	25.011	63.1315	52.1226	57.627	1.20418	5e-05	0.00021129		18.0322	17.4453	17.7387	37.0382	34.7787	35.9084	1.01742	5e-05	0.000348422		17.2171	19.3519	18.2845	31.7662	34.9959	33.3811	0.868408	5e-05	0.000306142
VAV1	chr19:6772678-6857377	2.7489	2.61291	2.6809	9.44615	10.2756	9.86085	1.87899	5e-05	0.000236201		2.6512	2.62302	2.63711	8.68466	9.32681	9.00574	1.77189	5e-05	0.00021129		1.29057	1.49916	1.39487	5.99143	7.61735	6.80439	2.28634	5e-05	0.000348422		1.19269	1.48177	1.33723	5.56238	6.76413	6.16326	2.20445	5e-05	0.000306142
VEGFC	chr4:177604684-177713899	42.9642	41.8617	42.413	16.815	16.3206	16.5678	-1.35612	5e-05	0.000236201		31.3851	33.6455	32.5153	9.18515	9.64826	9.4167	-1.78782	5e-05	0.00021129		32.208	33.181	32.6945	13.0499	14.1675	13.6087	-1.26452	5e-05	0.000348422		26.392	23.2152	24.8036	7.62796	7.89943	7.7637	-1.67573	5e-05	0.000306142
VPS36	chr13:52986736-53024813	4.6129	4.40412	4.50851	10.092	8.05884	9.07544	1.00932	5e-05	0.000236201		4.81625	5.02002	4.91814	11.4556	9.93025	10.6929	1.12047	5e-05	0.00021129		5.31648	4.33668	4.82658	8.78408	7.23569	8.00989	0.730781	5e-05	0.000348422		6.55865	5.21182	5.88524	10.2319	9.25448	9.7432	0.727295	5e-05	0.000306142
VSIR	chr10:73156690-73575704	2.62967	2.84912	2.7394	5.60361	6.61611	6.10986	1.15728	5e-05	0.000236201		3.78409	3.93867	3.86138	9.58522	10.2091	9.89715	1.3579	5e-05	0.00021129		1.65622	1.71675	1.68648	5.67792	6.60629	6.1421	1.86471	5e-05	0.000348422		3.12388	3.63406	3.37897	11.5052	13.0216	12.2634	1.8597	5e-05	0.000306142
WDR18	chr19:984327-994569	42.6336	44.8551	43.7443	130.235	191.371	160.803	1.87812	5e-05	0.000236201		33.9211	35.7116	34.8164	120.986	144.71	132.848	1.93194	5e-05	0.00021129		48.8071	58.6674	53.7372	144.898	215.479	180.189	1.74551	5e-05	0.000348422		34.5714	48.8723	41.7218	125.666	165.584	145.625	1.80338	5e-05	0.000306142
WDR66	chr12:122356462-122441832	1.47563	1.39616	1.4359	13.649	12.8064	13.2277	3.20354	5e-05	0.000236201		1.01478	1.01473	1.01475	7.92788	7.64756	7.78772	2.94007	5e-05	0.00021129		3.51303	3.23856	3.37579	12.3088	11.6949	12.0019	1.82996	5e-05	0.000348422		1.51745	1.63333	1.57539	8.35954	7.48434	7.92194	2.33014	5e-05	0.000306142
WFDC21P	chr17:58156669-58166053	3.99023	4.0515	4.02087	30.7947	35.5915	33.1931	3.04531	5e-05	0.000236201		7.63947	8.81398	8.22673	85.2609	64.1501	74.7055	3.18282	5e-05	0.00021129		0.638096	0.672184	0.65514	18.8755	16.4889	17.6822	4.75435	5e-05	0.000348422		1.63882	1.636	1.63741	37.2304	36.5577	36.8941	4.4939	5e-05	0.000306142
WNK1	chr12:862088-1020618	24.0766	25.084	24.5803	12.5159	10.8947	11.7053	-1.07034	5e-05	0.000236201		26.1698	27.2368	26.7033	14.3353	14.9213	14.6283	-0.868254	5e-05	0.00021129		22.8254	26.6801	24.7528	14.2287	13.005	13.6169	-0.862192	5e-05	0.000348422		37.5987	37.4878	37.5432	20.7881	19.9648	20.3765	-0.881649	5e-05	0.000306142
WNT7B	chr22:46316247-46373008	7.5997	8.79571	8.19771	13.0958	16.5158	14.8058	0.852874	5e-05	0.000236201		14.0715	15.0413	14.5564	23.8195	26.3947	25.1071	0.78644	5e-05	0.00021129		9.96903	12.1348	11.0519	34.1611	48.5107	41.3359	1.9031	5e-05	0.000348422		21.0329	27.0498	24.0413	48.7604	53.5353	51.1479	1.08916	5e-05	0.000306142
WSCD1	chr17:5973933-6027747	3.68641	3.85231	3.76936	0.97689	1.09291	1.0349	-1.86483	5e-05	0.000236201		4.57899	4.64145	4.61022	1.33697	1.53396	1.43546	-1.68332	5e-05	0.00021129		1.88069	1.83153	1.85611	0.620663	0.549773	0.585218	-1.66524	5e-05	0.000348422		3.02688	3.26378	3.14533	1.02717	1.08726	1.05722	-1.57294	5e-05	0.000306142
ZBED8	chr5:159820154-159827104	7.03576	6.08952	6.56264	3.09981	2.67649	2.88815	-1.18413	5e-05	0.000236201		5.82171	5.53248	5.6771	3.08689	2.59167	2.83928	-0.999626	5e-05	0.00021129		2.40654	1.66859	2.03757	1.4702	1.02902	1.24961	-0.705369	0.00025	0.00148544		3.90359	3.32118	3.61238	2.08517	2.23264	2.15891	-0.742649	5e-05	0.000306142
ZC2HC1A	chr8:79578281-79631997	5.76925	6.18913	5.97919	1.87672	1.5032	1.68996	-1.82296	5e-05	0.000236201		6.616	6.14462	6.38031	1.98426	2.24188	2.11307	-1.59429	5e-05	0.00021129		3.62089	3.14891	3.3849	2.27319	1.77236	2.02277	-0.742778	5e-05	0.000348422		5.23413	4.14882	4.69147	3.18628	2.73216	2.95922	-0.664825	5e-05	0.000306142
ZC3HAV1	chr7:138728265-138794465	52.2217	55.3511	53.7864	24.0849	21.0162	22.5505	-1.25408	5e-05	0.000236201		61.7022	64.898	63.3001	24.4039	23.514	23.959	-1.40164	5e-05	0.00021129		31.4543	32.736	32.0951	19.7924	18.9086	19.3505	-0.729987	5e-05	0.000348422		35.6577	37.6019	36.6298	23.8462	24.2698	24.058	-0.606498	5e-05	0.000306142
ZDHHC23	chr3:113666747-113682220	0.706796	0.73637	0.721583	2.30118	1.86687	2.08402	1.53013	5e-05	0.000236201		0.704117	0.639819	0.671968	2.18166	2.37579	2.27872	1.76176	5e-05	0.00021129		0.642573	0.660768	0.651671	2.65254	2.2968	2.47467	1.92502	5e-05	0.000348422		0.854761	0.622365	0.738563	2.7288	2.24252	2.48566	1.75084	5e-05	0.000306142
ZEB2	chr2:145141941-145278465	2.42438	2.55244	2.48841	1.68942	1.27867	1.48405	-0.745685	5e-05	0.000236201		3.22533	2.7865	3.00591	1.68806	1.95673	1.8224	-0.721967	5e-05	0.00021129		2.31121	2.38583	2.34852	1.50018	1.31065	1.40541	-0.740758	0.0001	0.000659971		2.64941	2.28667	2.46804	1.38824	1.09768	1.24296	-0.989586	5e-05	0.000306142
ZFAND1	chr8:82613565-82633539	25.3596	20.1012	22.7304	13.2642	9.75924	11.5117	-0.981518	5e-05	0.000236201		24.5308	21.0831	22.8069	12.8622	10.6582	11.7602	-0.955558	5e-05	0.00021129		26.6054	19.5489	23.0771	14.8874	11.8023	13.3449	-0.79018	5e-05	0.000348422		22.3212	18.4211	20.3712	13.9149	10.491	12.2029	-0.739304	5e-05	0.000306142
ZFP41	chr8:144328990-144344875	3.03964	3.04432	3.04198	1.47301	1.48068	1.47684	-1.0425	5e-05	0.000236201		3.36826	3.54492	3.45659	1.78979	1.97655	1.88317	-0.876186	5e-05	0.00021129		4.0296	4.92212	4.47586	2.15398	2.97483	2.5644	-0.803541	5e-05	0.000348422		4.24328	5.47576	4.85952	2.71425	3.22841	2.97133	-0.709706	5e-05	0.000306142
ZNF185	chrX:152082985-152142025	28.4563	28.645	28.5506	15.8236	16.6264	16.225	-0.815303	5e-05	0.000236201		19.7124	19.4604	19.5864	12.1404	11.8335	11.9869	-0.708389	5e-05	0.00021129		44.4255	44.7752	44.6004	6.52298	6.07889	6.30093	-2.82342	5e-05	0.000348422		26.5686	28.5525	27.5605	7.33249	7.46283	7.39766	-1.89746	5e-05	0.000306142
ZNF254	chr19:24216206-24312769	4.54293	3.94102	4.24198	10.5943	8.79649	9.69541	1.19256	5e-05	0.000236201		4.07037	4.54847	4.30942	12.458	9.83563	11.1468	1.37107	5e-05	0.00021129		3.85918	3.41149	3.63534	10.7607	9.25123	10.006	1.4607	5e-05	0.000348422		4.63215	4.46821	4.55018	11.3487	9.9569	10.6528	1.22724	5e-05	0.000306142
ZNF350	chr19:52452386-52490079	2.62668	2.29498	2.46083	1.34911	1.33962	1.34436	-0.872223	5e-05	0.000236201		2.39843	2.60608	2.50226	1.21799	1.21332	1.21566	-1.0415	5e-05	0.00021129		1.38279	1.27193	1.32736	0.556815	0.332932	0.444874	-1.57709	5e-05	0.000348422		1.87912	1.47943	1.67928	0.513386	0.395939	0.454662	-1.88497	5e-05	0.000306142
ZNF432	chr19:52534631-52552377	1.77907	1.70728	1.74318	0.423616	0.499772	0.461694	-1.91671	5e-05	0.000236201		1.7913	1.77329	1.7823	0.451825	0.346024	0.398924	-2.15955	5e-05	0.00021129		1.12361	0.961247	1.04243	0.368374	0.337654	0.353014	-1.56215	5e-05	0.000348422		1.28733	1.01459	1.15096	0.403526	0.339707	0.371616	-1.63095	5e-05	0.000306142
ZNF488	chr10:48355023-48373866	0.809007	0.954678	0.881842	2.92507	3.0485	2.98679	1.76	5e-05	0.000236201		0.735311	0.767846	0.751579	3.07623	3.2689	3.17257	2.07765	5e-05	0.00021129		0.917346	0.959443	0.938394	3.0684	2.79387	2.93114	1.64319	5e-05	0.000348422		1.41134	1.40955	1.41044	4.81646	5.13491	4.97569	1.81875	5e-05	0.000306142
ZNF518B	chr4:10441503-10459032	9.11466	8.2505	8.68258	3.39387	2.84933	3.1216	-1.47584	5e-05	0.000236201		8.72603	8.85122	8.78863	3.35328	3.01774	3.18551	-1.46411	5e-05	0.00021129		7.91109	7.69825	7.80467	5.35858	4.29273	4.82566	-0.693612	5e-05	0.000348422		8.76411	7.52714	8.14563	5.68875	4.87783	5.28329	-0.624589	5e-05	0.000306142
ZNF587	chr19:58361180-58376491	4.72192	5.46583	5.09387	2.81183	2.05681	2.43432	-1.06524	5e-05	0.000236201		5.50482	4.98917	5.24699	2.574	2.51971	2.54686	-1.04277	5e-05	0.00021129		4.69794	5.03778	4.86786	2.91037	2.78679	2.84858	-0.773044	5e-05	0.000348422		5.28208	5.3382	5.31014	3.37441	3.38038	3.37739	-0.652839	5e-05	0.000306142
ZNF605	chr12:133498018-133532892	1.9975	2.06966	2.03358	1.04609	0.82607	0.93608	-1.11932	5e-05	0.000236201		2.46086	2.13888	2.29987	1.02843	0.922162	0.975294	-1.23764	5e-05	0.00021129		1.3219	1.42731	1.37461	0.851293	0.714893	0.783093	-0.811765	5e-05	0.000348422		1.86318	1.54183	1.70251	0.999968	0.783492	0.89173	-0.932981	5e-05	0.000306142
ZNF606	chr19:58488420-58518574	3.13952	2.22956	2.68454	1.57957	1.35129	1.46543	-0.873354	5e-05	0.000236201		2.83786	2.56316	2.70051	1.36376	1.41047	1.38712	-0.961144	5e-05	0.00021129		1.85851	1.61315	1.73583	1.21281	1.07389	1.14335	-0.602365	0.0009	0.00459553		2.2415	1.92892	2.08521	1.23183	1.21937	1.2256	-0.7667	5e-05	0.000306142
ZNF608	chr5:123972609-124080805	2.74717	2.95558	2.85138	0.116042	0.0898565	0.102949	-4.79165	5e-05	0.000236201		4.96905	4.46096	4.71501	0.188815	0.192949	0.190882	-4.62651	5e-05	0.00021129		2.17462	2.15325	2.16394	0.456959	0.517087	0.487023	-2.1516	5e-05	0.000348422		2.45814	2.42322	2.44068	0.484425	0.562863	0.523644	-2.22063	5e-05	0.000306142
ZNF611	chr19:53206065-53238307	2.36317	2.37022	2.3667	1.49325	1.13475	1.314	-0.848906	5e-05	0.000236201		2.48874	2.68873	2.58874	1.46447	1.42033	1.4424	-0.843779	5e-05	0.00021129		2.07554	1.99326	2.0344	1.35647	1.11064	1.23355	-0.721783	5e-05	0.000348422		2.58623	2.49513	2.54068	1.71353	1.61775	1.66564	-0.609141	5e-05	0.000306142
ZNF614	chr19:52516576-52531680	4.38462	4.09947	4.24204	1.26287	1.06262	1.16274	-1.86723	5e-05	0.000236201		4.49441	4.58566	4.54004	0.920873	0.939588	0.93023	-2.28704	5e-05	0.00021129		4.13817	3.23351	3.68584	1.22412	0.827325	1.02572	-1.84535	5e-05	0.000348422		3.24708	2.75499	3.00104	0.962328	0.937323	0.949826	-1.65973	5e-05	0.000306142
ZNF615	chr19:52494586-52511483	2.85513	2.87792	2.86652	1.18391	1.0073	1.09561	-1.38757	5e-05	0.000236201		2.44902	2.36162	2.40532	1.08415	0.956349	1.02025	-1.23731	5e-05	0.00021129		1.03716	1.10772	1.07244	0.615782	0.429985	0.522883	-1.03634	5e-05	0.000348422		1.5413	1.33995	1.44063	0.637414	0.529327	0.58337	-1.30421	5e-05	0.000306142
ZNF641	chr12:48733792-48745029	0.699533	0.669483	0.684508	2.29707	2.26942	2.28324	1.73795	5e-05	0.000236201		0.957294	0.965612	0.961453	3.71375	3.23666	3.47521	1.85381	5e-05	0.00021129		1.39258	1.10625	1.24942	3.00823	2.57753	2.79288	1.1605	5e-05	0.000348422		2.13105	2.0227	2.07688	3.62058	3.40947	3.51502	0.759117	5e-05	0.000306142
ZNF726	chr19:24097675-24127515	2.23556	1.80371	2.01964	9.50523	7.62417	8.5647	2.08431	5e-05	0.000236201		1.67163	1.31584	1.49374	8.35391	7.00709	7.6805	2.36227	5e-05	0.00021129		1.24872	1.31522	1.28197	7.13916	6.54359	6.84138	2.41593	5e-05	0.000348422		1.31925	1.31618	1.31771	8.25659	7.32957	7.79308	2.56415	5e-05	0.000306142
ZNF738	chr19:21541731-21571384	0.417982	0.79366	0.605821	2.90625	3.32301	3.11463	2.3621	5e-05	0.000236201		0.27292	0.392129	0.332525	2.86205	1.82106	2.34155	2.81593	5e-05	0.00021129		0.279854	0.283857	0.281855	1.46708	0.98324	1.22516	2.11995	5e-05	0.000348422		0.386189	0.129164	0.257677	1.21923	1.29752	1.25838	2.28793	5e-05	0.000306142
ZNF772	chr19:57980953-57988938	4.69255	5.03949	4.86602	3.0062	2.88351	2.94486	-0.724546	5e-05	0.000236201		5.10569	5.00631	5.056	3.25901	3.31008	3.28455	-0.622303	0.0001	0.000402896		2.68451	2.6855	2.68501	1.45017	1.21975	1.33496	-1.00813	5e-05	0.000348422		3.39412	3.1321	3.26311	1.34702	1.47287	1.40995	-1.21061	5e-05	0.000306142
ZNF773	chr19:58011221-58027791	3.67308	3.92551	3.79929	2.81717	1.80959	2.31338	-0.715728	0.0017	0.00553529		4.25313	3.80812	4.03062	2.42149	2.80096	2.61122	-0.626278	0.00035	0.00126373		3.05437	3.79241	3.42339	2.03707	1.81841	1.92774	-0.828516	5e-05	0.000348422		3.47471	3.43873	3.45672	2.30618	1.78036	2.04327	-0.758522	5e-05	0.000306142
ZNF776	chr19:58258163-58269528	7.98755	7.70877	7.84816	5.22452	4.87911	5.05182	-0.635552	0.00095	0.00330266		8.85487	9.04773	8.9513	5.15946	5.04555	5.10251	-0.810891	5e-05	0.00021129		7.75707	7.06578	7.41142	4.16458	3.91913	4.04185	-0.874733	5e-05	0.000348422		6.275	6.22723	6.25111	4.03277	4.09001	4.06139	-0.622139	0.0011	0.00490911
ZNF805	chr19:57752052-57774106	1.86501	1.73082	1.79792	1.12343	1.05829	1.09086	-0.720858	5e-05	0.000236201		1.9273	2.03568	1.98149	1.10729	1.05322	1.08025	-0.875215	5e-05	0.00021129		1.51994	1.38009	1.45001	0.847246	0.732785	0.790015	-0.876114	5e-05	0.000348422		1.8116	1.6641	1.73785	0.946705	0.934156	0.940431	-0.885909	5e-05	0.000306142
ZNF853	chr7:6655247-6663921	0.616885	0.55148	0.584183	1.49998	1.95873	1.72936	1.56574	5e-05	0.000236201		0.484334	0.466336	0.475335	1.49627	1.71952	1.6079	1.75816	5e-05	0.00021129		0.724937	0.831019	0.777978	1.65238	2.39971	2.02604	1.38087	5e-05	0.000348422		0.925089	1.09714	1.01111	1.66807	2.27837	1.97322	0.964611	5e-05	0.000306142
ZP3	chr7:76018645-76071388	0.758819	0.637379	0.698099	1.71259	2.00266	1.85762	1.41195	0.0002	0.000835393		0.409411	0.399907	0.404659	2.82554	2.69315	2.75934	2.76955	5e-05	0.00021129		0.311499	0.327079	0.319289	1.46138	1.54757	1.50448	2.23633	5e-05	0.000348422		0.422397	0.462642	0.44252	2.18997	2.57358	2.38177	2.42822	5e-05	0.000306142
^ FDR cutoff is 0.05
$ FPKM must be greater than 1.0 in one of the samples within each of the 4 testing conditions
* Absolute log2 fold change cutoff is greater than 0.585
# Only genes with consistent direction of regulation in all 4 testing conditions are shown
