# Supplementary material for: Inactivation of Arid1a in the endometrium is associated with endometrioid tumorigenesis through transcriptional reprogramming
Source: Nat Commun. 2020 Jun 1;11:2717. doi: 10.1038/s41467-020-16416-0 (PMC7264300; doi:10.1038/s41467-020-16416-0)
Supplement: Supplementary file 7 — Supplementary Data 4 [file 41467_2020_16416_MOESM7_ESM.xlsx]

## Sheet: Table S4
Supplementary Data 4. Upstream regulators of ARID1A-associated transcriptome in human endometrial epithelial cells.
Upstream Regulator	Molecule Type	z-score	p-value of overlap	Target molecules in dataset
SMARCA4	transcription regulator	-3.723	1.57e-12	ACSL5, ADAM15, ADGRG1, ALDH1A3, ANTXR2, AP1S2, ARRDC4, BMP4, C6orf141, CTGF, CTSB, DUSP4, DYNLT3, EDNRA, EPHB2, FADS3, FN1, HHIP, HKDC1, HLA-B, HMGA2, HNMT, IFI16, IGFBP4, IGFBP7, IL11, ITGA7, KHDRBS3, LPXN, MAP1B, MAPK13, MMP2, MT1L, MUC1, MYRF, NRP1, NTNG1, PCSK9, PDP1, PERP, PHLDA2, PKIA, PLPP3, RAMP1, RGS2, RHBDL2, SEMA3B, SERPINE2, SLC35G2, SPOCD1, SRPX, ST3GAL1, TAGLN, TEC, TMCC3, TMEM154, …
CG	complex	-1.866	5.97e-11	AKR1C3, ARHGAP22, BCAT1, CLDN11, EDN2, EMP1, EPAS1, F2RL1, FYN, HIF1A, HK2, HMGA1, HMGA2, IGFBP2, IGFBP3, IGFBP4, IL11, INHBB, IRS2, KLF4, KNOP1, MCAM, MMP2, MYCL, NR4A1, NRP1, OXTR, PKIA, PLPP3, PLXND1, PMAIP1, PODXL, RGS20, ST8SIA4, STEAP1, TIMP4, TSPAN13, VEGFC
TP53	transcription regulator	1.873	2.81e-10	ABCC1, ACOT11, ACTN1, ANKRD1, ARHGAP5, ARHGEF4, ARRB1, BBC3, BTG1, CAMK2N1, CAV2, CCDC80, CCNA2, CDC42EP3, CITED2, CNN2, CNN3, COL6A2, CORO1A, CSF1, CTGF, CTSB, DAPK1, DDIT4L, DHCR24, DLG1, DUSP4, EDNRA, EPAS1, EPS8, F2R, FGFBP1, FKBP3, FKBP4, FN1, FOXM1, FOXO1, FRMD4A, FSTL3, FYN, GAS6, GLUL, HIF1A, HK2, IFFO1, IFI16, IGFBP2, IGFBP3, IGFBP4, IGFBP7, IL27RA, ITGA2, KCNK3, KCNN4, LAMA5, LATS2, LDH…
ERBB2	kinase	-1.924	2.41e-09	ADAM19, CCNA2, CDC42EP3, CDCA2, CLDN4, CTGF, EPHB2, ERBB3, ETV1, ETV4, ETV5, FN1, FOXA1, FOXO1, FSTL3, GAS6, HES1, HIF1A, HSD17B11, IL6R, ITGA2, JAG2, KRT81, LAMP2, LTBP3, MAN1A1, MAPK13, MUC1, MYBL1, NCAPD2, NEK2, NET1, PDLIM4, POLR2E, PRPS1, RHOD, SERPINI1, SPOCK1, TAGLN, TPM1, VEGFC
TGFB1	growth factor	-1.152	8.88e-09	ADAM19, ADM, ANKRD1, CCNA2, CITED2, CLDN4, CTGF, DOCK4, EDNRA, EPHB2, ESRP2, F2R, F2RL1, FN1, FOXO1, FSTL3, FYN, FZD2, FZD8, GMPR, GNG2, GPRC5B, HMGA1, HTRA1, IGFBP3, IL11, ITGA2, ITGB2, ITGBL1, KRT81, LIF, LTBP3, MAPK13, MMP2, MRTFA, MYBL1, NCAPD2, NEK2, NET1, NRP1, PDLIM4, RHOD, S100A4, SEMA3A, SLC39A8, SPARC, SPOCK1, TAGLN, TBX2, TGFBI, TGFBR2, TNC, TPM1, TSC22D1, ZEB2
TP73	transcription regulator	1.136	7.43e-08	ABCC1, ADAM10, ADAM19, ARHGAP22, BBC3, CD83, CNN3, COX4I1, DLG1, FN1, HES1, HSPB8, HTATIP2, IGFBP3, IGFBP4, IGSF3, JAG2, LBH, MDK, MMP2, MT1L, NRP1, PERP, PIK3R3, PMAIP1, PMP22, RNF144B, ROBO4, SERPINE2, TIMP4, TNFRSF10A, TNFRSF10B, TSPAN1, UBL3, VEGFC
Raf	group		9.88e-08	DUSP4, ETV1, ETV5, HMGA2, MANSC1, PHLDA2, PLPP3, PMAIP1, SEMA3C, SH2B3, SPRY4, TFAP2C
AHR	ligand-dependent nuclear receptor	0.561	1.03e-07	ACTN1, ADAM19, ADIPOR2, ADM, ALDH1B1, CAMK2N1, CCNA2, COL6A1, ENHO, ENO1, FBN2, FN1, FZD7, GAS6, HES1, HIF1A, HK2, IGFBP1, ITGA7, ITGBL1, LTBP3, MMP2, NID1, NID2, NPTX1, PLXNA2, SEMA3A, SLC16A5, SLC1A4, SREBF1, TGFBI, TGFBR2, VEGFC
CTNNB1	transcription regulator	-2.537	5.23e-07	ALDH1A3, BBC3, BMP4, CCNA2, CFD, CNN2, CTGF, CTHRC1, CYP24A1, EPHB2, F2R, FN1, FOXQ1, FSTL3, FZD3, FZD7, GLUL, GREM1, HES1, HHIP, HTRA1, ID4, INHBB, ITGB2, LAMB1, LBH, LHX1, MITF, MMP16, MMP2, MT1L, NPTX1, NR4A1, PHLDA2, PMP22, QPCT, SEMA3C, SERPINE2, SOX7, SOX9, SP6, SPRY4, TNC, TRAPPC2L, TSC22D1, TULP3, VAV1, WNT7B
PDLIM2	other	0	6.68e-07	CITED2, F2RL1, FOXRED2, GNG2, HACD4, IFI44, IGFBP3, MYL9, NR2F1, OAS3, SCARA3, SLC10A4, SPOCD1, TAGLN, TMSB15B, TNS1
estrogen receptor	group	0.582	7.94e-07	AGO2, CAV2, CD68, CLDN4, COL6A1, COL6A2, CTGF, DSP, ERBB3, FLNC, FN1, LY6E, MAN1A1, MAP1B, MAPK12, MUC1, OCLN, PCDH10, RGS2, SPARC, TGFBR2, TIMP4, TNC, UGT8, VEGFC
HNRNPA2B1	other		1.21e-06	ACSL5, ARSJ, ERBB3, FN1, FZD8, GPRC5B, HNMT, IGFBP2, INHBB, MSRB3, NR2F1, PCSK9, RASSF8, ROR1, SEMA3B, SFI1, SRPX, ST8SIA4, STOM, SULT1A1
CIC	transcription regulator	2.236	1.55e-06	DUSP4, ETV1, ETV4, ETV5, ITGA2, SPRY4
SYVN1	transporter	-2.524	2.02e-06	ABCC4, ADCY9, BCAT1, DPYD, GPRC5A, IFI44, KCNN4, LDHB, MCAM, MYOF, PLPP3, PODXL, SCARA3, SLC2A3, SLC6A6, SLC7A2, STOM, UNC13D, ZC3HAV1
WISP2	growth factor	0.817	2.17e-06	CTGF, DSP, FN1, FOXA1, HIF1A, IGFBP7, KLF4, MUC1, SPARC, TGFBR2
GLI1	transcription regulator	-1.981	3.03e-06	CCL26, CDC34, CSF1, HHIP, IGFBP7, JAG2, MAPK11, MMP2, NES, NIPAL2, NREP, PHLDA2, PLPP2, RGS10, SH2B3, TNC, TNFRSF10B, VEGFC
TP63	transcription regulator	-1.456	3.86e-06	ADM, BBC3, CCNA2, CITED2, DUSP10, F2R, FN1, HES1, HK2, HMGA2, IGFBP3, IGFBP6, IGFBP7, ITGA2, JAG2, MAD2L1, MLPH, PERP, PIK3R3, PMAIP1, S100A4, SSPN, TAGLN, TGFBR2, TNC, TNFRSF10A, TNFRSF10B, TPM1, ZEB2
Mek	group	-1.709	4.48e-06	DUSP4, EPAS1, EPHB2, ERBB3, ETV1, ETV5, FGFBP1, HIF1A, HMGA2, MANSC1, MMP2, PHLDA2, PLPP3, PMAIP1, SEMA3C, SH2B3, SNCG, SPRY4, TFAP2C, TNFRSF10B, VEGFC
