# Supplementary material for: Inactivation of Arid1a in the endometrium is associated with endometrioid tumorigenesis through transcriptional reprogramming
Source: Nat Commun. 2020 Jun 1;11:2717. doi: 10.1038/s41467-020-16416-0 (PMC7264300; doi:10.1038/s41467-020-16416-0)
Supplement: Supplementary file 8 — Supplementary Data 5 [file 41467_2020_16416_MOESM8_ESM.xlsx]

## Sheet: Table S5
Supplementary Data 5. Gene Ontology enrichment commonly identified in ARID1A-associated transcriptomes of mouse uterine tumors and human endometrial epithelial cells.
Term		Mouse iPAD/iPD DEGs					Human ARID1AKO/ARID1AWT DEGs
		Count	%	P-Value	Benjamini		Count	%	P-Value	Benjamini
GOTERM_BP_DIRECT - Biological Process
	oxidation-reduction process	71	6.2	7.9e-08	6.3e-05		41	4.7	0.007	0.57
	cell adhesion	64	5.6	5.3e-11	2.1e-07		35	4	0.0031	0.42
	positive regulation of cell proliferation	60	5.2	1.6e-07	8.9e-05		32	3.6	0.02	0.63
	apoptotic process	47	4.1	0.0035	0.14		39	4.4	0.0097	0.55
	response to drug	42	3.7	8.7e-07	0.00027		26	3	0.0028	0.45
	intracellular signal transduction	31	2.7	0.039	0.56		33	3.8	0.0014	0.36
	angiogenesis	35	3	1.8e-07	7.7e-05		24	2.7	0.00019	0.11
	regulation of cell proliferation	38	3.3	1.2e-09	2.4e-06		19	2.2	0.0018	0.37
	positive regulation of cell migration	32	2.8	1.2e-07	8.1e-05		17	1.9	0.0091	0.56
	cell surface receptor signaling pathway	23	2	0.0034	0.14		20	2.3	0.041	0.79
GOTERM_MF_DIRECT - Molecular Function
	protein binding	251	21.8	0.014	0.4		446	50.7	9.5e-06	0.0087
	oxidoreductase activity	66	5.7	8.9e-08	5.3e-05		18	2	0.0075	0.5
	receptor binding	41	3.6	0.00025	0.037		26	3	0.014	0.55
	integrin binding	19	1.7	6.1e-06	0.0018		10	1.1	0.042	0.8
	collagen binding	11	1	0.0011	0.063		11	1.3	0.00027	0.079
	fibronectin binding	8	0.7	0.00073	0.053		5	0.6	0.026	0.7
	insulin-like growth factor binding	5	0.4	0.033	0.57		6	0.7	0.00088	0.15
