# Supplementary material for: Inactivation of Arid1a in the endometrium is associated with endometrioid tumorigenesis through transcriptional reprogramming
Source: Nat Commun. 2020 Jun 1;11:2717. doi: 10.1038/s41467-020-16416-0 (PMC7264300; doi:10.1038/s41467-020-16416-0)
Supplement: Supplementary file 9 — Supplementary Data 6 [file 41467_2020_16416_MOESM9_ESM.xlsx]

## Sheet: Table S6
Supplementary Data 6. RNA-seq and ChIP-seq data quality and mapping statistics.
RNA-seq											ChIP-seq
Cells	Antibodies / Conditions	Clones #	Replicates #	Orientation	Total Reads	Total Reads Mapped	Mapping Rate	Aligned Pairs	Aligned Pairs		Cells	Antibodies / Conditions	Clones #	Replicates #	Total Reads	Total Reads Mapped	Mapping Rate
Mouse Uterine	iPAD #1			Forward	30394763	24659604	0.811	23343008	0.744		ARID1AWT	Input	1	1	31616918	26482291	0.838
	iPAD #1			Reverse	30394763	24552169	0.808					Input	1	2	40530812	34053628	0.84
	iPAD #2			Forward	30873680	26107159	0.846	24900491	0.784			Input	1	3	42665968	34823164	0.816
	iPAD #2			Reverse	30873680	25997410	0.842					ARID1A (CST)	1	1	24437656	20160430	0.825
	iPAD #3			Forward	30816737	24796671	0.805	23406664	0.734			ARID1A (CST)	1	2	35679310	29544134	0.828
	iPAD #3			Reverse	30816737	24638080	0.8					ARID1A (CST)	1	3	29903401	22180072	0.742
	iPAD #4			Forward	31056128	19917736	0.641	18308515	0.547			BRG1	1	1	38477402	32491896	0.844
	iPAD #4			Reverse	31056128	19855542	0.639					BRG1	1	2	35068109	29685757	0.847
	iPD #1			Forward	29766957	22748132	0.764	21537116	0.702			BRG1	1	3	27196887	21057728	0.774
	iPD #1			Reverse	29766957	22690179	0.762					RNA Pol II	1	1	29795821	24930180	0.837
	iPD #2			Forward	33566809	25231711	0.752	23592731	0.673			RNA Pol II	1	2	32736476	27533579	0.841
	iPD #2			Reverse	33566809	25062243	0.747					RNA Pol II	1	3	26789766	21079355	0.787
	iPD #3			Forward	29851340	24995844	0.837	23802319	0.78			Input	2	1	42584484	34697635	0.815
	iPD #3			Reverse	29851340	24895247	0.834					Input	2	2	33907892	27503162	0.811
	iPD #4			Forward	31261902	24759834	0.792	23438468	0.726			Input	2	3	49809722	41658746	0.836
	iPD #4			Reverse	31261902	24759834	0.788					ARID1A (CST)	2	1	29554146	21323091	0.721
ARID1AWT	Normal Growth Medium	1	1	Forward	35862503	33064201	0.922	31263138	0.845			ARID1A (CST)	2	2	27615149	20468210	0.741
	Normal Growth Medium	1	1	Reverse	35862503	32545147	0.907					ARID1A (CST)	2	3	38202718	29632213	0.776
	Normal Growth Medium	1	2	Forward	37698542	34823041	0.924	33081742	0.855			BRG1	2	1	30336829	23442168	0.773
	Normal Growth Medium	1	2	Reverse	37698542	34210435	0.907					BRG1	2	2	28502259	21824788	0.766
	Serum Starved	1	1	Forward	34047542	31641823	0.929	30237130	0.868			BRG1	2	3	32004605	25622926	0.801
	Serum Starved	1	1	Reverse	34047542	31289352	0.919					RNA Pol II	2	1	28964787	22739085	0.785
	Serum Starved	1	2	Forward	37533024	34633858	0.923	32989852	0.857			RNA Pol II	2	2	33864271	25644868	0.757
	Serum Starved	1	2	Reverse	37533024	34143449	0.91					RNA Pol II	2	3	25181652	19822847	0.787
	Normal Growth Medium	2	1	Forward	59311162	56104599	0.946	51695458	0.865		ARID1AKO	Input	1	1	35418355	29565924	0.835
	Normal Growth Medium	2	1	Reverse	59311162	53236596	0.898					Input	1	2	31622921	26022411	0.823
	Normal Growth Medium	2	2	Forward	46128133	43613404	0.945	40311028	0.868			Input	1	3	32666006	26914750	0.824
	Normal Growth Medium	2	2	Reverse	46128133	41494498	0.9					ARID1A (CST)	1	1	31736376	25891689	0.816
	Serum Starved	2	1	Forward	63255882	59479250	0.94	55081174	0.865			ARID1A (CST)	1	2	35170112	28131387	0.8
	Serum Starved	2	1	Reverse	63255882	56616730	0.895					ARID1A (CST)	1	3	25921375	19960625	0.77
	Serum Starved	2	2	Forward	53955062	50815641	0.942	47086266	0.868			BRG1	1	1	29664402	24855041	0.838
	Serum Starved	2	2	Reverse	53955062	48479139	0.899					BRG1	1	2	30162569	24354334	0.807
ARID1AKO	Normal Growth Medium	1	1	Forward	35370834	32769727	0.926	31322484	0.864			BRG1	1	3	25061697	19617370	0.783
	Normal Growth Medium	1	1	Reverse	35370834	32769727	0.916					RNA Pol II	1	1	26092250	21754897	0.834
	Normal Growth Medium	1	2	Forward	35908042	33486883	0.933	31960342	0.859			RNA Pol II	1	2	32467067	26249265	0.808
	Normal Growth Medium	1	2	Reverse	35908042	33098535	0.922					RNA Pol II	1	3	27136600	21888329	0.807
	Serum Starved	1	1	Forward	35628482	32939960	0.925	31423667	0.864			Input	2	1	37586379	30927879	0.823
	Serum Starved	1	1	Reverse	35628482	32554061	0.914					Input	2	2	34813394	28616925	0.822
	Serum Starved	1	2	Forward	36420915	33712284	0.926	32009341	0.862			Input	2	3	38211410	32374152	0.847
	Serum Starved	1	2	Reverse	36420915	33230390	0.912					ARID1A (CST)	2	1	32979258	24140320	0.732
	Normal Growth Medium	2	1	Forward	50749920	48054192	0.947	44325039	0.867			ARID1A (CST)	2	2	25870950	18759580	0.725
	Normal Growth Medium	2	1	Reverse	50749920	45634376	0.899					ARID1A (CST)	2	3	25532252	17504175	0.686
	Normal Growth Medium	2	2	Forward	47613663	44734721	0.94	41597373	0.87			BRG1	2	1	32755217	25572690	0.781
	Normal Growth Medium	2	2	Reverse	47613663	42786378	0.899					BRG1	2	2	23004965	17951390	0.78
	Serum Starved	2	1	Forward	50493884	47906521	0.949	44289557	0.871			BRG1	2	3	25068744	18863543	0.752
	Serum Starved	2	1	Reverse	50493884	45520120	0.901					RNA Pol II	2	1	43255471	33795357	0.781
	Serum Starved	2	2	Forward	65181280	61532361	0.944	57025822	0.869			RNA Pol II	2	2	53818167	42533115	0.79
	Serum Starved	2	2	Reverse	65181280	58744528	0.901					RNA Pol II	2	3	24090083	19333678	0.803
