# Supplementary material for: Inactivation of Arid1a in the endometrium is associated with endometrioid tumorigenesis through transcriptional reprogramming
Source: Nat Commun. 2020 Jun 1;11:2717. doi: 10.1038/s41467-020-16416-0 (PMC7264300; doi:10.1038/s41467-020-16416-0)
Supplement: Supplementary file 10 — Supplementary Data 7 [file 41467_2020_16416_MOESM10_ESM.xlsx]

## Sheet: Table S7
Supplementary Data 7. ARID1A directly targeted genes identified in two pairs of ARID1AWT and ARID1AKO cells.
Gene Symbol	Human Locus	Clone1 Normal growth condition										Clone1 Serum starved										Clone2 Normal growth condition										Clone2 Serum starved
		FKPM$						log2 (fold change)*	p-value	q-value^		FKPM$						log2 (fold change)*	p-value	q-value^		FKPM$						log2 (fold change)*	p-value	q-value^		FKPM$						log2 (fold change)*	p-value	q-value^
		ARID1AWT1 rep1	ARID1AWT1 rep2	Avg. ARID1AWT1	ARID1AKO1 rep1	ARID1AKO1 rep2	Avg. ARID1AKO1					ARID1AWT1 rep1	ARID1AWT1 rep2	Avg. ARID1AWT1	ARID1AKO1 rep1	ARID1AKO1 rep2	Avg. ARID1AKO1					ARID1AWT2 rep1	ARID1AWT2 rep2	Avg. ARID1AWT2	ARID1AKO2 rep1	ARID1AKO2 rep2	Avg. ARID1AKO2					ARID1AWT2 rep1	ARID1AWT2 rep2	Avg. ARID1AWT2	ARID1AKO2 rep1	ARID1AKO2 rep2	Avg. ARID1AKO2
ABCC1	chr16:16043433-16236930	10.7391	10.9186	10.8288	23.1041	24.1993	23.6517	1.12707	5e-05	0.000236201		8.09845	8.47475	8.2866	19.2354	20.6841	19.9598	1.26824	5e-05	0.00021129		13.1406	15.4528	14.2967	31.2378	38.1428	34.6903	1.27885	5e-05	0.000348422		12.0115	13.7275	12.8695	32.3991	34.8193	33.6092	1.3849	5e-05	0.000306142
ABCC4	chr13:95672082-95953700	3.22247	3.2126	3.21754	7.67277	7.26037	7.46657	1.21449	5e-05	0.000236201		4.77427	4.73903	4.75665	8.35493	7.75773	8.05633	0.760177	5e-05	0.00021129		5.7341	5.86624	5.80017	12.0026	10.7923	11.3975	0.974548	5e-05	0.000348422		5.81404	5.28737	5.5507	13.1293	11.9969	12.5631	1.17845	5e-05	0.000306142
ACBD5	chr10:27443752-27531068	21.0774	20.0567	20.5671	13.7343	10.7615	12.2479	-0.747804	0.00065	0.00238156		22.0728	20.6232	21.348	12.6291	11.2332	11.9312	-0.839368	0.00015	0.000586312		17.0956	15.7869	16.4412	12.4786	10.5718	11.5252	-0.512526	0.0153	0.0492923		18.774	16.4342	17.6041	12.7215	11.4269	12.0742	-0.543989	0.00875	0.0291605
ACSL5	chr10:114133915-114188138	3.4879	3.10394	3.29592	1.34834	1.39383	1.37109	-1.26536	5e-05	0.000236201		4.43975	3.89018	4.16497	2.23287	2.08678	2.15983	-0.94739	5e-05	0.00021129		1.34506	1.20275	1.27391	0.405178	0.318134	0.361656	-1.81657	5e-05	0.000348422		1.98397	1.76183	1.8729	0.6117	0.439308	0.525504	-1.8335	5e-05	0.000306142
ACTN1	chr14:69340839-69446083	105.632	106.017	105.825	164.191	175.345	169.768	0.681892	5e-05	0.000236201		113.182	117.128	115.155	195.007	204.998	200.002	0.796437	5e-05	0.00021129		183.951	219.342	201.646	280.282	354.308	317.295	0.653996	5e-05	0.000348422		165.158	179.918	172.538	272.643	301.052	286.847	0.733371	5e-05	0.000306142
ADAM19	chr5:156904311-157002831	12.1704	12.8303	12.5003	5.26728	4.88697	5.07712	-1.29988	5e-05	0.000236201		17.6355	17.9179	17.7767	5.09791	5.43428	5.26609	-1.75518	5e-05	0.00021129		11.2622	12.8951	12.0787	5.62283	6.66544	6.14414	-0.975178	5e-05	0.000348422		17.392	18.0158	17.7039	9.61326	10.7433	10.1783	-0.798574	5e-05	0.000306142
ADAMTS12	chr5:33523639-33892297	2.80161	2.84739	2.8245	0.120571	0.0934825	0.107027	-4.72195	5e-05	0.000236201		2.0134	1.32875	1.67108	0.068321	0.245654	0.156988	-3.41206	5e-05	0.00021129		4.41977	4.48424	4.452	0.86336	1.38481	1.12408	-1.98571	5e-05	0.000348422		3.72212	3.9872	3.85466	0.526963	0.797624	0.662293	-2.54106	5e-05	0.000306142
ADAMTSL3	chr15:84322837-84708593	3.2126	3.07705	3.14483	6.84986	5.96037	6.40512	1.02624	5e-05	0.000236201		2.60579	2.77903	2.69241	5.62071	5.6285	5.62461	1.06285	5e-05	0.00021129		2.3529	2.47896	2.41593	8.75876	7.98856	8.37366	1.79328	5e-05	0.000348422		3.25078	3.41912	3.33495	7.27479	7.28862	7.2817	1.12661	5e-05	0.000306142
ADTRP	chr6:11713887-11779280	2.42717	2.33708	2.38212	1.60878	1.52721	1.56799	-0.603327	0.0041	0.0119165		1.66866	1.80518	1.73692	1.00707	0.478082	0.742576	-1.22592	5e-05	0.00021129		1.99578	2.07696	2.03637	1.25197	0.914734	1.08335	-0.910499	5e-05	0.000348422		2.30033	2.03734	2.16884	1.05427	0.72062	0.887445	-1.28919	5e-05	0.000306142
AEBP2	chr12:19592607-19675173	15.6654	14.1297	14.8975	11.0388	8.98527	10.0121	-0.573336	5e-05	0.000236201		16.1078	16.7497	16.4288	11.5513	11.8509	11.7011	-0.489578	0.00035	0.00126373		14.7919	14.4134	14.6026	11.4346	8.56688	10.0008	-0.546121	0.0003	0.00175391		17.7259	14.0579	15.8919	11.0094	9.68514	10.3473	-0.619044	5e-05	0.000306142
AFAP1L1	chr5:148651400-148723198	3.07017	3.10185	3.08601	4.93002	5.75238	5.3412	0.791423	5e-05	0.000236201		1.92554	2.1365	2.03102	3.97328	4.87268	4.42298	1.12282	5e-05	0.00021129		4.50822	6.54603	5.52712	11.9983	14.5054	13.2518	1.26159	5e-05	0.000348422		2.56986	3.11897	2.84441	7.07739	7.19151	7.13445	1.32667	5e-05	0.000306142
AFAP1L2	chr10:116054582-116164537	0.624462	0.554746	0.589604	2.43654	2.65392	2.54523	2.10998	5e-05	0.000236201		2.75967	2.87882	2.81925	4.20498	4.25755	4.23127	0.58578	5e-05	0.00021129		0.725616	0.710429	0.718022	11.4211	11.8892	11.6552	4.0208	5e-05	0.000348422		4.12049	4.18996	4.15523	19.7926	21.1788	20.4857	2.30162	5e-05	0.000306142
AGO2	chr8:141530249-141645645	5.48519	5.66415	5.57467	3.00326	2.5532	2.77823	-1.00472	5e-05	0.000236201		6.88836	7.44399	7.16617	3.38197	3.40029	3.39113	-1.07944	5e-05	0.00021129		7.93959	8.73912	8.33935	4.53707	4.39722	4.46714	-0.900583	5e-05	0.000348422		10.8064	10.2841	10.5452	6.16176	5.82229	5.99202	-0.815478	5e-05	0.000306142
AHDC1	chr1:27860755-27930005	5.57193	5.92986	5.7509	3.43865	3.96352	3.70109	-0.635837	5e-05	0.000236201		5.8938	6.58467	6.23923	3.80669	4.46272	4.13471	-0.593583	5e-05	0.00021129		5.78134	7.03696	6.40915	2.98533	4.70692	3.84613	-0.736727	5e-05	0.000348422		7.32587	9.52566	8.42577	5.23541	6.1406	5.68801	-0.566885	5e-05	0.000306142
AKR1C3	chr10:5090957-5149878	6.88132	5.71261	6.29696	0.160213	0.267458	0.213835	-4.88008	5e-05	0.000236201		5.34621	5.38485	5.36553	0.2128	0.200459	0.206629	-4.6986	5e-05	0.00021129		1.84532	1.33997	1.59264	0.109434	0.0167018	0.0630679	-4.65838	0.0002	0.00123182		2.14714	2.17172	2.15943	0.0275488	0.0871944	0.0573716	-5.23417	0.0001	0.000582212
ALDH1A3	chr15:101419896-101613094	41.5791	45.54	43.5596	13.4582	13.4217	13.4399	-1.69646	5e-05	0.000236201		33.9821	35.0468	34.5144	16.286	16.7652	16.5256	-1.06249	5e-05	0.00021129		22.3508	23.7569	23.0538	9.47527	9.29168	9.38348	-1.29681	5e-05	0.000348422		31.0106	29.4243	30.2174	13.6603	13.0313	13.3458	-1.179	5e-05	0.000306142
AMOTL1	chr11:94501507-94609918	8.10743	8.61446	8.36094	3.34486	2.86694	3.1059	-1.42865	5e-05	0.000236201		10.7238	10.7154	10.7196	4.63778	4.78832	4.71305	-1.18551	5e-05	0.00021129		6.52059	7.07043	6.79551	3.44271	3.29555	3.36913	-1.01221	5e-05	0.000348422		14.7576	14.5737	14.6656	5.76038	5.8148	5.78759	-1.3414	5e-05	0.000306142
AMPD3	chr11:10471867-10529126	2.70172	2.8747	2.78821	1.57367	1.42972	1.5017	-0.892747	5e-05	0.000236201		2.7336	2.57821	2.6559	1.2552	1.55718	1.40619	-0.917413	5e-05	0.00021129		1.09055	1.05971	1.07513	0.185389	0.194818	0.190103	-2.49966	5e-05	0.000348422		1.52998	1.54695	1.53846	0.180687	0.169299	0.174993	-3.13612	5e-05	0.000306142
ANKEF1	chr20:10004459-10288068	1.30104	1.1736	1.23732	3.79791	3.41051	3.60421	1.54246	5e-05	0.000236201		1.57086	1.64993	1.61039	4.08644	3.62907	3.85776	1.26035	5e-05	0.00021129		0.79494	0.9388	0.86687	3.367	2.92193	3.14446	1.85893	5e-05	0.000348422		1.49131	1.29555	1.39343	3.12573	2.85354	2.98964	1.10133	5e-05	0.000306142
ANKRA2	chr5:72848024-72861511	8.40357	8.89442	8.64899	6.03484	4.71925	5.37704	-0.685719	5e-05	0.000236201		7.3249	7.1385	7.2317	4.41072	4.42015	4.41543	-0.71178	5e-05	0.00021129		3.96232	4.02102	3.99167	2.78689	2.47826	2.63257	-0.600519	0.00065	0.00345385		5.21318	4.83983	5.02651	2.97963	2.86637	2.923	-0.782105	5e-05	0.000306142
ANKRD1	chr10:92671856-92681032	0.177997	0.239592	0.208795	17.9572	15.7483	16.8527	6.33476	5e-05	0.000236201		0.209024	0.154576	0.1818	12.5901	11.8767	12.2334	6.07232	5e-05	0.00021129		11.3402	11.0899	11.215	32.7474	31.8395	32.2935	1.52581	5e-05	0.000348422		5.48069	4.90385	5.19227	13.0695	11.8957	12.4826	1.26548	5e-05	0.000306142
ANKRD11	chr16:89334028-89556969	27.8704	28.3327	28.1016	14.2104	15.4251	14.8178	-0.923323	5e-05	0.000236201		29.0962	30.1298	29.613	15.4164	17.3692	16.3928	-0.853167	5e-05	0.00021129		30.1103	36.9958	33.553	19.2341	23.8295	21.5318	-0.639974	0.00195	0.00889184		40.6569	49.9532	45.3051	22.1381	25.2244	23.6812	-0.935929	5e-05	0.000306142
ANKRD33B	chr5:10564434-10657928	3.67375	3.85595	3.76485	9.69742	9.61411	9.65576	1.3588	5e-05	0.000236201		4.25305	4.38177	4.31741	12.7387	13.0875	12.9131	1.5806	5e-05	0.00021129		6.54132	8.20847	7.3749	16.116	17.0828	16.5994	1.17044	5e-05	0.000348422		8.40477	9.69058	9.04768	19.3595	20.0419	19.7007	1.12263	5e-05	0.000306142
ANKRD50	chr4:125585203-125633887	11.6485	10.6968	11.1727	6.63852	5.4347	6.03661	-0.888165	5e-05	0.000236201		8.7281	8.3499	8.539	5.46146	5.00802	5.23474	-0.705947	5e-05	0.00021129		16.3155	16.2214	16.2685	9.49644	7.51842	8.50743	-0.935282	5e-05	0.000348422		15.2943	12.404	13.8492	9.91025	8.29749	9.10387	-0.605248	5e-05	0.000306142
ANTXR2	chr4:80822770-80994626	32.6563	34.5477	33.602	8.05648	7.64974	7.85311	-2.09721	5e-05	0.000236201		24.4218	24.3128	24.3673	5.84638	6.10846	5.97742	-2.02735	5e-05	0.00021129		32.3462	36.4121	34.3791	6.34929	5.97299	6.16114	-2.48026	5e-05	0.000348422		46.0464	46.1449	46.0957	4.94419	4.44435	4.69427	-3.29566	5e-05	0.000306142
AOX1	chr2:201450730-201536217	3.29609	2.85285	3.07447	9.84795	9.14726	9.4976	1.62723	5e-05	0.000236201		1.0901	0.966849	1.02847	4.8697	4.2993	4.5845	2.15626	5e-05	0.00021129		6.21266	6.12469	6.16867	9.55284	9.20598	9.37941	0.604537	5e-05	0.000348422		3.4918	3.05701	3.27441	5.18808	4.44198	4.81503	0.556312	0.0003	0.00157738
AP1S2	chrX:15843928-15873137	15.2643	16.2463	15.7553	10.079	9.31093	9.69497	-0.700528	5e-05	0.000236201		18.2885	16.1605	17.2245	10.3336	10.2866	10.3101	-0.740409	5e-05	0.00021129		16.2142	13.3294	14.7718	10.8736	8.79662	9.83512	-0.586826	0.0001	0.000659971		23.5176	18.0027	20.7602	11.9593	10.3139	11.1366	-0.898506	5e-05	0.000306142
APCDD1L-AS1	chr20:57090434-57194948	1.78022	1.83999	1.81011	0.986774	0.85378	0.920277	-0.975935	5e-05	0.000236201		1.14292	1.20527	1.17409	0.402904	0.434097	0.4185	-1.48825	5e-05	0.00021129		2.2899	2.61474	2.45232	0.722611	1.00242	0.862513	-1.50753	5e-05	0.000348422		3.12367	2.74961	2.93664	0.703552	0.661547	0.68255	-2.10516	5e-05	0.000306142
APEH	chr3:49711434-49720934	32.4213	34.4992	33.4602	43.3343	53.1462	48.2403	0.52779	0.0001	0.000449365		25.8521	26.7906	26.3213	43.8975	45.7365	44.817	0.767812	5e-05	0.00021129		25.8582	26.2118	26.035	40.5576	47.5695	44.0635	0.759132	5e-05	0.000348422		30.9802	35.4344	33.2073	45.5311	52.0324	48.7817	0.554839	0.00015	0.000844731
ARHGAP22	chr10:49654067-49864310	6.82261	6.93015	6.87638	1.04438	1.39727	1.22082	-2.4938	5e-05	0.000236201		9.98094	10.4555	10.2182	0.82642	0.991967	0.909194	-3.49042	5e-05	0.00021129		10.0349	10.8355	10.4352	1.21583	1.80598	1.5109	-2.78797	5e-05	0.000348422		17.0799	18.7519	17.9159	0.972218	1.01853	0.995372	-4.16986	5e-05	0.000306142
ARHGAP24	chr4:86396283-86923823	4.89695	4.19184	4.54439	0.0356662	0.0293642	0.0325152	-7.12683	5e-05	0.000236201		4.89019	4.1271	4.50865	0.11859	0.0781681	0.098379	-5.5182	5e-05	0.00021129		2.74456	3.07173	2.90814	0.314973	0.248746	0.28186	-3.36705	5e-05	0.000348422		3.83994	3.07821	3.45907	0.47926	0.48356	0.48141	-2.84505	5e-05	0.000306142
ARHGAP26	chr5:142149948-142608576	2.99179	2.75972	2.87575	1.42842	1.41965	1.42403	-1.01396	5e-05	0.000236201		4.53718	4.27252	4.40485	1.52853	1.70274	1.61563	-1.44699	5e-05	0.00021129		1.91271	1.81318	1.86294	1.16536	1.11485	1.14011	-0.708418	5e-05	0.000348422		5.36769	4.74935	5.05852	1.64648	1.54299	1.59473	-1.6654	5e-05	0.000306142
ARHGAP31	chr3:119013219-119138323	2.01667	2.17452	2.0956	1.48281	1.45128	1.46705	-0.514446	0.0015	0.0049439		2.96389	3.01503	2.98946	1.91608	2.00918	1.96263	-0.607097	5e-05	0.00021129		2.33163	2.59847	2.46505	0.944611	1.1504	1.04751	-1.23466	5e-05	0.000348422		3.16821	3.3425	3.25536	1.39805	1.42829	1.41317	-1.20388	5e-05	0.000306142
ARHGAP32	chr11:128834954-129062093	1.22811	1.41197	1.32004	0.354325	0.302556	0.32844	-2.00688	5e-05	0.000236201		1.38672	1.46509	1.42591	0.50789	0.467105	0.487498	-1.54842	5e-05	0.00021129		0.95722	1.08923	1.02323	0.688761	0.660708	0.674734	-0.600734	0.0001	0.000659971		1.56315	1.50548	1.53432	0.994536	0.942615	0.968575	-0.66366	5e-05	0.000306142
ARHGEF3	chr3:56761445-57113336	2.47294	2.47733	2.47514	1.78481	1.56933	1.67707	-0.561566	0.0012	0.00406158		2.71212	2.42394	2.56803	1.50593	1.41557	1.46075	-0.813953	5e-05	0.00021129		2.31651	1.76775	2.04213	1.26991	1.48742	1.37866	-0.566807	0.00115	0.00567002		1.95237	2.00225	1.97731	1.16205	1.17932	1.17068	-0.756187	5e-05	0.000306142
ARHGEF4	chr2:131674223-131804826	2.69138	2.72667	2.70903	1.0871	1.18761	1.13736	-1.25209	5e-05	0.000236201		3.7936	3.75915	3.77638	0.771014	0.872451	0.821733	-2.20026	5e-05	0.00021129		1.46825	1.61921	1.54373	0.285115	0.390818	0.337966	-2.19147	5e-05	0.000348422		1.49429	1.66563	1.57996	0.263438	0.253964	0.258701	-2.61053	5e-05	0.000306142
ARRB1	chr11:74971165-75062875	5.46277	5.67627	5.56952	1.36852	1.58997	1.47924	-1.91269	5e-05	0.000236201		8.28947	8.55732	8.42339	1.97869	2.09361	2.03615	-2.04856	5e-05	0.00021129		1.85519	2.42219	2.13869	1.00947	1.22198	1.11573	-0.938745	5e-05	0.000348422		4.93463	5.07578	5.0052	1.45058	1.8074	1.62899	-1.61945	5e-05	0.000306142
ARSJ	chr4:114821439-114900878	15.3491	14.875	15.112	5.12435	4.03643	4.58039	-1.72215	5e-05	0.000236201		15.4312	16.029	15.7301	4.13862	4.24238	4.1905	-1.90833	5e-05	0.00021129		14.0996	13.9112	14.0054	5.63426	4.94299	5.28862	-1.40502	5e-05	0.000348422		17.2336	14.9742	16.1039	4.34478	4.03372	4.18925	-1.94265	5e-05	0.000306142
ASB13	chr10:5680819-5708558	18.0565	17.6707	17.8636	7.38906	9.00395	8.19651	-1.12394	5e-05	0.000236201		14.8699	15.6229	15.2464	7.37907	8.38488	7.88197	-0.951841	5e-05	0.00021129		17.3663	18.48	17.9231	8.75152	9.94573	9.34863	-0.938997	5e-05	0.000348422		11.4036	12.9444	12.174	7.2816	7.98849	7.63505	-0.673097	5e-05	0.000306142
ASPH	chr8:62200524-62627199	165.2	153.996	159.598	84.4386	66.5422	75.4904	-1.08008	5e-05	0.000236201		103.197	96.89	100.044	60.7075	55.6209	58.1642	-0.782426	5e-05	0.00021129		132.503	116.815	124.659	96.2394	76.1818	86.2106	-0.532049	0.00035	0.00200446		137.161	112.689	124.925	80.1393	67.3671	73.7532	-0.760285	5e-05	0.000306142
ATF7IP	chr12:14518565-14655869	10.186	9.41458	9.8003	6.32358	5.49694	5.91026	-0.729605	5e-05	0.000236201		9.64114	9.4521	9.54662	5.54611	5.40911	5.47761	-0.801443	5e-05	0.00021129		8.06877	8.01111	8.03994	5.54858	4.70717	5.12788	-0.648823	5e-05	0.000348422		12.1071	10.3011	11.2041	6.57141	5.916	6.24371	-0.843551	5e-05	0.000306142
ATP10D	chr4:47487409-47595503	5.39037	5.42838	5.40938	3.19817	2.92991	3.06404	-0.820026	5e-05	0.000236201		6.55358	6.94907	6.75132	4.3314	4.23603	4.28371	-0.656309	5e-05	0.00021129		5.33886	5.53769	5.43827	4.24034	3.37219	3.80626	-0.514773	0.00055	0.00297769		9.68303	7.85795	8.77049	5.85806	5.89255	5.87531	-0.577993	5e-05	0.000306142
ATP6V1B2	chr8:20054703-20079207	64.1667	63.3975	63.7821	29.5626	29.6393	29.6009	-1.10751	5e-05	0.000236201		59.9493	61.5121	60.7307	29.5144	28.7519	29.1332	-1.05976	5e-05	0.00021129		46.8025	45.5896	46.196	30.4232	29.6387	30.031	-0.621319	5e-05	0.000348422		39.1328	37.7311	38.4319	25.1169	24.836	24.9765	-0.621736	5e-05	0.000306142
ATP8B1	chr18:55297533-55470547	10.0972	9.87836	9.98777	22.2786	19.985	21.1318	1.08118	5e-05	0.000236201		12.4178	13.025	12.7214	25.2345	24.4622	24.8483	0.965892	5e-05	0.00021129		14.7169	15.5681	15.1425	32.4869	30.4447	31.4658	1.05518	5e-05	0.000348422		18.1283	16.2322	17.1803	40.4824	37.905	39.1937	1.18987	5e-05	0.000306142
B3GALNT1	chr3:160801670-160823160	10.1275	8.47268	9.30009	4.07445	2.91562	3.49503	-1.41194	5e-05	0.000236201		10.1884	9.52738	9.85787	3.63855	3.00159	3.32007	-1.57006	5e-05	0.00021129		7.2133	5.94178	6.57754	3.22108	2.30324	2.76216	-1.25175	5e-05	0.000348422		5.8198	5.12602	5.47291	2.86143	2.5173	2.68936	-1.02504	5e-05	0.000306142
B3GNT5	chr3:182895791-183146057	12.11	11.8433	11.9767	7.97146	5.85406	6.91276	-0.792892	5e-05	0.000236201		10.6821	11.3037	10.9929	6.92753	6.03455	6.48104	-0.762276	5e-05	0.00021129		8.76889	8.49802	8.63346	3.55052	3.22736	3.38894	-1.3491	5e-05	0.000348422		8.44406	6.84066	7.64236	4.00659	3.27898	3.64279	-1.06898	5e-05	0.000306142
BAZ2B	chr2:160175489-160474553	2.24769	2.17575	2.21172	1.56597	1.11033	1.33815	-0.724927	5e-05	0.000236201		2.88414	2.72025	2.80219	1.65846	1.55087	1.60466	-0.804286	5e-05	0.00021129		1.99963	1.94849	1.97406	1.20928	1.0399	1.12459	-0.811768	5e-05	0.000348422		3.84043	3.20522	3.52282	1.8306	1.64231	1.73646	-1.02058	5e-05	0.000306142
BCAT1	chr12:24962957-25102393	11.5242	10.274	10.8991	2.85254	2.27376	2.56315	-2.08822	5e-05	0.000236201		11.0742	11.4553	11.2648	3.50679	2.87487	3.19083	-1.81981	5e-05	0.00021129		18.0716	16.9409	17.5063	8.5503	6.83758	7.69394	-1.18608	5e-05	0.000348422		17.6573	14.2972	15.9772	9.40653	7.9174	8.66196	-0.88325	5e-05	0.000306142
BCDIN3D	chr12:50222325-50236912	1.33478	1.58639	1.46059	2.28181	2.37216	2.32699	0.671914	0.00135	0.00450134		1.39851	1.25527	1.32689	2.57222	2.667	2.61961	0.9813	5e-05	0.00021129		1.47458	1.47458	1.47458	2.27596	1.89573	2.08585	0.50033	0.00635	0.0239391		1.66391	1.43571	1.54981	2.26436	2.07811	2.17123	0.486422	0.00625	0.0219653
BCHE	chr3:165490690-165555260	4.41211	4.38505	4.39858	0.61964	0.660903	0.640272	-2.78028	5e-05	0.000236201		4.46344	3.72704	4.09524	0.524233	0.398077	0.461155	-3.15062	5e-05	0.00021129		2.03058	1.76328	1.89693	0.151452	0.153547	0.1525	-3.63679	5e-05	0.000348422		2.34077	2.0433	2.19204	0.197142	0.208592	0.202867	-3.43366	5e-05	0.000306142
BCKDHB	chr6:80816326-81055987	5.84893	6.82252	6.33572	12.8665	12.0021	12.4343	0.972747	5e-05	0.000236201		7.06879	7.37267	7.22073	13.2985	13.6067	13.4526	0.897667	5e-05	0.00021129		8.83109	9.52719	9.17914	18.0237	17.3686	17.6962	0.947006	5e-05	0.000348422		9.18793	9.37169	9.27981	16.0887	15.9496	16.0191	0.787629	5e-05	0.000306142
BDH2	chr4:103998781-104021024	13.3006	11.4127	12.3567	7.4404	5.18721	6.31381	-0.968709	5e-05	0.000236201		12.9284	11.6792	12.3038	6.47703	6.19153	6.33428	-0.957856	5e-05	0.00021129		6.50811	5.43249	5.9703	4.66752	3.19978	3.93365	-0.601936	0.00015	0.000958946		8.05938	6.08333	7.07136	4.41015	3.60835	4.00925	-0.818655	5e-05	0.000306142
BFSP1	chr20:17474549-17549865	1.08029	1.21878	1.14954	4.1904	4.26135	4.22588	1.8782	5e-05	0.000236201		1.85126	1.68382	1.76754	5.82291	5.11456	5.46873	1.62946	5e-05	0.00021129		1.38827	1.12407	1.25617	3.03079	3.3681	3.19944	1.34879	5e-05	0.000348422		3.01465	3.13342	3.07403	5.38979	5.74356	5.56667	0.856683	5e-05	0.000306142
BHLHE41	chr12:26272958-26278003	6.03843	6.02413	6.03128	0.232175	0.253025	0.2426	-4.63581	5e-05	0.000236201		6.91145	7.42019	7.16582	0.317874	0.39926	0.358567	-4.32082	5e-05	0.00021129		3.00436	2.79399	2.89918	1.01505	0.726621	0.870833	-1.73518	5e-05	0.000348422		5.01547	4.55531	4.78539	0.703266	0.571471	0.637369	-2.90844	5e-05	0.000306142
BMP1	chr8:22022652-22069840	16.108	17.5293	16.8187	8.70736	8.99693	8.85214	-0.925967	5e-05	0.000236201		21.2453	21.9385	21.5919	8.71774	10.1705	9.44412	-1.193	5e-05	0.00021129		15.0691	17.7467	16.4079	9.569	13.3913	11.4802	-0.515247	0.001	0.00503928		17.8323	20.9697	19.401	11.3077	13.8584	12.5831	-0.624648	5e-05	0.000306142
BMP4	chr14:54416454-54423609	1.61928	1.39712	1.5082	0.0543806	0.0599794	0.05718	-4.72118	5e-05	0.000236201		2.92288	2.81933	2.87111	0.117926	0.185742	0.151834	-4.24104	5e-05	0.00021129		1.675	1.56485	1.61993	0.128548	0.192956	0.160752	-3.33302	5e-05	0.000348422		3.43283	3.76722	3.60003	0.737894	0.780254	0.759074	-2.2457	5e-05	0.000306142
BTBD11	chr12:107712196-108053419	4.4428	4.30032	4.37156	0.38744	0.357166	0.372303	-3.5536	5e-05	0.000236201		2.49444	2.7279	2.61117	0.235608	0.22463	0.230119	-3.50424	5e-05	0.00021129		4.60488	4.80425	4.70457	0.314696	0.46078	0.387738	-3.60091	5e-05	0.000348422		4.51419	4.83525	4.67472	0.308792	0.340259	0.324525	-3.84848	5e-05	0.000306142
C15orf39	chr15:75494220-75504510	9.93715	9.82044	9.87879	4.4085	5.572	4.99025	-0.985223	5e-05	0.000236201		11.0024	11.0685	11.0354	5.46025	6.03843	5.74934	-0.940677	5e-05	0.00021129		8.71678	10.9155	9.81615	4.36892	5.8071	5.08801	-0.948056	5e-05	0.000348422		6.87761	8.70279	7.7902	3.23608	3.96726	3.60167	-1.11299	5e-05	0.000306142
C16orf45	chr16:15528324-15682116	3.47109	3.68536	3.57823	0.980281	1.03922	1.00975	-1.82525	5e-05	0.000236201		4.01911	3.6317	3.82541	0.645813	1.15182	0.898817	-2.08951	5e-05	0.00021129		3.47473	3.44434	3.45953	0.90001	0.807959	0.853984	-2.0183	5e-05	0.000348422		5.01327	4.82499	4.91913	0.708508	0.901434	0.804971	-2.61139	5e-05	0.000306142
C16orf74	chr16:85741123-85784689	27.5828	27.8833	27.733	14.5759	19.7049	17.1404	-0.694205	5e-05	0.000236201		21.3186	20.0072	20.6629	8.26755	9.46061	8.86408	-1.221	5e-05	0.00021129		11.4091	15.1978	13.3034	5.5239	6.35013	5.93701	-1.16399	5e-05	0.000348422		8.9275	11.3331	10.1303	5.11003	5.53105	5.32054	-0.929031	5e-05	0.000306142
C2CD3	chr11:73723758-73882064	3.22869	3.13276	3.18072	4.66931	4.37325	4.52128	0.507376	0.0004	0.00155403		3.63494	3.82723	3.73108	7.11055	7.36668	7.23862	0.956119	5e-05	0.00021129		3.56081	3.98309	3.77195	6.27489	6.39121	6.33305	0.747589	5e-05	0.000348422		6.04149	5.56855	5.80502	11.3746	11.4057	11.3901	0.97241	5e-05	0.000306142
C6orf141	chr6:49518112-49529625	3.53709	3.36341	3.45025	0.187031	0.189589	0.18831	-4.19552	5e-05	0.000236201		3.63573	3.16322	3.39948	0.181948	0.239306	0.210627	-4.01255	5e-05	0.00021129		1.32536	1.188	1.25668	0.0628477	0.0522787	0.0575632	-4.44833	5e-05	0.000348422		2.58063	2.66792	2.62427	0.0716659	0.0468007	0.0592333	-5.46936	5e-05	0.000306142
C6orf99	chr6:159290898-159331385	0.370876	0.540084	0.45548	20.8513	24.5979	22.7246	5.64072	5e-05	0.000236201		0.436856	0.226109	0.331483	5.16806	5.30921	5.23864	3.98219	5e-05	0.00021129		1.79985	1.80825	1.80405	39.7605	39.4408	39.6006	4.45621	5e-05	0.000348422		0.954662	0.887262	0.920962	15.5674	15.0109	15.2891	4.05322	5e-05	0.000306142
C9orf72	chr9:27546543-27573864	4.05851	3.56769	3.8131	2.36534	2.1187	2.24202	-0.766166	5e-05	0.000236201		2.95703	3.2713	3.11417	2.09365	1.90055	1.9971	-0.640942	0.0003	0.00110177		3.45868	2.57233	3.0155	1.04708	1.0849	1.06599	-1.5002	5e-05	0.000348422		2.17228	1.91089	2.04159	1.02112	0.85244	0.936779	-1.12391	5e-05	0.000306142
CAMK2D	chr4:114372187-114683083	16.6345	17.5035	17.069	6.07472	4.88681	5.48076	-1.63893	5e-05	0.000236201		15.8627	16.5989	16.2308	6.32481	6.22651	6.27566	-1.37089	5e-05	0.00021129		13.1365	14.2954	13.716	9.20563	9.74911	9.47737	-0.533297	0.0019	0.0087051		16.679	16.4116	16.5453	8.74643	8.18275	8.46459	-0.966912	5e-05	0.000306142
CAMK2N1	chr1:20808883-20812728	12.0227	11.5619	11.7923	0.679998	0.637601	0.658799	-4.16186	5e-05	0.000236201		16.7799	15.7151	16.2475	0.675512	0.838366	0.756939	-4.42389	5e-05	0.00021129		10.5311	10.5258	10.5285	0.546392	0.557958	0.552175	-4.25302	5e-05	0.000348422		17.6531	17.0693	17.3612	1.02185	1.1062	1.06402	-4.02827	5e-05	0.000306142
CAP2	chr6:17393735-17558023	14.4077	13.8265	14.1171	9.4731	7.93442	8.70376	-0.697735	5e-05	0.000236201		11.6449	11.7812	11.713	8.14726	8.57426	8.36076	-0.48641	0.0003	0.00110177		15.8796	14.0376	14.9586	10.0462	9.21856	9.63236	-0.635011	0.0001	0.000659971		16.563	14.8831	15.7231	10.4603	9.89765	10.179	-0.627292	5e-05	0.000306142
CAV2	chr7:116139654-116148595	30.6275	29.1946	29.9111	55.7528	48.2348	51.9938	0.797661	5e-05	0.000236201		23.1844	22.9369	23.0606	44.8829	46.0652	45.4741	0.979612	5e-05	0.00021129		38.9173	32.9593	35.9383	116.052	93.0441	104.548	1.54057	5e-05	0.000348422		30.3277	23.4185	26.8731	95.3997	80.8335	88.1166	1.71325	5e-05	0.000306142
CBX7	chr22:39526778-39548655	2.76736	2.68396	2.72566	3.8561	4.51159	4.18385	0.618225	0.00015	0.000645379		2.81531	2.72907	2.77219	3.87271	4.81009	4.3414	0.647136	5e-05	0.00021129		0.960922	1.12416	1.04254	1.81376	2.67724	2.2455	1.10693	5e-05	0.000348422		1.94744	2.3083	2.12787	2.86265	3.73766	3.30016	0.633124	0.0001	0.000582212
CCDC149	chr4:24807738-24981826	1.97039	2.01827	1.99433	0.433704	0.499511	0.466607	-2.09562	5e-05	0.000236201		3.34873	3.09641	3.22257	0.766335	0.767149	0.766742	-2.0714	5e-05	0.00021129		1.7859	2.05768	1.92179	0.746366	0.617652	0.682009	-1.49459	5e-05	0.000348422		2.51989	2.38551	2.4527	1.17827	1.07488	1.12657	-1.12243	5e-05	0.000306142
CCDC80	chr3:112323232-112359990	20.7421	20.7405	20.7413	41.471	37.5414	39.5062	0.929571	5e-05	0.000236201		19.0352	18.807	18.9211	32.275	31.6068	31.9409	0.755411	5e-05	0.00021129		23.4338	24.672	24.0529	64.5583	64.3439	64.4511	1.42199	5e-05	0.000348422		18.0809	17.6786	17.8798	61.7679	60.9078	61.3378	1.77845	5e-05	0.000306142
CCL26	chr7:75398841-75419064	7.73993	4.83021	6.28507	1.83085	1.97117	1.90101	-1.72516	5e-05	0.000236201		3.9604	3.77492	3.86766	0.51481	0.651493	0.583152	-2.72952	0.0002	0.000761671		2.96189	1.71218	2.33704	0.897695	0.829215	0.863455	-1.43649	0.0008	0.00413825		1.97749	1.92232	1.94991	0.239005	0.382013	0.310509	-2.6507	0.0008	0.00371848
CCNA2	chr4:122722471-122745156	112.167	104.077	108.122	65.4524	62.4257	63.939	-0.757891	5e-05	0.000236201		97.4865	98.8499	98.1682	64.1835	60.0193	62.1014	-0.66063	5e-05	0.00021129		117.707	104.168	110.937	68.5549	60.1759	64.3654	-0.785388	5e-05	0.000348422		96.6779	87.908	92.2929	55.9119	51.4725	53.6922	-0.781507	5e-05	0.000306142
CD83	chr6:14117486-14137148	11.1499	11.1486	11.1493	22.8808	21.617	22.2489	0.996785	5e-05	0.000236201		16.7617	15.7481	16.2549	29.9994	30.4914	30.2454	0.895839	5e-05	0.00021129		3.39559	3.22617	3.31088	11.3403	10.9386	11.1395	1.75039	5e-05	0.000348422		5.6601	4.73786	5.19898	9.45095	9.68833	9.56964	0.880236	5e-05	0.000306142
CD9	chr12:6308872-6347437	80.3659	76.0745	78.2202	136.681	145.551	141.116	0.851267	5e-05	0.000236201		90.3665	86.7021	88.5343	155.383	151.761	153.572	0.794609	5e-05	0.00021129		49.3385	44.0898	46.7142	115.391	111.568	113.479	1.2805	5e-05	0.000348422		88.814	83.3468	86.0804	150.968	147.216	149.092	0.792443	5e-05	0.000306142
CDC42EP3	chr2:37869024-37899678	24.5624	23.5727	24.0675	40.2995	35.1373	37.7184	0.64818	5e-05	0.000236201		29.3968	28.6711	29.034	45.1795	44.3387	44.7591	0.624439	5e-05	0.00021129		44.7236	41.8831	43.3034	92.152	82.0762	87.1141	1.00843	5e-05	0.000348422		41.0298	36.1382	38.584	77.704	70.2406	73.9723	0.938982	5e-05	0.000306142
CDCA2	chr8:25316446-25365433	21.4095	20.3254	20.8675	13.4628	12.2559	12.8593	-0.698441	5e-05	0.000236201		19.0796	20.0901	19.5849	12.1996	12.3501	12.2749	-0.674031	5e-05	0.00021129		23.0123	22.392	22.7022	14.287	12.7566	13.5218	-0.747545	5e-05	0.000348422		20.97	19.6673	20.3187	13.6121	13.3845	13.4983	-0.590027	5e-05	0.000306142
CDK15	chr2:202671151-202760273	0.408519	0.379217	0.393868	2.4908	2.77541	2.6331	2.74098	5e-05	0.000236201		0.295856	0.224667	0.260262	2.13335	2.06371	2.09853	3.01135	5e-05	0.00021129		1.39196	1.30096	1.34646	4.36162	4.27503	4.31833	1.6813	5e-05	0.000348422		0.843297	0.8456	0.844448	4.97815	4.57158	4.77486	2.49938	5e-05	0.000306142
CDYL2	chr16:80631795-80838175	5.29725	5.66919	5.48322	3.06719	2.5287	2.79795	-0.970655	5e-05	0.000236201		5.07238	5.29769	5.18503	2.12853	2.35233	2.24043	-1.21058	5e-05	0.00021129		7.11023	7.57303	7.34163	2.87674	2.67478	2.77576	-1.40322	5e-05	0.000348422		9.60006	9.06985	9.33495	2.41272	2.35075	2.38173	-1.97063	5e-05	0.000306142
CENPE	chr4:104026962-104119566	10.7926	9.60276	10.1977	8.78279	5.52808	7.15543	-0.511133	0.0003	0.00120018		9.67012	9.16482	9.41747	6.013	5.20339	5.6082	-0.747803	5e-05	0.00021129		12.6335	12.2384	12.436	9.45873	7.45456	8.45665	-0.55636	5e-05	0.000348422		17.3641	13.6443	15.5042	10.0349	8.57221	9.30355	-0.73681	5e-05	0.000306142
CENPV	chr17:16245847-16256812	30.6122	33.2525	31.9324	12.7729	16.2134	14.4932	-1.13965	5e-05	0.000236201		13.8236	13.6752	13.7494	4.86425	5.07074	4.9675	-1.46878	5e-05	0.00021129		30.8697	32.9645	31.9171	5.49151	8.32726	6.90939	-2.2077	5e-05	0.000348422		10.9444	12.67	11.8072	3.47059	3.04882	3.2597	-1.85686	5e-05	0.000306142
CEP44	chr4:175157809-175254531	12.2746	10.7758	11.5252	7.43658	5.69415	6.56536	-0.811846	0.0001	0.000449365		12.0102	11.572	11.7911	7.09962	5.9649	6.53226	-0.852042	5e-05	0.00021129		7.01673	5.4284	6.22257	4.57964	3.31591	3.94777	-0.656471	0.001	0.00503928		9.42009	7.31932	8.36971	5.5381	4.42528	4.98169	-0.748541	0.00025	0.00133538
CFL2	chr14:35179587-35184029	53.2455	45.7568	49.5011	31.8622	25.1384	28.5003	-0.796485	5e-05	0.000236201		51.1874	48.4156	49.8015	25.4846	22.9238	24.2042	-1.04093	5e-05	0.00021129		70.2646	58.9231	64.5938	36.7486	29.6373	33.1929	-0.96052	5e-05	0.000348422		60.1422	47.878	54.0101	34.7836	27.915	31.3493	-0.784795	5e-05	0.000306142
CHML	chr1:241695433-241803701	9.21789	8.65045	8.93417	5.71002	3.93303	4.82153	-0.889843	5e-05	0.000236201		10.06	10.475	10.2675	5.85418	5.39061	5.6224	-0.868825	5e-05	0.00021129		12.3852	11.6174	12.0013	8.53654	6.35949	7.44801	-0.688262	5e-05	0.000348422		13.6115	11.0301	12.3208	9.85676	7.45855	8.65766	-0.509049	0.0018	0.00751038
CITED2	chr6:139693391-139695787	52.009	50.713	51.361	135.525	144.222	139.874	1.44538	5e-05	0.000236201		57.0041	58.3276	57.6658	90.4905	94.9881	92.7393	0.685464	5e-05	0.00021129		77.9763	75.4741	76.7252	245.662	263.78	254.721	1.73115	5e-05	0.000348422		54.3011	55.5425	54.9218	136.751	145.109	140.93	1.35953	5e-05	0.000306142
CITED4	chr1:41326727-41328018	38.6558	38.1321	38.394	98.1649	161.036	129.6	1.75512	5e-05	0.000236201		35.0942	38.504	36.7991	109.036	146.792	127.914	1.79743	5e-05	0.00021129		22.9515	27.7516	25.3516	41.8805	70.1615	56.021	1.14389	5e-05	0.000348422		28.8281	42.7404	35.7843	54.4648	75.9527	65.2088	0.865741	5e-05	0.000306142
CLDN16	chr3:190105660-190129932	5.03478	4.74597	4.89037	13.0073	10.7175	11.8624	1.27838	5e-05	0.000236201		10.8559	9.47301	10.1645	27.9445	28.7464	28.3455	1.47958	5e-05	0.00021129		2.3727	1.87822	2.12546	10.6239	8.29743	9.46068	2.15417	5e-05	0.000348422		9.86566	7.64115	8.7534	43.1443	38.7566	40.9504	2.22596	5e-05	0.000306142
CLDN4	chr7:73245192-73247023	118.736	118.295	118.516	18.3647	22.9105	20.6376	-2.52174	5e-05	0.000236201		98.4012	102.041	100.221	6.73594	8.58994	7.66294	-3.70914	5e-05	0.00021129		84.4638	91.4264	87.9451	7.85637	10.7781	9.31723	-3.23863	5e-05	0.000348422		71.8782	90.3158	81.097	3.90005	5.56862	4.73433	-4.09842	5e-05	0.000306142
CLMP	chr11:122942713-123066013	1.93059	2.02887	1.97973	0.36338	0.311551	0.337466	-2.55249	5e-05	0.000236201		1.37947	1.17099	1.27523	0.198309	0.175838	0.187074	-2.76908	5e-05	0.00021129		3.29431	3.30745	3.30088	1.15827	0.909077	1.03367	-1.67507	5e-05	0.000348422		1.89089	1.61482	1.75285	0.667166	0.814793	0.740979	-1.2422	5e-05	0.000306142
CMAS	chr12:22199107-22218606	43.3361	42.6715	43.0038	28.446	26.4405	27.4433	-0.648014	5e-05	0.000236201		36.5996	34.9276	35.7636	25.5722	21.9781	23.7752	-0.589036	5e-05	0.00021129		42.1189	41.1614	41.6402	23.0734	21.0856	22.0795	-0.915268	5e-05	0.000348422		35.6701	32.7275	34.1988	20.7584	18.28	19.5192	-0.809051	5e-05	0.000306142
CMTM7	chr3:32433162-32497020	34.6867	33.6961	34.1914	16.3767	21.583	18.9798	-0.849166	5e-05	0.000236201		53.7402	54.7588	54.2495	15.1998	16.8289	16.0143	-1.76025	5e-05	0.00021129		30.9411	33.9636	32.4523	18.657	22.2083	20.4326	-0.667447	5e-05	0.000348422		51.5631	60.8392	56.2012	18.9192	23.005	20.9621	-1.42282	5e-05	0.000306142
CNIH3	chr1:224622341-224928251	24.5758	27.946	26.2609	2.9765	3.27233	3.12441	-3.07126	5e-05	0.000236201		24.8322	25.7051	25.2686	3.09699	3.54808	3.32253	-2.92699	5e-05	0.00021129		18.4112	18.3654	18.3883	2.78775	2.76565	2.7767	-2.72735	5e-05	0.000348422		23.4039	24.903	24.1535	3.65192	4.08015	3.86603	-2.64331	5e-05	0.000306142
CNKSR3	chr6:154726432-154831793	5.09597	5.25524	5.17561	7.26891	7.86521	7.56706	0.548005	0.0005	0.0018912		7.07999	7.46164	7.27081	9.80874	11.1251	10.4669	0.525644	0.00025	0.000935195		7.7925	8.10707	7.94979	16.4364	16.4027	16.4195	1.04643	5e-05	0.000348422		8.1888	8.82909	8.50895	15.7505	15.7284	15.7394	0.887332	5e-05	0.000306142
COCH	chr14:31343740-31359822	21.9086	21.0134	21.461	2.29192	1.88947	2.09069	-3.35966	5e-05	0.000236201		21.7635	20.815	21.2892	2.10382	2.4514	2.27761	-3.22453	5e-05	0.00021129		8.23924	7.23639	7.73782	0.969286	0.591938	0.780612	-3.30925	5e-05	0.000348422		12.2889	10.5668	11.4279	0.974265	0.8549	0.914583	-3.6433	5e-05	0.000306142
COL4A1	chr13:110801304-110959504	29.2993	30.0419	29.6706	49.0852	49.9773	49.5313	0.739306	5e-05	0.000236201		43.0201	41.9714	42.4958	61.5591	63.2231	62.3911	0.55402	5e-05	0.00021129		22.8972	27.8301	25.3636	58.9578	69.0372	63.9975	1.33525	5e-05	0.000348422		38.8986	42.822	40.8603	68.8398	74.6633	71.7516	0.81231	5e-05	0.000306142
COL6A1	chr21:47401662-47424963	163.773	178.802	171.287	32.4095	38.324	35.3667	-2.27595	5e-05	0.000236201		164.968	174.38	169.674	33.6395	38.1363	35.8879	-2.24119	5e-05	0.00021129		71.6568	93.6534	82.6551	25.8362	37.6742	31.7552	-1.38011	5e-05	0.000348422		91.7193	119.265	105.492	30.4312	37.7082	34.0697	-1.63058	5e-05	0.000306142
COL6A2	chr21:47518032-47552763	152.123	160.53	156.326	26.5323	33.258	29.8951	-2.38658	5e-05	0.000236201		152.865	162.244	157.555	25.2679	28.5886	26.9283	-2.54866	5e-05	0.00021129		53.9143	70.0435	61.9789	12.6721	18.4387	15.5554	-1.99436	5e-05	0.000348422		69.117	95.0835	82.1002	11.9962	15.5833	13.7897	-2.57379	5e-05	0.000306142
COMMD7	chr20:31290492-31331814	25.9716	24.3363	25.154	13.1973	15.3813	14.2893	-0.815854	5e-05	0.000236201		23.871	21.5954	22.7332	16.5484	14.553	15.5507	-0.547821	5e-05	0.00021129		29.9008	29.1255	29.5131	18.6362	19.1789	18.9075	-0.642398	5e-05	0.000348422		25.46	28.0414	26.7507	19.165	18.6938	18.9294	-0.498948	0.0002	0.00109145
CORO2B	chr15:68810711-69020144	2.18893	2.33201	2.26047	0.701962	0.984308	0.843135	-1.42279	5e-05	0.000236201		3.31894	2.93325	3.1261	0.882676	0.735992	0.809334	-1.94956	5e-05	0.00021129		2.33558	2.95877	2.64718	0.633919	0.593323	0.613621	-2.10904	5e-05	0.000348422		5.25963	5.51885	5.38924	0.917229	0.964916	0.941073	-2.5177	5e-05	0.000306142
CPED1	chr7:120628750-120937498	2.84572	2.77566	2.81069	1.44591	1.47315	1.45953	-0.945421	5e-05	0.000236201		3.15431	2.82749	2.9909	2.10393	1.57804	1.84099	-0.700101	5e-05	0.00021129		5.81437	5.47074	5.64255	3.30294	2.73136	3.01715	-0.90316	5e-05	0.000348422		7.12458	6.40006	6.76232	4.27414	3.43848	3.85631	-0.810299	5e-05	0.000306142
CPNE3	chr8:87526655-87573726	40.8838	37.5354	39.2096	17.9937	15.1666	16.5802	-1.24175	5e-05	0.000236201		38.8034	37.7246	38.264	19.0891	16.9728	18.0309	-1.08551	5e-05	0.00021129		37.6423	33.7113	35.6768	22.6312	18.1428	20.387	-0.807336	5e-05	0.000348422		35.2745	30.4072	32.8409	23.4616	19.9413	21.7014	-0.597701	5e-05	0.000306142
CPPED1	chr16:12753655-12897744	3.87983	3.36405	3.62194	8.83346	7.78232	8.30789	1.19772	5e-05	0.000236201		4.79724	4.97146	4.88435	10.2489	9.65421	9.95157	1.02676	5e-05	0.00021129		5.31302	4.8763	5.09466	9.47572	8.33592	8.90582	0.805763	5e-05	0.000348422		5.85608	5.15734	5.50671	9.30569	8.46399	8.88484	0.690154	5e-05	0.000306142
CRACR2A	chr12:3724493-3862366	1.37901	1.87488	1.62694	1.03971	0.791715	0.91571	-0.829202	5e-05	0.000236201		1.72119	1.73166	1.72642	1.1028	1.1584	1.1306	-0.610695	0.00065	0.00219371		3.66045	4.37486	4.01766	1.85148	2.24143	2.04645	-0.973228	5e-05	0.000348422		3.6595	3.76532	3.71241	1.77945	1.86682	1.82313	-1.02594	5e-05	0.000306142
CREBBP	chr16:3775055-3930121	7.93472	7.85266	7.89369	12.5918	12.4467	12.5192	0.665374	5e-05	0.000236201		12.2114	12.2293	12.2203	18.6609	19.5196	19.0903	0.643552	5e-05	0.00021129		10.8087	13.1379	11.9733	18.571	21.6213	20.0961	0.747096	5e-05	0.000348422		17.7524	18.9821	18.3672	26.0291	27.5875	26.8083	0.545547	5e-05	0.000306142
CREBL2	chr12:12764766-12798042	18.6694	17.6162	18.1428	11.558	10.0798	10.8189	-0.745843	5e-05	0.000236201		20.1148	20.892	20.5034	13.9518	12.8653	13.4085	-0.612713	5e-05	0.00021129		10.6126	9.31711	9.96485	8.07056	6.01011	7.04034	-0.501203	0.0007	0.0036933		17.1528	14.2714	15.7121	9.81107	8.81546	9.31327	-0.75452	5e-05	0.000306142
CREBRF	chr5:172483354-172566291	3.09664	2.89218	2.99441	1.41371	0.957924	1.18582	-1.33639	5e-05	0.000236201		4.16845	3.99518	4.08182	2.04453	1.71828	1.88141	-1.1174	5e-05	0.00021129		1.14504	0.918313	1.03168	0.738674	0.682371	0.710522	-0.538037	0.00655	0.0245011		3.61542	2.59475	3.10509	1.33646	1.26855	1.3025	-1.25335	5e-05	0.000306142
CRIM1	chr2:36583369-36778278	24.9648	24.1409	24.5528	65.9841	56.4894	61.2368	1.31851	5e-05	0.000236201		21.9551	22.3376	22.1464	60.4798	60.0041	60.242	1.4437	5e-05	0.00021129		72.4056	78.3194	75.3625	122.89	114.487	118.689	0.655266	5e-05	0.000348422		60.513	53.991	57.252	107.973	102.769	105.371	0.88008	5e-05	0.000306142
CSF1	chr1:110453232-110473616	29.7672	29.8783	29.8228	78.6152	89.4508	84.033	1.49454	5e-05	0.000236201		25.8745	25.524	25.6992	73.6236	78.694	76.1588	1.56728	5e-05	0.00021129		5.73124	6.85601	6.29363	30.1449	34.8803	32.5126	2.36903	5e-05	0.000348422		4.82953	5.45487	5.1422	19.4924	22.7037	21.0981	2.03665	5e-05	0.000306142
CTGF	chr6:132269316-132272518	34.252	33.8736	34.0628	80.4496	85.0087	82.7291	1.2802	5e-05	0.000236201		65.1756	65.7721	65.4739	223.008	224.38	223.694	1.77253	5e-05	0.00021129		237.316	250.987	244.151	368.019	389.307	378.663	0.633139	5e-05	0.000348422		170.469	161.928	166.199	283.79	298.983	291.387	0.810023	5e-05	0.000306142
CTHRC1	chr8:104383742-104395232	8.18819	6.97903	7.58361	0.153893	0.230281	0.192087	-5.30305	5e-05	0.000236201		12.3886	13.3136	12.8511	0.451417	0.323654	0.387536	-5.05142	5e-05	0.00021129		1.28841	1.05793	1.17317	0.147043	0.0811218	0.114082	-3.36226	5e-05	0.000348422		3.70322	4.206	3.95461	0.122204	0.186916	0.15456	-4.6773	5e-05	0.000306142
CTNNAL1	chr9:111704848-111775874	45.374	40.8558	43.1149	86.385	78.0839	82.2344	0.931556	5e-05	0.000236201		50.2448	50.077	50.1609	74.2379	68.2514	71.2447	0.50622	0.00015	0.000586312		59.1893	54.6433	56.9163	123.396	110.422	116.909	1.03847	5e-05	0.000348422		61.8381	53.9308	57.8844	102.916	93.3842	98.1503	0.761818	5e-05	0.000306142
CTSB	chr8:11700033-11725659	188.881	191.251	190.066	68.9483	69.7925	69.3704	-1.45411	5e-05	0.000236201		190.185	187.023	188.604	46.0851	49.657	47.8711	-1.97813	5e-05	0.00021129		86.2814	86.617	86.4492	43.9485	47.3659	45.6572	-0.92101	5e-05	0.000348422		125.329	125.54	125.434	36.9213	39.9235	38.4224	-1.70691	5e-05	0.000306142
CYP24A1	chr20:52769987-52790516	1.93175	1.98902	1.96039	16.2493	14.7069	15.4781	2.98102	5e-05	0.000236201		1.83257	1.87989	1.85623	16.2121	18.2466	17.2293	3.21442	5e-05	0.00021129		2.77959	2.60014	2.68987	8.22153	8.04718	8.13435	1.59649	5e-05	0.000348422		1.97994	1.99804	1.98899	9.25685	9.9061	9.58147	2.26821	5e-05	0.000306142
CYTH3	chr7:6201411-6312242	9.8561	10.4148	10.1354	15.8147	15.2696	15.5422	0.616778	0.0001	0.000449365		13.6689	13.5781	13.6235	22.4884	23.855	23.1717	0.766267	5e-05	0.00021129		11.2496	12.4501	11.8498	18.3344	19.8352	19.0848	0.687556	5e-05	0.000348422		14.6605	15.4466	15.0535	31.0885	32.3179	31.7032	1.07452	5e-05	0.000306142
DAPK1	chr9:90112142-90323549	1.61087	1.67183	1.64135	0.0797913	0.0983532	0.0890722	-4.20376	5e-05	0.000236201		2.33538	2.31674	2.32606	0.19324	0.154133	0.173686	-3.74333	5e-05	0.00021129		0.852465	1.16376	1.00811	0.0317516	0.0358808	0.0338162	-4.8978	5e-05	0.000348422		2.28738	2.56235	2.42487	0.0586767	0.0793261	0.0690014	-5.13514	5e-05	0.000306142
DCAF4	chr14:73393039-73428775	4.14422	4.83436	4.48929	15.2044	15.8398	15.5221	1.78976	5e-05	0.000236201		3.49786	3.83322	3.66554	12.6541	12.0568	12.3555	1.75305	5e-05	0.00021129		12.4003	12.9406	12.6705	23.4176	26.8494	25.1335	0.988145	5e-05	0.000348422		5.42228	5.91649	5.66938	15.7981	15.6614	15.7297	1.47223	5e-05	0.000306142
DCBLD2	chr3:98514813-98620533	192.932	192.859	192.895	109.717	93.0169	101.367	-0.928231	5e-05	0.000236201		197.395	197.798	197.597	106.44	105.128	105.784	-0.901431	5e-05	0.00021129		145.19	134.776	139.983	80.221	66.3715	73.2963	-0.93344	5e-05	0.000348422		226.943	189.819	208.381	110.316	101.864	106.09	-0.973942	5e-05	0.000306142
DCLK2	chr4:150999425-151178608	1.00577	1.1595	1.08264	3.14461	3.2347	3.18966	1.55885	5e-05	0.000236201		1.37005	1.21806	1.29406	2.3601	2.40782	2.38396	0.88146	5e-05	0.00021129		2.04488	2.63601	2.34044	5.74616	6.09908	5.92262	1.33945	5e-05	0.000348422		1.84445	2.04254	1.94349	3.86275	3.81606	3.83941	0.98223	5e-05	0.000306142
DCP1B	chr12:2050756-2113701	9.49847	9.81112	9.65479	4.74021	4.03469	4.38745	-1.13786	5e-05	0.000236201		8.87835	8.78713	8.83274	4.23306	3.8086	4.02083	-1.13537	5e-05	0.00021129		6.49638	7.1497	6.82304	3.6873	3.24549	3.46639	-0.976979	5e-05	0.000348422		7.34236	7.31273	7.32755	3.25919	3.2011	3.23015	-1.18173	5e-05	0.000306142
DDIT4L	chr4:101107026-101136662	1.64154	1.81214	1.72684	0.91746	1.07101	0.994236	-0.796475	0.00045	0.0017234		1.71063	1.85914	1.78488	0.801366	0.744586	0.772976	-1.20733	5e-05	0.00021129		1.77298	1.35179	1.56238	0.482678	0.416375	0.449527	-1.79727	5e-05	0.000348422		1.69431	1.39692	1.54561	0.508005	0.341347	0.424676	-1.86374	5e-05	0.000306142
DDX60	chr4:169137441-169239958	91.0829	86.305	88.694	39.5287	30.8381	35.1834	-1.33394	5e-05	0.000236201		97.6305	97.499	97.5648	40.504	37.3187	38.9113	-1.32617	5e-05	0.00021129		35.4539	32.8176	34.1358	13.7582	10.5035	12.1309	-1.4926	5e-05	0.000348422		85.9652	70.6718	78.3185	17.8088	16.8513	17.3301	-2.17607	5e-05	0.000306142
DENND4A	chr15:65903742-66084631	6.12236	5.85165	5.98701	4.02783	3.3107	3.66927	-0.706343	0.0002	0.000835393		5.56246	6.00412	5.78329	4.12634	3.86133	3.99384	-0.534115	0.00195	0.00583789		5.71524	5.59299	5.65412	3.73542	3.4661	3.60076	-0.651	0.00025	0.00148544		7.41693	6.55192	6.98443	5.29672	4.62675	4.96174	-0.493297	0.00215	0.00876338
DHCR24	chr1:55315299-55352921	52.2435	54.5775	53.4105	184.34	203.554	193.947	1.86047	5e-05	0.000236201		156.039	156.836	156.438	520.007	546.451	533.229	1.76917	5e-05	0.00021129		106.33	113.993	110.162	334.332	355.72	345.026	1.64708	5e-05	0.000348422		217.04	230.408	223.724	823.502	890.125	856.814	1.93726	5e-05	0.000306142
DHRS12	chr13:52342128-52378298	0.445206	0.529784	0.487495	1.14404	1.56721	1.35563	1.4755	5e-05	0.000236201		0.634408	0.793566	0.713987	2.16818	1.91152	2.03985	1.51449	5e-05	0.00021129		0.412299	0.199154	0.305726	0.948559	1.05779	1.00317	1.71426	5e-05	0.000348422		0.624571	0.593147	0.608859	1.58037	1.65822	1.6193	1.41119	5e-05	0.000306142
DHRS7	chr14:60610836-60636582	23.4978	20.0634	21.7806	15.7213	13.7863	14.7538	-0.561962	0.0002	0.000835393		18.3492	16.0978	17.2235	11.6883	10.4529	11.0706	-0.637647	5e-05	0.00021129		19.5795	17.5479	18.5637	11.4706	9.76156	10.6161	-0.806236	5e-05	0.000348422		17.154	14.934	16.044	7.99334	7.29606	7.6447	-1.0695	5e-05	0.000306142
DISC1	chr1:231664398-232177019	47.6042	41.07	44.3371	28.5355	24.3905	26.463	-0.744538	5e-05	0.000236201		47.6565	46.4013	47.0289	28.2492	26.4337	27.3414	-0.782459	5e-05	0.00021129		40.5685	35.3077	37.9381	27.7878	22.9306	25.3592	-0.581139	5e-05	0.000348422		35.0968	29.4356	32.2662	24.3217	20.3057	22.3137	-0.532093	0.0001	0.000582212
DISP1	chr1:222988422-223179337	2.08755	2.20576	2.14665	1.54406	1.33586	1.43996	-0.576059	0.00065	0.00238156		2.70697	2.7037	2.70534	1.89522	1.6529	1.77406	-0.60875	0.0001	0.000402896		1.55344	1.73518	1.64431	1.03726	1.09612	1.06669	-0.62434	0.00025	0.00148544		2.77144	2.69386	2.73265	1.71483	1.88164	1.79823	-0.60372	0.0001	0.000582212
DIXDC1	chr11:111797867-111893374	3.03003	3.03359	3.03181	1.05681	0.964033	1.01042	-1.58522	5e-05	0.000236201		2.1458	2.13939	2.1426	0.806082	0.873237	0.83966	-1.35148	5e-05	0.00021129		3.27224	3.32149	3.29687	2.25674	2.23151	2.24412	-0.554943	0.0008	0.00413825		2.60956	2.36154	2.48555	1.69692	1.45401	1.57547	-0.657784	0.0001	0.000582212
DLG1	chr3:196769430-197030621	21.2239	20.4135	20.8187	47.664	39.5624	43.6132	1.06689	5e-05	0.000236201		28.9094	28.9101	28.9097	60.1677	56.598	58.3828	1.01399	5e-05	0.00021129		21.1298	19.2789	20.2044	43.1807	35.6421	39.4114	0.963946	5e-05	0.000348422		33.0854	26.1427	29.614	55.7504	48.9171	52.3338	0.821461	5e-05	0.000306142
DMBT1	chr10:124320180-124403252	1.20595	1.54697	1.37646	0.652176	0.68695	0.669563	-1.03967	5e-05	0.000236201		1.22711	1.33808	1.28259	0.441187	0.453273	0.44723	-1.51998	5e-05	0.00021129		1.59412	1.88484	1.73948	0.134473	0.13351	0.133991	-3.69845	5e-05	0.000348422		4.79584	5.34905	5.07245	0.664517	0.747198	0.705857	-2.84523	5e-05	0.000306142
DMKN	chr19:35988118-36004560	0.440924	0.418557	0.42974	26.0674	29.361	27.7142	6.01102	5e-05	0.000236201		0.097168	0.466819	0.281993	17.8928	18.4447	18.1687	6.00965	5e-05	0.00021129		2.66018	2.09929	2.37973	13.0159	13.9082	13.4621	2.50003	5e-05	0.000348422		1.20841	2.08819	1.6483	10.1905	8.93086	9.56065	2.53613	5e-05	0.000306142
DOCK4	chr7:111366163-111846462	6.79027	6.97743	6.88385	1.23979	1.12329	1.18154	-2.54255	5e-05	0.000236201		7.45157	7.2945	7.37303	2.08336	1.93619	2.00978	-1.87522	5e-05	0.00021129		7.08927	7.20396	7.14662	1.55944	1.35843	1.45893	-2.29235	5e-05	0.000348422		15.8315	14.4441	15.1378	3.01637	2.76865	2.89251	-2.38776	5e-05	0.000306142
DPYD	chr1:97543299-98386615	10.8908	9.97165	10.4312	4.02276	3.0287	3.52573	-1.56492	5e-05	0.000236201		14.9866	14.0854	14.536	5.35036	5.58373	5.46705	-1.4108	5e-05	0.00021129		8.22252	7.53545	7.87899	4.33606	3.42679	3.88143	-1.02142	5e-05	0.000348422		13.2754	10.4316	11.8535	6.22996	6.08773	6.15884	-0.944587	5e-05	0.000306142
DSP	chr6:7541807-7586950	6.87761	6.48036	6.67898	3.84936	3.38853	3.61895	-0.884059	5e-05	0.000236201		7.73341	7.66863	7.70102	4.47868	4.44319	4.46094	-0.787703	5e-05	0.00021129		6.18815	6.92549	6.55682	2.15048	1.99583	2.07315	-1.66117	5e-05	0.000348422		10.3861	10.5923	10.4892	2.97771	2.82894	2.90333	-1.85313	5e-05	0.000306142
DTNBP1	chr6:15523031-15663289	7.24495	6.24385	6.7444	12.8155	14.5374	13.6764	1.01993	5e-05	0.000236201		6.82458	7.12038	6.97248	13.2788	13.3085	13.2936	0.930992	5e-05	0.00021129		11.2676	12.4074	11.8375	15.9228	19.2468	17.5848	0.570969	5e-05	0.000348422		9.77275	10.691	10.2319	14.6407	14.8614	14.751	0.527741	0.00035	0.00180859
DUSP10	chr1:221874761-221915518	3.46921	3.37105	3.42013	6.53194	6.18767	6.35981	0.894931	5e-05	0.000236201		3.127	3.13064	3.12882	5.99051	5.39185	5.69118	0.863108	5e-05	0.00021129		1.91346	2.02267	1.96807	6.21677	4.89842	5.55759	1.49768	5e-05	0.000348422		1.52535	1.38191	1.45363	3.52138	3.35766	3.43952	1.24255	5e-05	0.000306142
DUSP4	chr8:29190578-29208267	7.53997	7.74048	7.64023	0.0183684	0.0248459	0.0216071	-8.46596	0.00085	0.00299919		12.3857	12.3975	12.3916	0.0373651	0.0430707	0.0402179	-8.2673	5e-05	0.00021129		5.30072	5.64063	5.47068	0.0323007	0.0263939	0.0293473	-7.54235	5e-05	0.000348422		12.5061	12.2924	12.3992	0.0769928	0.0498809	0.0634368	-7.61071	5e-05	0.000306142
DYNLT3	chrX:37698088-37706889	23.6824	20.7079	22.1951	12.8719	10.2703	11.5711	-0.939716	5e-05	0.000236201		21.1356	21.9461	21.5409	12.0098	11.0688	11.5393	-0.900525	5e-05	0.00021129		18.3541	15.3211	16.8376	11.3617	9.0421	10.2019	-0.722847	5e-05	0.000348422		21.5302	16.0552	18.7927	11.5137	8.70138	10.1075	-0.89474	5e-05	0.000306142
EDIL3	chr5:83236413-83680685	17.0416	15.483	16.2623	2.08138	1.87153	1.97645	-3.04055	5e-05	0.000236201		15.0526	15.3064	15.1795	2.25428	2.00978	2.13203	-2.83182	5e-05	0.00021129		19.0066	17.9814	18.494	14.0004	11.4314	12.7159	-0.54042	0.00025	0.00148544		28.7004	23.4187	26.0596	12.1899	10.68	11.4349	-1.18836	5e-05	0.000306142
EDN2	chr1:41944445-41950354	0.0730884	0.027244	0.0501662	1.3193	1.98792	1.65361	5.04276	0.00085	0.00299919		0.0273259	0.187754	0.10754	2.18965	3.37627	2.78296	4.69368	0.00055	0.00188641		0.0560856	0.155343	0.105714	12.0279	15.1678	13.5978	7.00706	0.00015	0.000958946		0.0845371	0.231711	0.158124	11.8307	14.2322	13.0314	6.36479	5e-05	0.000306142
EDNRA	chr4:148402068-148466106	4.27111	4.66246	4.46679	1.01535	0.943642	0.979498	-2.18912	5e-05	0.000236201		3.23716	3.49879	3.36797	0.659389	0.598675	0.629032	-2.42068	5e-05	0.00021129		5.18403	4.79141	4.98772	0.751552	0.38159	0.566571	-3.13805	5e-05	0.000348422		4.79103	4.09325	4.44214	0.498983	0.368506	0.433744	-3.35634	5e-05	0.000306142
EMP1	chr12:13349601-13369708	112.782	111.778	112.28	71.2383	66.7712	69.0048	-0.702333	5e-05	0.000236201		91.2214	90.4092	90.8153	42.4724	41.0041	41.7382	-1.12157	5e-05	0.00021129		180.248	184.319	182.284	59.2467	58.2159	58.7313	-1.63398	5e-05	0.000348422		129.215	130.855	130.035	59.851	55.5119	57.6814	-1.17272	5e-05	0.000306142
ENTPD7	chr10:101419133-101515894	2.10236	2.39107	2.24671	4.15682	3.45446	3.80564	0.760321	0.0171	0.040712		2.16152	2.46943	2.31548	4.5009	4.27195	4.38643	0.921738	0.00115	0.00365449		5.11019	4.81754	4.96387	10.9093	9.2586	10.0839	1.02252	5e-05	0.000348422		3.30374	3.09335	3.19854	8.78205	8.327	8.55453	1.41927	5e-05	0.000306142
EPAS1	chr2:46524540-46613842	10.1698	10.8966	10.5332	24.2282	24.5579	24.3931	1.21153	5e-05	0.000236201		5.281	5.69173	5.48637	30.6274	31.1338	30.8806	2.49278	5e-05	0.00021129		10.0036	11.1546	10.5791	51.3411	58.2933	54.8172	2.37341	5e-05	0.000348422		7.64456	8.3676	8.00608	59.2728	61.3931	60.3329	2.91378	5e-05	0.000306142
EPN2	chr17:19140689-19290532	14.9977	15.3697	15.1837	7.55387	7.90143	7.72765	-0.974423	5e-05	0.000236201		13.2281	13.5854	13.4068	7.96688	9.11579	8.54133	-0.650427	0.00145	0.00448838		9.49817	10.1676	9.83291	6.60875	7.1484	6.87858	-0.515509	0.01475	0.0477947		12.1328	13.4461	12.7895	7.6866	8.38563	8.03612	-0.670385	0.00075	0.0035127
EPS8	chr12:15773074-15942510	9.23428	8.9416	9.08794	3.56833	3.20584	3.38708	-1.42391	5e-05	0.000236201		10.9363	10.1346	10.5355	4.27859	4.57269	4.42564	-1.2513	5e-05	0.00021129		10.7371	10.1032	10.4202	6.27822	5.16585	5.72204	-0.864779	5e-05	0.000348422		15.5211	13.7195	14.6203	7.18722	6.91089	7.04906	-1.05247	5e-05	0.000306142
ERC1	chr12:1100373-1605099	7.33127	7.13095	7.23111	3.15772	2.77321	2.96546	-1.28596	5e-05	0.000236201		8.42238	8.93102	8.6767	3.94186	3.8351	3.88848	-1.15794	5e-05	0.00021129		6.18855	7.45188	6.82021	3.39952	3.4148	3.40716	-1.00125	5e-05	0.000348422		10.5527	10.3003	10.4265	5.27968	5.39918	5.33943	-0.965494	5e-05	0.000306142
ETNK1	chr12:22778075-22843608	15.1784	13.4389	14.3086	9.56329	10.0448	9.80403	-0.545441	0.0114	0.0288843		19.1081	18.687	18.8976	11.4861	13.1889	12.3375	-0.615154	0.0019	0.00570084		16.3381	18.2554	17.2968	7.49835	9.55483	8.52659	-1.02046	0.0015	0.00710443		20.5417	19.6242	20.0829	12.0606	11.3413	11.7009	-0.779348	0.00115	0.00510159
ETS2	chr21:40177230-40196878	21.4173	21.4073	21.4123	38.2417	37.557	37.8993	0.823733	5e-05	0.000236201		19.3877	19.6544	19.5211	29.97	29.8271	29.8985	0.615042	5e-05	0.00021129		25.3488	27.1295	26.2392	45.9282	46.2012	46.0647	0.81194	5e-05	0.000348422		20.3363	21.4221	20.8792	32.1526	30.4126	31.2826	0.583297	5e-05	0.000306142
ETV1	chr7:13930855-14031050	14.4076	12.8626	13.6351	6.42214	4.64567	5.5339	-1.30096	5e-05	0.000236201		18.0298	17.3478	17.6888	9.46225	8.75276	9.1075	-0.957711	5e-05	0.00021129		6.11756	5.21515	5.66636	2.1848	1.89895	2.04188	-1.47253	5e-05	0.000348422		12.3783	10.5448	11.4615	5.82939	4.97564	5.40252	-1.08509	5e-05	0.000306142
ETV4	chr17:41561232-41623800	36.3184	35.6372	35.9778	8.04291	8.62087	8.33189	-2.11039	5e-05	0.000236201		52.3848	53.9001	53.1424	14.6205	15.792	15.2062	-1.8052	5e-05	0.00021129		27.4151	31.132	29.2736	4.08958	5.53923	4.81441	-2.60417	5e-05	0.000348422		36.9677	40.4789	38.7233	8.78722	9.59645	9.19184	-2.07478	5e-05	0.000306142
EVA1C	chr21:33783999-33887710	1.97514	1.95357	1.96436	0.572172	0.752631	0.662401	-1.56828	5e-05	0.000236201		1.90294	2.18535	2.04414	0.36689	0.331482	0.349186	-2.54943	5e-05	0.00021129		2.23856	2.67275	2.45565	0.264566	0.350294	0.30743	-2.99778	5e-05	0.000348422		2.61316	2.00959	2.31137	0.428526	0.268413	0.348469	-2.72965	5e-05	0.000306142
F2R	chr5:76011867-76031605	38.0349	36.5757	37.3053	10.3416	8.75682	9.54923	-1.96592	5e-05	0.000236201		37.8183	37.6553	37.7368	6.70901	6.95521	6.83211	-2.46557	5e-05	0.00021129		37.104	36.0074	36.5557	17.5716	15.4968	16.5342	-1.14464	5e-05	0.000348422		33.1379	29.4431	31.2905	14.349	12.7938	13.5714	-1.20516	5e-05	0.000306142
F2RL1	chr5:76114801-76131140	27.8695	26.6419	27.2557	5.45919	5.74787	5.60353	-2.28215	5e-05	0.000236201		37.3408	38.2206	37.7807	5.8367	5.44109	5.63889	-2.74417	5e-05	0.00021129		20.652	17.9406	19.2963	3.96294	3.33029	3.64661	-2.4037	5e-05	0.000348422		20.5275	18.5866	19.557	5.36715	5.75825	5.5627	-1.81383	5e-05	0.000306142
FADS3	chr11:61640994-61659017	20.2169	19.3247	19.7708	11.6201	13.4146	12.5173	-0.659441	5e-05	0.000236201		16.5751	17.5898	17.0825	10.0903	11.361	10.7257	-0.671449	5e-05	0.00021129		17.5202	19.4136	18.4669	8.6278	10.1798	9.40382	-0.973627	5e-05	0.000348422		17.308	20.5113	18.9096	10.6068	12.2816	11.4442	-0.724503	5e-05	0.000306142
FAH	chr15:80445232-80478924	11.4095	10.9636	11.1865	7.17136	8.13395	7.65266	-0.547731	0.00045	0.0017234		8.61719	7.81152	8.21436	5.1036	6.11494	5.60927	-0.550335	0.00055	0.00188641		7.62162	8.47281	8.04721	4.75448	4.82601	4.79025	-0.748389	0.0001	0.000659971		7.27939	8.70698	7.99319	4.29819	4.87377	4.58598	-0.80154	5e-05	0.000306142
FAM107B	chr10:14560555-14816896	22.6353	20.2901	21.4627	6.54316	4.89246	5.71781	-1.9083	5e-05	0.000236201		25.0381	23.7761	24.4071	6.96815	6.51957	6.74386	-1.85565	5e-05	0.00021129		15.9624	14.1706	15.0665	7.60619	7.4513	7.52874	-1.00086	5e-05	0.000348422		17.1999	15.8456	16.5227	11.2801	10.3917	10.8359	-0.608633	5e-05	0.000306142
FAM129B	chr9:130267616-130341286	176.114	186.955	181.535	100.467	123.244	111.856	-0.698605	5e-05	0.000236201		197.4	198.876	198.138	129.972	145.559	137.766	-0.524292	5e-05	0.00021129		153.432	182.106	167.769	96.8562	135.468	116.162	-0.530337	0.00025	0.00148544		230.972	289.148	260.06	168.232	198.436	183.334	-0.504369	5e-05	0.000306142
FAM174B	chr15:93160678-93199031	7.8545	8.49778	8.17614	0.541584	0.420729	0.481156	-4.08684	5e-05	0.000236201		7.4945	7.15119	7.32285	0.799352	0.616666	0.708009	-3.37056	5e-05	0.00021129		3.86977	4.03113	3.95045	0.354159	0.445634	0.399896	-3.30432	5e-05	0.000348422		5.01425	5.52287	5.26856	0.663887	0.631199	0.647543	-3.02436	5e-05	0.000306142
FAM213A	chr10:82167584-82192753	35.7928	34.5659	35.1793	6.9021	6.51583	6.70897	-2.39057	5e-05	0.000236201		48.2442	46.0478	47.146	14.9496	13.9291	14.4394	-1.70713	5e-05	0.00021129		10.9932	10.5444	10.7688	3.95086	3.21916	3.58501	-1.58681	5e-05	0.000348422		22.6996	22.2513	22.4755	13.1256	13.2435	13.1845	-0.769503	5e-05	0.000306142
FAM46A	chr6:82455446-82462428	4.53669	4.86767	4.70218	1.08198	0.722432	0.902205	-2.3818	5e-05	0.000236201		6.08366	6.31512	6.19939	1.89317	1.88481	1.88899	-1.71451	5e-05	0.00021129		3.27683	2.82525	3.05104	0.552625	0.595406	0.574016	-2.41014	5e-05	0.000348422		4.52158	4.01507	4.26832	0.817577	0.813285	0.815431	-2.38803	5e-05	0.000306142
FAM84B	chr8:127564682-127570711	10.6375	11.9982	11.3179	0.27303	0.174037	0.223534	-5.66197	5e-05	0.000236201		22.8952	24.7676	23.8314	0.399249	0.455844	0.427547	-5.80064	5e-05	0.00021129		3.14081	2.9931	3.06696	0.19756	0.197429	0.197494	-3.95692	5e-05	0.000348422		16.5521	16.267	16.4095	0.273146	0.259784	0.266465	-5.94444	5e-05	0.000306142
FBN2	chr5:127593600-127873735	9.14979	8.89767	9.02373	1.12019	0.994892	1.05754	-3.09301	5e-05	0.000236201		6.89709	6.9117	6.90439	1.03363	0.912284	0.972955	-2.82707	5e-05	0.00021129		7.36751	8.08674	7.72712	0.94428	0.912791	0.928535	-3.0569	5e-05	0.000348422		11.6194	11.3731	11.4963	1.54671	1.44877	1.49774	-2.94031	5e-05	0.000306142
FBXO31	chr16:87360592-87425713	8.52169	8.571	8.54634	4.95121	6.15555	5.55338	-0.621941	5e-05	0.000236201		8.19162	8.8481	8.51986	5.52305	5.99753	5.76029	-0.564688	0.0001	0.000402896		9.52192	10.8208	10.1714	6.07059	6.88576	6.47818	-0.650854	5e-05	0.000348422		9.15992	10.5548	9.85734	5.72242	6.33236	6.02739	-0.709665	5e-05	0.000306142
FBXO7	chr22:32870706-32894818	23.6986	23.6718	23.6852	38.1855	41.4353	39.8104	0.749158	5e-05	0.000236201		25.1894	26.1723	25.6808	38.5563	41.0254	39.7909	0.631747	5e-05	0.00021129		25.7549	27.3636	26.5593	40.0347	41.1068	40.5707	0.611224	0.0001	0.000659971		25.9188	26.7066	26.3127	37.4752	37.8678	37.6715	0.517716	0.00015	0.000844731
FIBCD1	chr9:133777824-133814455	0.569006	0.620016	0.594511	2.23063	2.90134	2.56598	2.10974	5e-05	0.000236201		0.416181	0.333983	0.375082	1.24207	1.40895	1.32551	1.82127	5e-05	0.00021129		0.510238	0.660198	0.585218	1.91413	3.01951	2.46682	2.07561	5e-05	0.000348422		0.763138	1.07553	0.919335	3.08799	3.66704	3.37752	1.8773	5e-05	0.000306142
FLYWCH2	chr16:2933195-2949383	27.6671	27.3295	27.4983	34.1843	45.6093	39.8968	0.536928	0.00025	0.00102265		20.3857	20.0264	20.206	26.3221	31.5069	28.9145	0.517007	0.0003	0.00110177		21.1787	24.5658	22.8723	29.3321	45.0978	37.215	0.702284	5e-05	0.000348422		15.801	20.2178	18.0094	25.7556	29.8372	27.7964	0.626148	5e-05	0.000306142
FMN2	chr1:240255184-240638489	4.08781	4.16447	4.12614	12.081	11.5089	11.7949	1.5153	5e-05	0.000236201		5.01119	5.54617	5.27868	16.6267	17.7922	17.2095	1.70495	5e-05	0.00021129		9.567	11.172	10.3695	21.4448	21.1726	21.3087	1.0391	5e-05	0.000348422		9.34712	9.5363	9.44171	26.6047	26.7811	26.6929	1.49933	5e-05	0.000306142
FOXA1	chr14:38058756-38064325	1.95317	1.91531	1.93424	0.608809	0.622076	0.615442	-1.65207	5e-05	0.000236201		2.71907	2.47106	2.59507	1.15257	1.45467	1.30362	-0.993245	5e-05	0.00021129		3.0645	3.21603	3.14027	0.50772	0.561893	0.534807	-2.5538	5e-05	0.000348422		2.6909	2.9922	2.84155	1.05958	0.9961	1.02784	-1.46706	5e-05	0.000306142
FOXC1	chr6:1610680-1614129	3.57301	3.45958	3.51629	9.05982	10.3346	9.69721	1.46351	5e-05	0.000236201		4.92041	5.65894	5.28968	6.99826	8.18388	7.59107	0.521124	0.0004	0.00142181		8.43203	9.07342	8.75273	23.6088	24.7758	24.1923	1.46674	5e-05	0.000348422		7.18387	7.48001	7.33194	15.2629	14.9408	15.1019	1.04246	5e-05	0.000306142
FOXQ1	chr6:1312674-1314993	5.13346	5.60914	5.3713	2.14787	3.12086	2.63436	-1.02782	5e-05	0.000236201		3.22613	3.6447	3.43542	1.0628	0.891853	0.977324	-1.81358	5e-05	0.00021129		2.64181	2.87554	2.75867	0.988696	1.69654	1.34262	-1.03892	5e-05	0.000348422		2.77297	3.40257	3.08777	0.879371	1.0074	0.943384	-1.71065	5e-05	0.000306142
FRMD3	chr9:85857904-86153348	1.29071	1.12063	1.20567	0.126996	0.0767529	0.101874	-3.56497	5e-05	0.000236201		1.21254	1.18831	1.20042	0.108363	0.070048	0.0892054	-3.75027	5e-05	0.00021129		3.67917	3.64028	3.65973	0.0395181	0.0198028	0.0296604	-6.94705	5e-05	0.000348422		1.90463	1.70365	1.80414	0.0953406	0.10848	0.10191	-4.14594	5e-05	0.000306142
FRMD4A	chr10:13685705-14372883	6.55474	6.65511	6.60493	2.08481	2.11669	2.10075	-1.65264	5e-05	0.000236201		7.70741	7.52983	7.61862	2.41564	2.53944	2.47754	-1.62062	5e-05	0.00021129		6.52613	7.40424	6.96519	2.36391	2.4567	2.4103	-1.53095	5e-05	0.000348422		9.50202	9.69143	9.59672	3.90233	3.8002	3.85126	-1.31721	5e-05	0.000306142
FRMD5	chr15:44162958-44487492	1.62221	1.75791	1.69006	0.303717	0.343237	0.323477	-2.38534	5e-05	0.000236201		2.39898	2.63534	2.51716	0.517704	0.344609	0.431156	-2.54551	5e-05	0.00021129		2.7488	2.56821	2.65851	1.37424	1.16861	1.27143	-1.06417	5e-05	0.000348422		5.11625	5.01259	5.06442	1.63855	1.43379	1.53617	-1.72106	5e-05	0.000306142
FYN	chr6:111981534-112194655	6.70221	6.79083	6.74652	3.70743	3.22621	3.46682	-0.960531	5e-05	0.000236201		6.79328	6.65038	6.72183	3.19548	2.91744	3.05646	-1.13699	5e-05	0.00021129		4.54816	4.53116	4.53966	2.8714	2.62142	2.74641	-0.725038	5e-05	0.000348422		5.42494	5.07959	5.25227	2.02597	2.22693	2.12645	-1.3045	5e-05	0.000306142
FZD5	chr2:208627309-208634143	2.0749	1.87435	1.97462	3.12984	3.20545	3.16765	0.681834	5e-05	0.000236201		2.2147	2.70142	2.45806	4.15662	4.11654	4.13658	0.750917	5e-05	0.00021129		2.58513	2.62123	2.60318	3.84135	3.55694	3.69915	0.50692	0.00145	0.00689915		2.70101	2.78944	2.74523	4.9034	4.4951	4.69925	0.775505	5e-05	0.000306142
FZD7	chr2:202899309-202903160	7.96109	9.03564	8.49837	19.9554	21.5868	20.7711	1.28932	5e-05	0.000236201		9.12662	9.66785	9.39723	21.1063	23.2369	22.1716	1.2384	5e-05	0.00021129		11.4298	12.383	11.9064	27.8125	29.6052	28.7088	1.26975	5e-05	0.000348422		11.8748	12.0475	11.9612	27.23	27.9617	27.5958	1.20609	5e-05	0.000306142
G2E3	chr14:30907197-31089267	19.2881	17.2436	18.2659	12.7901	9.36298	11.0765	-0.721643	5e-05	0.000236201		18.9749	17.6322	18.3036	10.9149	9.80011	10.3575	-0.821444	5e-05	0.00021129		11.1991	9.03665	10.1179	6.46068	4.30678	5.38373	-0.910227	5e-05	0.000348422		19.1064	13.9456	16.526	9.51949	7.55312	8.5363	-0.953055	5e-05	0.000306142
GALNT12	chr9:101569980-101612363	0.811265	0.896837	0.854051	3.39609	3.39417	3.39513	1.99107	5e-05	0.000236201		0.924314	0.682363	0.803338	4.17537	4.21041	4.19289	2.38387	5e-05	0.00021129		0.317222	0.502359	0.40979	1.55952	1.77804	1.66878	2.02584	5e-05	0.000348422		0.516249	0.587169	0.551709	2.53287	2.4535	2.49319	2.17601	5e-05	0.000306142
GALNT3	chr2:166604312-166650803	1.62342	1.32719	1.4753	0.0391515	0.0799778	0.0595647	-4.63041	5e-05	0.000236201		1.07201	1.18378	1.12789	0.0256994	0.0714573	0.0485784	-4.53717	0.0019	0.00570084		2.01487	1.84054	1.92771	0.321856	0.236794	0.279325	-2.78687	5e-05	0.000348422		1.8133	1.52855	1.67092	0.306155	0.292415	0.299285	-2.48105	5e-05	0.000306142
GAN	chr16:81348570-81413803	1.76088	1.90611	1.8335	1.07055	0.857322	0.963935	-0.92759	5e-05	0.000236201		1.72637	1.63021	1.67829	0.879754	0.933714	0.906734	-0.888241	5e-05	0.00021129		2.88479	2.96628	2.92554	1.68322	1.33834	1.51078	-0.953411	5e-05	0.000348422		2.47478	2.40929	2.44203	1.63102	1.66131	1.64617	-0.568972	0.00055	0.00270155
GAS6	chr13:114518582-114567076	20.7177	23.0075	21.8626	73.9747	94.7233	84.349	1.9479	5e-05	0.000236201		24.4816	26.5758	25.5287	91.849	106.414	99.1313	1.95722	5e-05	0.00021129		31.2475	36.4676	33.8575	100.5	137.556	119.028	1.81375	5e-05	0.000348422		41.3672	55.4617	48.4144	151.585	186.546	169.066	1.80407	5e-05	0.000306142
GDPD5	chr11:75145684-75236618	4.41393	4.5381	4.47601	2.19478	2.59073	2.39276	-0.90354	5e-05	0.000236201		4.27736	4.33821	4.30779	2.20107	2.48639	2.34373	-0.87814	5e-05	0.00021129		3.93753	4.61303	4.27528	1.59407	2.10234	1.8482	-1.20989	5e-05	0.000348422		3.06801	4.69715	3.88258	2.11449	2.46067	2.28758	-0.763192	5e-05	0.000306142
GEM	chr8:95261484-95274547	5.11318	5.02429	5.06874	1.26544	1.14557	1.2055	-2.07199	5e-05	0.000236201		2.90167	3.07318	2.98743	0.641685	0.542192	0.591938	-2.33539	5e-05	0.00021129		6.42962	6.28673	6.35817	2.15118	1.79523	1.9732	-1.68807	5e-05	0.000348422		4.4031	3.7761	4.0896	0.945099	1.01714	0.981119	-2.05946	5e-05	0.000306142
GFPT2	chr5:179727689-179780387	20.0779	20.5554	20.3166	1.30774	1.42645	1.3671	-3.89348	5e-05	0.000236201		19.9649	19.6819	19.8234	1.41292	1.46628	1.4396	-3.78346	5e-05	0.00021129		5.09097	4.44432	4.76765	0.158172	0.137325	0.147748	-5.01207	5e-05	0.000348422		8.0735	8.95403	8.51376	0.238067	0.36559	0.301828	-4.818	5e-05	0.000306142
GFRA1	chr10:117816441-118033157	7.84555	7.58122	7.71339	13.5368	12.9409	13.2388	0.779341	5e-05	0.000236201		7.97555	7.79614	7.88585	21.5414	21.5402	21.5408	1.44973	5e-05	0.00021129		5.81507	5.6692	5.74213	13.6224	12.2958	12.9591	1.17431	5e-05	0.000348422		5.92017	5.39168	5.65593	16.2251	15.879	16.052	1.50492	5e-05	0.000306142
GJA3	chr13:20712394-20735183	1.65999	1.92005	1.79002	0.671781	0.595783	0.633782	-1.49792	5e-05	0.000236201		1.76573	2.12397	1.94485	1.15234	1.16319	1.15777	-0.748315	5e-05	0.00021129		1.16231	1.04111	1.10171	0.423739	0.391959	0.407849	-1.43364	5e-05	0.000348422		1.85831	1.74555	1.80193	0.738682	0.617115	0.677899	-1.4104	5e-05	0.000306142
GLCE	chr15:69116302-69564544	24.7326	23.7494	24.241	13.617	11.7886	12.7028	-0.9323	5e-05	0.000236201		26.071	24.7932	25.4321	15.5271	13.7533	14.6402	-0.796718	5e-05	0.00021129		12.4225	11.264	11.8432	9.42952	7.16533	8.29743	-0.513328	0.003	0.0127155		19.1157	15.8934	17.5045	11.4693	10.6233	11.0463	-0.664162	5e-05	0.000306142
GLT8D2	chr12:104382760-104457955	1.85241	1.65537	1.75389	4.05819	3.90791	3.98305	1.18331	5e-05	0.000236201		1.61901	1.7527	1.68585	4.64555	4.62102	4.63329	1.45856	5e-05	0.00021129		3.1143	2.87136	2.99283	5.54589	5.80153	5.67371	0.92278	5e-05	0.000348422		2.66887	3.32291	2.99589	5.58924	6.17746	5.88335	0.973651	5e-05	0.000306142
GMPR	chr6:16238810-16295780	3.70041	3.15159	3.426	0.40484	0.522339	0.46359	-2.88561	5e-05	0.000236201		5.40999	5.10898	5.25948	0.686057	0.662054	0.674056	-2.96398	5e-05	0.00021129		2.30009	1.94095	2.12052	0.415205	0.303086	0.359146	-2.56178	5e-05	0.000348422		3.35805	3.90455	3.6313	0.395511	0.389586	0.392548	-3.20954	5e-05	0.000306142
GNG2	chr14:52327021-52436518	5.24806	4.79222	5.02014	0.834107	0.787198	0.810653	-2.63057	5e-05	0.000236201		9.28539	8.87956	9.08248	0.673895	0.506967	0.590431	-3.94325	5e-05	0.00021129		2.17166	1.96356	2.06761	1.48144	1.21564	1.34854	-0.616565	0.0005	0.00273447		5.22498	5.05361	5.1393	1.20024	1.35888	1.27956	-2.00592	5e-05	0.000306142
GPALPP1	chr13:45563664-45607743	9.37191	7.75672	8.56432	15.4253	12.247	13.8362	0.692034	5e-05	0.000236201		8.81057	7.1015	7.95603	12.5187	11.1605	11.8396	0.573503	0.00025	0.000935195		8.11274	7.84491	7.97882	13.1295	10.8853	12.0074	0.589676	0.0003	0.00175391		9.56457	7.95684	8.76071	13.167	11.7802	12.4736	0.509764	0.00065	0.00310096
GPD2	chr2:157291964-157442915	15.3184	14.4026	14.8605	9.97023	7.94759	8.95891	-0.730085	5e-05	0.000236201		14.704	14.5788	14.6414	9.77584	9.15386	9.46485	-0.629401	5e-05	0.00021129		15.6835	14.5288	15.1062	9.44204	7.45921	8.45062	-0.838007	5e-05	0.000348422		20.3645	17.3517	18.8581	10.1818	8.48272	9.33226	-1.01489	5e-05	0.000306142
GPR3	chr1:27719147-27722317	3.88503	3.68229	3.78366	0.845478	1.10661	0.976046	-1.95476	5e-05	0.000236201		2.70482	2.55814	2.63148	1.16013	1.07052	1.11532	-1.23842	5e-05	0.00021129		5.63713	6.73713	6.18713	0.673717	0.8673	0.770509	-3.00539	5e-05	0.000348422		3.32879	3.75778	3.54329	1.18191	1.12471	1.15331	-1.61931	5e-05	0.000306142
GPRC5A	chr12:13043955-13066601	17.4135	19.2852	18.3493	52.7071	55.8511	54.2791	1.56467	5e-05	0.000236201		15.8523	16.2325	16.0424	30.7806	32.3185	31.5496	0.975733	5e-05	0.00021129		25.379	29.7878	27.5834	55.2253	66.7278	60.9765	1.14445	5e-05	0.000348422		25.4867	28.0186	26.7527	46.9518	50.1707	48.5613	0.860124	5e-05	0.000306142
GPRIN1	chr5:176022802-176037131	16.4549	17.8615	17.1582	6.01649	7.51417	6.76533	-1.34266	5e-05	0.000236201		18.7157	18.0621	18.3889	5.15909	5.772	5.46555	-1.75039	5e-05	0.00021129		24.015	27.8039	25.9095	8.05629	11.019	9.53766	-1.44177	5e-05	0.000348422		20.0162	24.2072	22.1117	8.64374	9.79927	9.22151	-1.26174	5e-05	0.000306142
GPSM2	chr1:109419602-109506121	24.1008	25.0081	24.5544	11.5106	9.79797	10.6543	-1.20455	5e-05	0.000236201		24.8715	23.7393	24.3054	10.99	10.2124	10.6012	-1.19705	5e-05	0.00021129		16.6919	16.0725	16.3822	10.2227	8.52653	9.37461	-0.805301	0.00045	0.00249239		23.4667	18.4916	20.9791	11.425	10.4647	10.9448	-0.938702	5e-05	0.000306142
GRB10	chr7:50657759-50861159	15.2272	15.5173	15.3722	1.85494	1.96345	1.90919	-3.00929	5e-05	0.000236201		18.227	17.701	17.964	1.85095	1.82839	1.83967	-3.28759	5e-05	0.00021129		10.2103	10.4247	10.3175	3.23533	3.26378	3.24955	-1.66678	5e-05	0.000348422		16.1605	15.2951	15.7278	3.57203	3.59249	3.58226	-2.13438	5e-05	0.000306142
GREM1	chr15:33010204-33026870	33.8714	32.4573	33.1643	6.90864	6.37902	6.64383	-2.31955	5e-05	0.000236201		21.487	21.6721	21.5795	2.1622	2.23963	2.20091	-3.29349	5e-05	0.00021129		108.851	104.92	106.886	14.4904	12.6762	13.5833	-2.97616	5e-05	0.000348422		46.9428	39.7202	43.3315	5.76049	5.6026	5.68155	-2.93106	5e-05	0.000306142
GTF2B	chr1:89318320-89357301	18.5349	15.6294	17.0822	11.0983	11.405	11.2516	-0.602355	0.0001	0.000449365		19.8145	18.956	19.3853	11.9193	10.9078	11.4136	-0.76421	5e-05	0.00021129		15.7417	12.9019	14.3218	9.03834	7.59118	8.31476	-0.784463	5e-05	0.000348422		12.5688	11.2597	11.9143	7.70905	6.30598	7.00752	-0.765715	5e-05	0.000306142
GYG1	chr3:148709194-148745456	11.5759	10.8284	11.2021	30.2624	31.2477	30.7551	1.45705	5e-05	0.000236201		10.8499	9.63167	10.2408	30.3468	27.2695	28.8082	1.49215	5e-05	0.00021129		30.7868	27.7387	29.2628	55.3681	52.6455	54.0068	0.884075	5e-05	0.000348422		17.4957	16.7299	17.1128	36.2073	35.4641	35.8357	1.06632	5e-05	0.000306142
HERC3	chr4:89513573-89629693	5.25071	5.29894	5.27483	2.77189	2.38422	2.57805	-1.03284	5e-05	0.000236201		4.7403	4.35698	4.54864	2.66776	2.87	2.76888	-0.716134	5e-05	0.00021129		5.52089	5.05956	5.29022	2.46692	2.52577	2.49634	-1.08351	5e-05	0.000348422		4.95121	4.46081	4.70601	2.27723	2.17019	2.22371	-1.08154	5e-05	0.000306142
HES1	chr3:193853930-193856401	11.8967	11.5023	11.6995	2.824	3.38652	3.10526	-1.91366	5e-05	0.000236201		23.5059	22.2794	22.8926	5.45485	4.9089	5.18188	-2.14334	5e-05	0.00021129		13.3054	12.4656	12.8855	4.58102	5.04925	4.81514	-1.4201	5e-05	0.000348422		19.4856	21.5071	20.4964	4.64154	4.72568	4.68361	-2.12968	5e-05	0.000306142
HGD	chr3:120347014-120401418	5.7343	5.02218	5.37824	1.19079	1.03893	1.11486	-2.27027	5e-05	0.000236201		4.25432	4.3292	4.29176	1.09347	1.04452	1.069	-2.00531	5e-05	0.00021129		2.88944	2.45862	2.67403	0.740171	0.661687	0.700929	-1.93168	5e-05	0.000348422		3.74552	3.71815	3.73184	0.891519	0.980101	0.93581	-1.9956	5e-05	0.000306142
HHIP	chr4:145564067-145659881	2.06622	1.87209	1.96915	0.546048	0.436323	0.491186	-2.00324	5e-05	0.000236201		3.57355	3.6469	3.61023	0.714188	0.692979	0.703583	-2.3593	5e-05	0.00021129		2.63254	2.82904	2.73079	0.588188	0.635182	0.611685	-2.15846	5e-05	0.000348422		7.17049	6.11369	6.64209	1.13161	0.98495	1.05828	-2.64991	5e-05	0.000306142
HHIP-AS1	chr4:145564067-145659881	7.31538	7.18153	7.24846	2.43431	2.52652	2.48041	-1.54709	5e-05	0.000236201		8.71521	7.24526	7.98023	2.2713	2.36156	2.31643	-1.78453	5e-05	0.00021129		6.10808	5.81312	5.9606	2.44715	1.90951	2.17833	-1.45223	5e-05	0.000348422		5.75911	6.60321	6.18116	2.71925	2.59668	2.65796	-1.21756	0.0002	0.00109145
HIF1A	chr14:62147758-62217815	192.438	184.449	188.444	72.5743	60.1892	66.3818	-1.50528	5e-05	0.000236201		152.238	151.192	151.715	71.0735	70.1317	70.6026	-1.10357	5e-05	0.00021129		154.037	150.339	152.188	89.1274	74.3946	81.761	-0.896369	5e-05	0.000348422		160.619	129.629	145.124	83.1996	72.3647	77.7821	-0.899775	5e-05	0.000306142
HIVEP3	chr1:41972035-42501596	3.1024	3.02111	3.06175	0.866713	0.860458	0.863586	-1.82595	5e-05	0.000236201		2.76394	3.24415	3.00405	0.847604	0.638636	0.74312	-2.01524	5e-05	0.00021129		3.35291	3.26715	3.31003	1.12939	1.33688	1.23314	-1.42451	5e-05	0.000348422		3.63813	3.49533	3.56673	1.4433	1.54119	1.49225	-1.25712	5e-05	0.000306142
HK2	chr2:75059781-75120481	3.65507	3.50953	3.5823	6.24035	5.70765	5.974	0.737811	5e-05	0.000236201		1.47785	1.51522	1.49654	6.91963	7.27704	7.09834	2.24585	5e-05	0.00021129		6.73307	7.76726	7.25017	12.0253	12.8242	12.4247	0.77713	5e-05	0.000348422		5.31835	6.15556	5.73696	9.7674	9.55965	9.66353	0.752264	5e-05	0.000306142
HKDC1	chr10:70975088-71027315	2.81257	3.24958	3.03107	8.73208	8.62158	8.67683	1.51734	5e-05	0.000236201		3.50551	3.71248	3.60899	10.2217	11.0201	10.6209	1.55724	5e-05	0.00021129		1.02028	0.990997	1.00564	9.22673	9.44715	9.33694	3.21484	5e-05	0.000348422		2.4274	2.33483	2.38111	11.1936	12.4685	11.8311	2.31287	5e-05	0.000306142
HMGA2	chr12:66151799-66360071	63.6207	67.8051	65.7129	4.64216	6.19692	5.41954	-3.59993	5e-05	0.000236201		68.5687	74.7307	71.6497	6.40403	6.71507	6.55955	-3.44929	5e-05	0.00021129		61.4454	73.7254	67.5854	13.3722	16.7001	15.0362	-2.16827	5e-05	0.000348422		46.8017	47.835	47.3183	8.43617	9.16128	8.79873	-2.42703	5e-05	0.000306142
HMOX2	chr16:4511680-4560348	14.3452	14.518	14.4316	36.8123	41.4454	39.1289	1.439	5e-05	0.000236201		12.7724	13.2415	13.007	26.4226	27.9065	27.1646	1.06244	5e-05	0.00021129		17.0789	18.1273	17.6031	39.4139	44.604	42.0089	1.25487	5e-05	0.000348422		14.8683	14.8614	14.8648	28.0078	31.1995	29.6036	0.99387	5e-05	0.000306142
HNF4G	chr8:76319904-76479077	2.5573	2.14289	2.3501	0.533831	0.391714	0.462773	-2.34434	5e-05	0.000236201		3.19669	3.01274	3.10471	0.628601	0.647927	0.638264	-2.28223	5e-05	0.00021129		1.46732	1.50248	1.4849	0.258868	0.236806	0.247837	-2.5829	5e-05	0.000348422		1.62673	1.11907	1.3729	0.168526	0.1551	0.161813	-3.08483	5e-05	0.000306142
HNMT	chr2:138721807-138773934	5.53388	3.68889	4.61139	0.296653	0.321216	0.308934	-3.89983	5e-05	0.000236201		7.26044	7.16859	7.21451	0.413591	0.30576	0.359676	-4.32613	5e-05	0.00021129		1.52907	1.46316	1.49611	0.155175	0.0916843	0.123429	-3.59946	5e-05	0.000348422		2.62053	2.39068	2.5056	0.173353	0.125616	0.149485	-4.06709	5e-05	0.000306142
HSF2BP	chr21:44949071-45079374	0.718733	0.692799	0.705766	2.51086	2.2203	2.36558	1.74493	5e-05	0.000236201		0.48453	0.657691	0.571111	2.35265	2.26937	2.31101	2.01668	5e-05	0.00021129		1.44444	1.39649	1.42047	3.54085	4.20204	3.87144	1.44651	5e-05	0.000348422		1.37666	1.25341	1.31504	4.10695	4.60856	4.35775	1.72848	5e-05	0.000306142
HSPB8	chr12:119616594-119632551	5.44083	5.36122	5.40102	2.56844	3.50772	3.03808	-0.830072	5e-05	0.000236201		3.83844	4.18686	4.01265	2.04111	1.83019	1.93565	-1.05173	5e-05	0.00021129		8.74632	8.23863	8.49247	2.73022	2.39738	2.5638	-1.7279	5e-05	0.000348422		7.03169	6.44294	6.73731	1.44433	1.41741	1.43087	-2.23528	5e-05	0.000306142
HTR7	chr10:92500575-92617671	2.15018	1.79766	1.97392	0.707656	0.695714	0.701685	-1.49217	5e-05	0.000236201		2.17558	2.05225	2.11392	0.580121	0.70562	0.64287	-1.71732	5e-05	0.00021129		2.91593	2.45807	2.687	0.423073	0.52777	0.475421	-2.49872	5e-05	0.000348422		1.9991	2.15635	2.07773	0.231074	0.23196	0.231517	-3.16582	5e-05	0.000306142
HTRA1	chr10:124221040-124274424	31.8706	32.6191	32.2449	7.87387	9.34856	8.61122	-1.90478	5e-05	0.000236201		51.483	52.9482	52.2156	9.29508	10.4036	9.84935	-2.40638	5e-05	0.00021129		32.1533	30.4359	31.2946	6.90394	8.35211	7.62802	-2.03653	5e-05	0.000348422		62.6935	69.4196	66.0566	12.7147	14.6546	13.6847	-2.27114	5e-05	0.000306142
ID4	chr6:19837600-19842431	0.557646	0.61833	0.587988	21.764	20.9748	21.3694	5.18362	5e-05	0.000236201		0.106503	0.109533	0.108018	2.22941	2.26576	2.24759	4.37903	5e-05	0.00021129		1.16283	0.822274	0.992551	14.4894	10.7137	12.6015	3.66631	5e-05	0.000348422		0.192819	0.0809147	0.136867	1.99722	2.30693	2.15208	3.97488	5e-05	0.000306142
IDE	chr10:94211440-94333852	6.32749	5.90071	6.1141	10.4253	8.75136	9.58832	0.649138	5e-05	0.000236201		6.09653	6.19054	6.14353	11.1057	10.2179	10.6618	0.795307	5e-05	0.00021129		7.48743	6.79626	7.14185	11.4806	9.45413	10.4674	0.551533	0.0002	0.00123182		9.44962	7.70275	8.57618	13.3623	11.4357	12.399	0.531813	0.0002	0.00109145
IFFO2	chr1:19230773-19282826	4.61649	5.11339	4.86494	11.6938	11.2534	11.4736	1.23782	5e-05	0.000236201		3.75906	3.95764	3.85835	12.1086	13.1027	12.6056	1.70801	5e-05	0.00021129		14.2712	16.9697	15.6205	23.0177	26.3289	24.6733	0.659514	5e-05	0.000348422		7.63045	8.63123	8.13084	17.9845	19.4036	18.694	1.2011	5e-05	0.000306142
IFI44	chr1:79115473-79129763	150.451	130.017	140.234	79.5059	67.0311	73.2685	-0.936571	5e-05	0.000236201		162.315	153.615	157.965	78.1375	69.2085	73.673	-1.1004	5e-05	0.00021129		79.4785	64.4573	71.9679	30.1699	25.088	27.6289	-1.38117	5e-05	0.000348422		82.0804	75.2432	78.6618	26.4591	24.0089	25.234	-1.64029	5e-05	0.000306142
IGFBP1	chr7:45928017-45933267	0.365056	0.200223	0.282639	8.42379	9.56796	8.99587	4.99223	5e-05	0.000236201		0.298763	0.450259	0.374511	2.82029	3.81055	3.31542	3.14611	5e-05	0.00021129		2.55547	1.74317	2.14932	3.71778	3.62141	3.66959	0.771741	0.0003	0.00175391		1.59039	1.10101	1.3457	2.15602	2.19797	2.17699	0.693978	0.0017	0.00715237
IGFBP3	chr7:45951843-45960871	2.42026	2.82642	2.62334	358.833	389.648	374.241	7.15642	5e-05	0.000236201		1.01594	0.98438	1.00016	163.133	170.875	167.004	7.38351	5e-05	0.00021129		15.428	16.4064	15.9172	827.396	869.568	848.482	5.73623	5e-05	0.000348422		3.35002	3.46435	3.40718	331.236	331.805	331.521	6.60438	5e-05	0.000306142
IGFBP4	chr17:38599675-38613982	118.251	119.524	118.887	45.2722	56.7235	50.9978	-1.22109	5e-05	0.000236201		78.3757	82.156	80.2658	32.2099	35.2145	33.7122	-1.25152	5e-05	0.00021129		105.9	121.102	113.501	18.2206	21.0925	19.6566	-2.52962	5e-05	0.000348422		69.9689	82.7346	76.3518	13.9007	16.6474	15.274	-2.32158	5e-05	0.000306142
IGFBP7	chr4:57844805-58071465	98.873	100.439	99.6561	31.8291	34.9346	33.3819	-1.57789	5e-05	0.000236201		86.4637	86.7695	86.6166	37.8995	39.646	38.7727	-1.1596	0.0001	0.000402896		108.429	108.691	108.56	20.2539	26.3776	23.3158	-2.21911	5e-05	0.000348422		119.06	130.68	124.87	28.17	31.8797	30.0249	-2.0562	5e-05	0.000306142
IGFN1	chr1:201159952-201198080	1.58248	1.45038	1.51643	7.62224	6.02717	6.82471	2.17009	5e-05	0.000236201		0.731307	0.685183	0.708245	2.2865	2.09445	2.19047	1.62892	5e-05	0.00021129		0.462438	0.493651	0.478045	3.82198	4.02083	3.9214	3.03615	5e-05	0.000348422		0.961011	0.965621	0.963316	6.6527	6.60084	6.62677	2.78223	5e-05	0.000306142
IL6R	chr1:154374798-154441926	2.79669	3.24243	3.01956	1.04142	1.10121	1.07132	-1.49496	5e-05	0.000236201		2.45983	2.31969	2.38976	0.621137	0.62503	0.623084	-1.93937	5e-05	0.00021129		1.54351	1.65767	1.60059	0.256035	0.214095	0.235065	-2.76747	5e-05	0.000348422		3.11379	3.10607	3.10993	0.404368	0.527166	0.465767	-2.7392	5e-05	0.000306142
INHBB	chr2:121103717-121109384	0.13532	0.135117	0.135219	3.62311	3.71763	3.67037	4.76256	5e-05	0.000236201		0.356142	0.249704	0.302923	1.47869	1.79978	1.63924	2.436	5e-05	0.00021129		0.594777	0.873432	0.734104	6.82766	8.5101	7.66888	3.38496	5e-05	0.000348422		1.02553	1.46266	1.2441	5.16285	4.82219	4.99252	2.00467	5e-05	0.000306142
IQCK	chr16:19717673-19869789	3.61813	3.74164	3.67989	6.06513	6.55423	6.30968	0.777906	0.00325	0.00972759		6.0612	6.75578	6.40849	10.8641	11.4918	11.178	0.802602	5e-05	0.00021129		3.16062	3.29879	3.2297	5.60758	5.35966	5.48362	0.763726	0.00625	0.0236283		3.63818	3.7299	3.68404	7.70317	7.34535	7.52426	1.03026	5e-05	0.000306142
IRS2	chr13:110406183-110438914	4.61347	5.16409	4.88878	8.57478	10.3367	9.45572	0.951713	5e-05	0.000236201		5.85409	6.91004	6.38206	16.9484	19.7498	18.3491	1.52361	5e-05	0.00021129		9.77847	10.9497	10.3641	16.7372	20.053	18.3951	0.827728	5e-05	0.000348422		11.7199	13.2829	12.5014	26.8629	29.5019	28.1824	1.1727	5e-05	0.000306142
ISL2	chr15:76629064-76634816	1.09341	1.37275	1.23308	0.372068	0.573182	0.472625	-1.3835	5e-05	0.000236201		1.14295	1.22153	1.18224	0.504399	0.686071	0.595235	-0.989992	5e-05	0.00021129		1.60505	2.27808	1.94157	0.657026	0.929076	0.793051	-1.29174	5e-05	0.000348422		1.5095	1.47205	1.49078	0.646294	0.721857	0.684076	-1.12384	5e-05	0.000306142
ISYNA1	chr19:18530145-18549111	22.6014	25.0992	23.8503	36.0137	45.5534	40.7835	0.773979	5e-05	0.000236201		21.7719	22.7005	22.2362	39.5032	44.1716	41.8374	0.911884	5e-05	0.00021129		7.87618	8.60873	8.24245	21.4001	33.2886	27.3444	1.7301	5e-05	0.000348422		14.1293	17.7547	15.942	38.1156	50.6313	44.3734	1.47686	5e-05	0.000306142
ITGA11	chr15:68594041-68724492	1.4317	1.46451	1.44811	0.0821845	0.170629	0.126407	-3.51802	5e-05	0.000236201		1.48798	1.68417	1.58607	0.173396	0.106675	0.140035	-3.5016	5e-05	0.00021129		1.20878	1.34965	1.27921	0.632988	0.801779	0.717384	-0.834442	5e-05	0.000348422		3.30188	3.39719	3.34954	1.04861	1.18159	1.1151	-1.58679	5e-05	0.000306142
ITGA2	chr5:52285155-52390609	5.95613	6.13801	6.04707	1.52961	1.31378	1.42169	-2.08862	5e-05	0.000236201		5.7101	5.71438	5.71224	1.79377	1.60305	1.69841	-1.74987	5e-05	0.00021129		5.46301	5.25109	5.35705	0.806703	0.876183	0.841443	-2.6705	5e-05	0.000348422		8.81574	6.82948	7.82261	1.42249	1.20427	1.31338	-2.57437	5e-05	0.000306142
ITGB3	chr17:45331207-45401267	2.78019	3.01175	2.89597	0.641917	0.483201	0.562559	-2.36397	5e-05	0.000236201		4.58135	4.89447	4.73791	1.14258	1.27145	1.20702	-1.97281	5e-05	0.00021129		2.45101	2.64503	2.54802	1.777	1.67277	1.72489	-0.562872	0.00035	0.00200446		8.6305	7.28621	7.95836	3.22929	3.32353	3.27641	-1.28036	5e-05	0.000306142
ITGBL1	chr13:102104943-103054778	0.22216	0.108754	0.165457	7.07687	5.85442	6.46565	5.28827	5e-05	0.000236201		0.161174	0.118237	0.139705	5.82043	5.13889	5.47966	5.29363	5e-05	0.00021129		0.569745	0.53222	0.550983	11.3467	10.127	10.7369	4.28442	5e-05	0.000348422		0.743007	0.659679	0.701343	11.0642	11.1422	11.1032	3.98471	5e-05	0.000306142
KANK1	chr9:470290-746106	4.06845	4.41018	4.23932	6.78668	6.66693	6.72681	0.66609	5e-05	0.000236201		5.84023	5.42374	5.63199	10.4644	10.3288	10.3966	0.884396	5e-05	0.00021129		4.96522	5.27473	5.11997	9.60168	9.66436	9.63302	0.911852	5e-05	0.000348422		6.17275	6.50011	6.33643	13.5938	14.5957	14.0948	1.15342	5e-05	0.000306142
KAZN	chr1:14925212-15478960	3.37254	3.78479	3.57867	6.24431	7.026	6.63516	0.890708	5e-05	0.000236201		6.12872	6.2949	6.21181	19.5296	21.0923	20.3109	1.70917	5e-05	0.00021129		6.948	7.88457	7.41628	19.3401	23.854	21.597	1.54206	5e-05	0.000348422		9.56558	10.5693	10.0674	48.2082	55.0192	51.6137	2.35806	5e-05	0.000306142
KBTBD7	chr13:41707063-41951166	1.37512	1.61561	1.49537	3.12855	2.84016	2.98436	0.996921	0.0008	0.00285042		1.56575	1.59954	1.58265	3.73749	3.67496	3.70623	1.22761	5e-05	0.00021129		1.04934	1.1246	1.08697	2.43982	1.8801	2.15996	0.990693	0.0039	0.0158184		1.5727	1.28434	1.42852	2.74051	2.49919	2.61985	0.874968	0.00455	0.016711
KCNIP1	chr5:169780490-170163637	1.58364	1.4241	1.50387	10.8656	12.2344	11.55	2.94114	5e-05	0.000236201		1.85952	2.32748	2.0935	19.9535	19.5473	19.7504	3.23789	5e-05	0.00021129		1.06511	1.12725	1.09618	29.6081	29.9053	29.7567	4.76266	5e-05	0.000348422		3.15231	3.83088	3.4916	43.9579	46.1663	45.0621	3.68995	5e-05	0.000306142
KCNIP3	chr2:95963071-96051825	0.438236	0.590859	0.514547	1.26386	1.36999	1.31692	1.3558	5e-05	0.000236201		0.873611	0.725917	0.799764	2.38471	2.34895	2.36683	1.56531	5e-05	0.00021129		0.850723	0.953435	0.902079	3.03268	4.18362	3.60815	1.99993	5e-05	0.000348422		2.53499	3.30334	2.91917	7.16948	8.97634	8.07291	1.46753	5e-05	0.000306142
KCNK3	chr2:26915580-26954066	10.2178	10.5056	10.3617	2.47855	3.62431	3.05143	-1.7637	5e-05	0.000236201		15.2485	16.2268	15.7377	3.83999	4.41676	4.12837	-1.93058	5e-05	0.00021129		8.20609	9.6473	8.92669	3.56276	3.97127	3.76701	-1.2447	5e-05	0.000348422		17.4079	19.2587	18.3333	4.12412	4.64804	4.38608	-2.06346	5e-05	0.000306142
KCNN4	chr19:44270684-44285409	12.8949	14.6111	13.753	4.48994	5.1946	4.84227	-1.50599	5e-05	0.000236201		12.3838	12.6624	12.5231	1.24732	1.05289	1.15011	-3.44475	5e-05	0.00021129		4.90703	5.01692	4.96198	2.9152	2.9039	2.90955	-0.770118	5e-05	0.000348422		7.97768	8.53559	8.25663	1.5787	1.36208	1.47039	-2.48936	5e-05	0.000306142
KCTD3	chr1:215740721-215795163	25.6665	25.0109	25.3387	14.032	12.7163	13.3741	-0.921895	5e-05	0.000236201		28.7006	29.8691	29.2848	12.9667	12.3526	12.6596	-1.20992	5e-05	0.00021129		20.5746	20.8987	20.7366	13.2499	11.8673	12.5586	-0.723499	5e-05	0.000348422		21.7323	19.4857	20.609	13.2798	11.413	12.3464	-0.739186	5e-05	0.000306142
KHDRBS3	chr8:136469707-136659852	9.97727	9.65647	9.81687	2.71408	2.77792	2.746	-1.83793	5e-05	0.000236201		8.55599	9.45511	9.00555	2.43081	2.75626	2.59354	-1.79589	5e-05	0.00021129		17.791	15.9568	16.8739	3.54333	2.9624	3.25286	-2.37501	5e-05	0.000348422		24.9262	22.5164	23.7213	4.43213	3.88793	4.16003	-2.51152	5e-05	0.000306142
KIAA1549	chr7:138516126-138666064	2.99703	2.8186	2.90782	1.16637	0.87631	1.02134	-1.50947	5e-05	0.000236201		3.39638	3.65631	3.52635	1.18585	1.28271	1.23428	-1.51451	5e-05	0.00021129		2.21967	2.49032	2.35499	1.63813	1.70686	1.6725	-0.493719	0.0014	0.00669911		4.13604	4.32105	4.22854	2.19325	2.16823	2.18074	-0.955344	5e-05	0.000306142
KIAA1549L	chr11:33563876-33695646	1.43365	1.23067	1.33216	1.0311	0.859732	0.945416	-0.494746	0.0021	0.00666826		1.06148	1.02361	1.04254	0.749554	0.690056	0.719805	-0.534429	0.00075	0.00248826		2.09041	2.13925	2.11483	0.684063	0.628883	0.656473	-1.68773	5e-05	0.000348422		2.63728	2.42518	2.53123	0.679573	0.734022	0.706797	-1.84047	5e-05	0.000306142
KIF13B	chr8:28924794-29120610	5.19481	5.19215	5.19348	2.05131	1.91458	1.98295	-1.38906	5e-05	0.000236201		6.7512	6.96937	6.86029	2.5798	3.0033	2.79155	-1.2972	5e-05	0.00021129		2.84353	3.43991	3.14172	1.55167	1.67248	1.61207	-0.962638	5e-05	0.000348422		7.00804	7.67062	7.33933	2.93452	2.96288	2.9487	-1.31557	5e-05	0.000306142
KLF10	chr8:103661004-103668130	36.265	33.849	35.057	23.549	21.5324	22.5407	-0.637172	5e-05	0.000236201		28.0181	27.3096	27.6638	20.0036	18.6957	19.3497	-0.515693	0.00025	0.000935195		33.4007	32.0681	32.7344	19.5811	19.2575	19.4193	-0.753315	5e-05	0.000348422		20.9551	19.7337	20.3444	13.6977	13.9982	13.848	-0.554956	5e-05	0.000306142
KLF4	chr9:110247132-110252001	29.805	29.9714	29.8882	12.5819	12.4722	12.527	-1.25453	5e-05	0.000236201		35.8165	35.8001	35.8083	13.2749	14.9732	14.1241	-1.34214	5e-05	0.00021129		14.088	15.3489	14.7185	4.99283	5.22238	5.10761	-1.52691	5e-05	0.000348422		22.4735	22.3707	22.4221	5.73787	5.7137	5.72579	-1.96938	5e-05	0.000306142
KRAS	chr12:25348149-25403865	22.2317	20.4522	21.3419	13.4198	10.1424	11.7811	-0.857217	5e-05	0.000236201		21.8805	21.3832	21.6319	11.9829	11.6606	11.8218	-0.871712	5e-05	0.00021129		17.9735	16.3887	17.1811	12.8536	10.1765	11.515	-0.5773	0.0004	0.00224969		19.2256	15.0696	17.1476	12.7473	10.1291	11.4382	-0.584149	5e-05	0.000306142
LAMB1	chr7:107564245-107643804	92.754	93.6865	93.2202	18.3859	16.2534	17.3196	-2.42823	5e-05	0.000236201		82.6994	81.1004	81.8999	16.4936	16.3424	16.418	-2.31859	5e-05	0.00021129		65.4002	70.4084	67.9043	26.9168	25.5873	26.252	-1.37107	5e-05	0.000348422		92.0138	87.4464	89.7301	28.734	29.2065	28.9703	-1.63102	5e-05	0.000306142
LAT	chr16:28996146-29002104	10.5021	10.3322	10.4172	4.24446	5.80283	5.02365	-1.05216	5e-05	0.000236201		7.71609	7.08234	7.39922	4.09537	4.06834	4.08185	-0.858148	5e-05	0.00021129		6.91533	8.00128	7.45831	2.46974	2.96148	2.71561	-1.45757	5e-05	0.000348422		6.24284	7.62321	6.93303	2.72668	2.83173	2.77921	-1.31881	5e-05	0.000306142
LBH	chr2:30454396-30482899	9.30696	9.46075	9.38386	0.704803	0.700194	0.702498	-3.73961	5e-05	0.000236201		19.1791	20.2821	19.7306	2.22801	1.9186	2.0733	-3.25043	5e-05	0.00021129		4.37899	5.01837	4.69868	0.992552	1.33782	1.16519	-2.01169	5e-05	0.000348422		15.8233	17.1345	16.4789	3.32902	3.15279	3.24091	-2.34615	5e-05	0.000306142
LCA5	chr6:80194707-80247147	4.02011	3.76141	3.89076	1.77922	1.18489	1.48206	-1.39245	5e-05	0.000236201		4.01377	4.00006	4.00692	1.97473	1.89855	1.93664	-1.04894	5e-05	0.00021129		2.22451	2.04765	2.13608	1.55877	1.14386	1.35131	-0.660603	5e-05	0.000348422		3.17258	2.8277	3.00014	2.32664	1.88086	2.10375	-0.51207	0.0008	0.00371848
LDOC1	chrX:140269930-140271399	58.0337	57.4079	57.7208	20.7871	25.6486	23.2179	-1.31386	5e-05	0.000236201		69.6569	69.9429	69.7999	23.171	25.3858	24.2784	-1.52355	5e-05	0.00021129		60.2609	75.1591	67.71	21.5805	32.0929	26.8367	-1.33516	5e-05	0.000348422		89.2137	100.36	94.787	25.5271	28.8998	27.2134	-1.80037	5e-05	0.000306142
LGALSL	chr2:64681326-64688517	2.24055	2.01354	2.12705	5.50985	4.25353	4.88169	1.19853	5e-05	0.000236201		2.38644	2.10961	2.24802	7.32826	6.7073	7.01778	1.64236	5e-05	0.00021129		3.16642	2.78079	2.97361	6.30379	5.47411	5.88895	0.985796	5e-05	0.000348422		3.20999	2.72159	2.96579	8.82903	7.81034	8.31969	1.48811	5e-05	0.000306142
LGMN	chr14:93170151-93215047	38.7645	40.6178	39.6911	68.192	72.4572	70.3246	0.825214	5e-05	0.000236201		58.2534	55.856	57.0547	93.6471	98.6603	96.1537	0.752997	5e-05	0.00021129		36.8174	35.8443	36.3308	51.8009	55.0305	53.4157	0.556068	0.0002	0.00123182		50.386	52.1434	51.2647	77.2292	80.2403	78.7348	0.619035	5e-05	0.000306142
LHX1	chr17:35294771-35301915	5.028	5.01568	5.02184	0.46076	0.573808	0.517284	-3.27919	5e-05	0.000236201		7.29603	7.49931	7.39767	0.833962	0.957195	0.895578	-3.04618	5e-05	0.00021129		4.48178	4.75647	4.61912	0.787828	1.07143	0.92963	-2.31289	5e-05	0.000348422		4.78837	5.59168	5.19002	1.4645	1.86527	1.66489	-1.64032	5e-05	0.000306142
LIF	chr22:30635182-30642982	3.73158	3.89142	3.8115	8.47832	8.53245	8.50538	1.15802	5e-05	0.000236201		3.37716	3.23943	3.3083	9.34989	10.3261	9.83801	1.57228	5e-05	0.00021129		3.3609	3.9803	3.6706	8.21548	9.88572	9.0506	1.302	5e-05	0.000348422		3.71652	3.91019	3.81336	8.99434	9.58557	9.28995	1.28461	5e-05	0.000306142
LIMA1	chr12:50569562-50677353	15.3996	14.8922	15.1459	27.3788	23.8239	25.6014	0.757294	5e-05	0.000236201		14.3839	13.8081	14.096	22.4898	19.985	21.2374	0.591321	5e-05	0.00021129		29.7402	26.5758	28.158	54.7884	50.598	52.6932	0.904071	5e-05	0.000348422		16.4964	15.8159	16.1562	27.4042	25.6773	26.5408	0.716123	5e-05	0.000306142
LINC00673	chr17:70399462-70588943	7.24957	6.82552	7.03754	4.97296	4.33158	4.65227	-0.597138	0.0002	0.000835393		12.3638	12.5922	12.478	6.53267	6.36614	6.44941	-0.952146	5e-05	0.00021129		6.03475	5.67768	5.85621	3.60868	3.5598	3.58424	-0.708302	5e-05	0.000348422		13.2328	13.8023	13.5175	5.34343	5.08892	5.21618	-1.37377	5e-05	0.000306142
LINC00888	chr3:183165395-183173800	6.5072	6.87682	6.69201	3.13228	3.37194	3.25211	-1.04106	5e-05	0.000236201		8.72529	10.0602	9.39275	3.27797	3.02453	3.15125	-1.57562	5e-05	0.00021129		3.94679	4.30962	4.12821	1.74453	1.62952	1.68703	-1.29103	5e-05	0.000348422		7.86208	6.51657	7.18932	2.73074	2.87149	2.80111	-1.35986	5e-05	0.000306142
LINC01279	chr3:112315640-112320816	0.66455	0.489483	0.577017	1.29424	1.40099	1.34761	1.22372	5e-05	0.000236201		0.785482	0.776006	0.780744	1.28897	1.20988	1.24942	0.678339	0.0001	0.000402896		0.974489	0.805801	0.890145	2.68722	2.24896	2.46809	1.47128	5e-05	0.000348422		0.871184	0.767125	0.819155	4.16348	3.84648	4.00498	2.28959	5e-05	0.000306142
LMCD1	chr3:8543492-8609811	3.46587	3.11176	3.28881	6.28822	6.09463	6.19143	0.912704	5e-05	0.000236201		3.34921	3.73276	3.54098	9.24535	9.44782	9.34659	1.40029	5e-05	0.00021129		2.53297	2.61381	2.57339	4.02007	4.6989	4.35949	0.760487	0.0001	0.000659971		6.15688	5.73806	5.94747	10.2314	10.9538	10.5926	0.83271	5e-05	0.000306142
LMF1	chr16:903635-1031598	0.926338	0.74691	0.836624	1.10475	1.49386	1.2993	0.635087	0.00215	0.00680935		1.05482	1.21756	1.13619	1.61735	1.9263	1.77182	0.64103	0.00035	0.00126373		0.717775	0.715052	0.716413	1.21161	1.48506	1.34833	0.912313	5e-05	0.000348422		1.07142	1.41757	1.2445	1.87769	2.14734	2.01251	0.693435	0.0003	0.00157738
LMO7	chr13:76123615-76434006	4.25391	4.13105	4.19248	1.55647	1.1395	1.34798	-1.637	5e-05	0.000236201		4.43265	4.65023	4.54144	1.5205	1.29022	1.40536	-1.69221	5e-05	0.00021129		8.75756	8.84343	8.8005	3.28695	3.12154	3.20425	-1.4576	5e-05	0.000348422		12.2912	9.92029	11.1057	3.1371	2.93584	3.03647	-1.87084	5e-05	0.000306142
LOC100126784	chr11:19372270-20143147	3.64942	3.87461	3.76202	1.08901	1.2739	1.18146	-1.67094	5e-05	0.000236201		2.80189	2.98155	2.89172	0.7225	1.11511	0.918804	-1.6541	5e-05	0.00021129		1.90402	2.4452	2.17461	0.771976	1.11935	0.945664	-1.20136	0.0068	0.0252818		2.83205	3.068	2.95002	0.631047	0.588035	0.609541	-2.27493	5e-05	0.000306142
LOC100288911	chr2:36581891-36582713	2.64184	3.80025	3.22105	9.68751	11.9099	10.7987	1.74526	5e-05	0.000236201		2.71809	2.49021	2.60415	7.78416	9.30258	8.54337	1.71399	5e-05	0.00021129		9.19949	9.81935	9.50942	14.7345	17.6475	16.191	0.767762	5e-05	0.000348422		5.36707	6.90708	6.13708	9.2371	12.6313	10.9342	0.833227	5e-05	0.000306142
LONRF3	chrX:118108576-118152318	1.1494	1.22436	1.18688	0.728631	0.702886	0.715758	-0.729627	0.00055	0.00205661		1.90789	2.14794	2.02791	0.995983	0.773554	0.884769	-1.19662	5e-05	0.00021129		1.81629	1.50986	1.66307	1.06988	0.924721	0.997299	-0.737754	0.00025	0.00148544		2.72045	2.2562	2.48833	1.43988	1.32323	1.38155	-0.848884	5e-05	0.000306142
LURAP1L	chr9:12693385-12823059	2.36501	1.95518	2.16009	0.143653	0.129131	0.136392	-3.98526	5e-05	0.000236201		1.81218	1.97056	1.89137	0.496452	0.295326	0.395889	-2.25627	5e-05	0.00021129		1.60604	1.26497	1.43551	0.162187	0.128485	0.145336	-3.3041	5e-05	0.000348422		3.7263	3.17217	3.44923	0.199766	0.137875	0.168821	-4.35271	5e-05	0.000306142
LYRM9	chr17:26205339-26220409	2.88615	2.71067	2.79841	1.30778	1.23431	1.27105	-1.13859	5e-05	0.000236201		1.57993	1.90595	1.74294	1.01258	1.12416	1.06837	-0.706108	0.00045	0.00157792		1.81333	1.76686	1.79009	1.06819	1.25982	1.164	-0.620939	0.0072	0.0265056		1.89427	2.02944	1.96185	0.92774	1.32919	1.12846	-0.797856	0.0003	0.00157738
MAD2L1	chr4:120980578-120988013	167.732	147.225	157.479	93.3612	85.4012	89.3812	-0.817113	5e-05	0.000236201		140.129	141.429	140.779	82.5039	68.8837	75.6938	-0.895188	5e-05	0.00021129		145.127	118.115	131.621	77.8477	64.2306	71.0391	-0.889707	5e-05	0.000348422		110.174	94.3137	102.244	65.1623	55.235	60.1987	-0.764209	5e-05	0.000306142
MANBA	chr4:103552642-103682151	11.1208	9.7411	10.4309	6.23453	5.85866	6.04659	-0.786674	5e-05	0.000236201		10.7166	10.2312	10.4739	6.73045	6.94439	6.83742	-0.615272	5e-05	0.00021129		4.14504	4.0078	4.07642	3.16315	2.33586	2.7495	-0.568131	0.00055	0.00297769		9.13596	7.77798	8.45697	5.28175	5.12339	5.20257	-0.700917	5e-05	0.000306142
MAP1B	chr5:71403094-71505397	7.84975	7.56044	7.70509	1.46537	1.16877	1.31707	-2.54848	5e-05	0.000236201		6.64246	6.90519	6.77383	1.11688	1.05098	1.08393	-2.6437	5e-05	0.00021129		12.9635	14.1783	13.5709	4.44014	4.07914	4.25964	-1.67171	5e-05	0.000348422		18.3903	17.6459	18.0181	5.79621	5.70458	5.75039	-1.64772	5e-05	0.000306142
MAP2K6	chr17:67410837-67550002	3.30705	2.71741	3.01223	1.03477	0.666654	0.850711	-1.82409	5e-05	0.000236201		10.2018	10.1629	10.1823	1.39392	1.3753	1.38461	-2.87852	5e-05	0.00021129		1.12862	1.17937	1.154	0.447083	0.517295	0.482189	-1.25897	5e-05	0.000348422		8.36475	6.90023	7.63249	0.840841	1.00171	0.921275	-3.05045	5e-05	0.000306142
MAP4K4	chr2:102314164-102511152	47.2425	47.921	47.5818	34.1754	29.1344	31.6549	-0.587979	5e-05	0.000236201		55.742	55.3831	55.5626	32.9682	32.5678	32.768	-0.761826	5e-05	0.00021129		44.9892	46.6656	45.8274	32.8105	28.5946	30.7025	-0.577853	0.0001	0.000659971		68.7497	64.1923	66.471	31.8113	30.5889	31.2001	-1.09117	5e-05	0.000306142
MAP7	chr6:136663418-136871957	0.842811	0.703545	0.773178	2.09884	1.81799	1.95842	1.34082	5e-05	0.000236201		1.14522	1.27194	1.20858	3.1616	2.86813	3.01486	1.31878	5e-05	0.00021129		0.437412	0.532382	0.484897	1.33658	1.31732	1.32695	1.45236	5e-05	0.000348422		0.988285	0.868164	0.928224	1.5463	1.73294	1.63962	0.820816	5e-05	0.000306142
MAP9	chr4:156263811-156298122	3.79108	3.35019	3.57064	2.37249	1.72733	2.04991	-0.800622	5e-05	0.000236201		3.58256	3.13599	3.35928	2.32562	1.91948	2.12255	-0.662352	5e-05	0.00021129		3.64323	3.10919	3.37621	2.11722	1.757	1.93711	-0.801501	5e-05	0.000348422		3.50377	2.8358	3.16979	2.40933	1.98442	2.19688	-0.528931	0.0004	0.00203858
MAPK13	chr6:36098260-36112301	10.3525	10.6569	10.5047	7.08122	6.54262	6.81192	-0.6249	5e-05	0.000236201		10.15	10.3228	10.2364	5.39125	5.71826	5.55476	-0.881913	5e-05	0.00021129		4.16892	4.27897	4.22395	2.3331	2.18718	2.26014	-0.902176	5e-05	0.000348422		7.9364	7.42264	7.67952	2.3398	2.40355	2.37168	-1.69511	5e-05	0.000306142
MAPKAPK3	chr3:50649292-50686728	22.6466	22.7477	22.6972	13.5557	14.1506	13.8532	-0.712294	5e-05	0.000236201		20.1754	21.3235	20.7495	11.4248	11.5607	11.4928	-0.852346	5e-05	0.00021129		31.1095	32.3422	31.7259	15.8834	17.8742	16.8788	-0.910446	5e-05	0.000348422		20.1481	21.7273	20.9377	10.5322	12.1627	11.3474	-0.883741	5e-05	0.000306142
MARCKS	chr6:114178513-114184652	81.0951	77.6942	79.3946	22.4897	22.7826	22.6362	-1.81041	5e-05	0.000236201		94.164	93.8865	94.0253	22.2185	22.6379	22.4282	-2.06774	5e-05	0.00021129		54.2698	48.1984	51.2341	32.3404	27.0633	29.7019	-0.78655	5e-05	0.000348422		58.605	51.9271	55.266	29.3445	26.7212	28.0328	-0.979275	5e-05	0.000306142
MATN2	chr8:98881248-99048946	6.97762	7.36771	7.17267	2.90599	2.86607	2.88603	-1.31342	5e-05	0.000236201		8.12582	7.56807	7.84695	4.36488	4.8593	4.61209	-0.766711	5e-05	0.00021129		2.15103	2.17639	2.16371	1.59809	1.37195	1.48502	-0.543023	0.0011	0.00547157		5.39297	4.67388	5.03343	3.57699	3.38863	3.48281	-0.531289	0.00035	0.00180859
MB21D2	chr3:192514604-192635950	4.04993	4.49474	4.27234	9.79031	10.3848	10.0875	1.23948	5e-05	0.000236201		5.36803	5.10106	5.23455	10.7767	10.7996	10.7882	1.04331	5e-05	0.00021129		10.1291	10.0486	10.0889	14.3844	14.3182	14.3513	0.508421	0.0011	0.00547157		6.14414	6.19439	6.16927	9.00047	8.64067	8.82057	0.515773	0.00065	0.00310096
MBOAT2	chr2:8992819-9143879	7.57151	8.16659	7.86905	4.53624	3.7077	4.12197	-0.932856	5e-05	0.000236201		7.50296	7.29138	7.39717	4.15922	3.9931	4.07616	-0.859763	5e-05	0.00021129		5.74276	4.98318	5.36297	3.54177	2.93922	3.2405	-0.726818	5e-05	0.000348422		7.69099	6.37918	7.03509	5.38548	4.35359	4.86954	-0.530784	0.0004	0.00203858
MCL1	chr1:150521844-150552214	203.175	196.674	199.925	127.406	115.064	121.235	-0.721649	5e-05	0.000236201		212.836	225.883	219.359	149.413	151.27	150.342	-0.54505	5e-05	0.00021129		174.424	168.866	171.645	120.313	110.035	115.174	-0.575614	5e-05	0.000348422		200.637	189.419	195.028	117.078	109.647	113.363	-0.782737	5e-05	0.000306142
MCM5	chr22:35796115-35820495	46.4078	47.8589	47.1334	64.3705	75.4557	69.9131	0.568813	5e-05	0.000236201		55.7663	54.8196	55.293	78.59	87.1353	82.8627	0.583627	5e-05	0.00021129		40.6642	45.9	43.2821	67.0323	89.0659	78.0491	0.850612	5e-05	0.000348422		52.3078	65.1318	58.7198	84.5501	99.085	91.8175	0.644922	5e-05	0.000306142
MDFIC	chr7:114562208-114659970	13.8333	13.874	13.8537	8.12683	8.75491	8.44087	-0.714804	5e-05	0.000236201		14.3927	14.9229	14.6578	9.65671	10.0282	9.84248	-0.574576	0.00035	0.00126373		17.466	19.8593	18.6627	11.1269	12.7538	11.9403	-0.644313	0.01545	0.0496805		18.9176	18.3184	18.618	11.7268	12.8103	12.2686	-0.60173	0.0079	0.0267962
MECOM	chr3:168801286-169381563	4.71694	4.81983	4.76839	10.6788	9.45933	10.0691	1.07836	5e-05	0.000236201		7.43821	7.7947	7.61646	11.8642	11.5111	11.6877	0.617794	5e-05	0.00021129		12.4423	11.8878	12.165	22.4406	19.5826	21.0116	0.788445	5e-05	0.000348422		14.2694	14.0149	14.1422	21.9837	19.6548	20.8193	0.557917	5e-05	0.000306142
MED30	chr8:118532951-118552501	41.1024	42.8248	41.9636	25.1386	28.7111	26.9248	-0.640201	5e-05	0.000236201		35.2537	34.8091	35.0314	23.3125	22.5748	22.9437	-0.610552	5e-05	0.00021129		24.7254	23.9794	24.3524	15.8134	14.7876	15.3005	-0.670484	5e-05	0.000348422		22.4951	24.1687	23.3319	16.1907	14.6359	15.4133	-0.598128	0.0001	0.000582212
MGAT4B	chr5:179224597-179285840	140.558	147.46	144.009	58.7199	70.6628	64.6913	-1.15451	5e-05	0.000236201		149	161.079	155.04	64.7479	72.2898	68.5188	-1.17807	5e-05	0.00021129		90.4001	103.677	97.0388	51.5183	69.6949	60.6066	-0.679087	0.00415	0.0166768		102.067	132.063	117.065	54.7706	69.8111	62.2908	-0.910218	0.0001	0.000582212
MGST1	chr12:16500075-16530123	147.268	131.032	139.15	59.1611	56.1436	57.6523	-1.27119	5e-05	0.000236201		106.418	107.306	106.862	77.5332	65.9923	71.7628	-0.574439	5e-05	0.00021129		142.931	118.411	130.671	49.3256	48.3171	48.8214	-1.42035	5e-05	0.000348422		94.042	83.1017	88.5718	66.1286	60.2772	63.2029	-0.486857	0.00035	0.00180859
MGST3	chr1:165600109-165625372	98.209	90.0014	94.1052	49.7561	51.3858	50.571	-0.895966	5e-05	0.000236201		115.799	109.211	112.505	55.3515	52.4234	53.8875	-1.06197	5e-05	0.00021129		70.7959	61.707	66.2515	45.651	42.1226	43.8868	-0.594165	0.0001	0.000659971		92.3529	85.5896	88.9713	49.7666	54.4477	52.1071	-0.771858	5e-05	0.000306142
MIA2	chr14:39703124-39857717	8.86168	8.05606	8.45887	6.40077	5.59775	5.99926	-0.495681	0.00165	0.00538682		10.3682	9.6158	9.99202	6.39981	5.56775	5.98378	-0.739719	5e-05	0.00021129		7.19101	5.5416	6.3663	4.26617	3.34594	3.80606	-0.742158	5e-05	0.000348422		8.40605	7.30981	7.85793	4.40429	4.14234	4.27332	-0.878793	5e-05	0.000306142
MIER2	chr19:305574-344841	12.4497	12.0855	12.2676	6.42444	8.24925	7.33684	-0.741622	5e-05	0.000236201		12.6	13.938	13.269	6.48744	8.17688	7.33216	-0.855752	5e-05	0.00021129		10.6556	12.5762	11.6159	5.5497	8.72486	7.13728	-0.702654	5e-05	0.000348422		11.0812	12.9591	12.0202	6.85017	8.84522	7.84769	-0.615118	0.0001	0.000582212
MIR100HG	chr11:121899036-122293579	4.10385	3.91145	4.00765	0.366054	0.329907	0.34798	-3.52568	5e-05	0.000236201		2.01958	1.97627	1.99792	0.289241	0.139107	0.214174	-3.22165	5e-05	0.00021129		2.49902	2.07885	2.28893	0.559528	0.474114	0.516821	-2.14694	5e-05	0.000348422		4.24676	3.11409	3.68043	0.392551	0.392803	0.392677	-3.22846	5e-05	0.000306142
MIR31HG	chr9:21454266-21559797	12.4526	12.2273	12.3399	4.80717	4.80673	4.80695	-1.36014	5e-05	0.000236201		13.623	14.0321	13.8276	4.83896	5.23321	5.03608	-1.45717	5e-05	0.00021129		5.80539	5.54043	5.67291	3.86552	3.80036	3.83294	-0.565638	0.0006	0.0032212		15.8181	13.8809	14.8495	6.34509	5.92854	6.13682	-1.27485	5e-05	0.000306142
MITF	chr3:69788585-70017488	0.842387	0.831375	0.836881	1.68035	1.3836	1.53198	0.8723	5e-05	0.000236201		0.655192	0.649366	0.652279	1.87445	1.899	1.88673	1.53232	5e-05	0.00021129		1.55222	1.52699	1.53961	2.90975	2.66914	2.78944	0.857417	5e-05	0.000348422		1.6568	1.43818	1.54749	3.29732	3.21588	3.2566	1.07344	5e-05	0.000306142
MKL1	chr22:40766565-41032723	3.56348	3.81317	3.68832	6.66252	8.26492	7.46372	1.01693	5e-05	0.000236201		5.08144	5.27337	5.17741	8.75593	10.0164	9.38619	0.85831	5e-05	0.00021129		7.03051	8.96309	7.9968	12.029	15.4889	13.759	0.782876	5e-05	0.000348422		7.15676	8.78051	7.96864	13.0381	14.371	13.7046	0.782251	5e-05	0.000306142
MLPH	chr2:238395052-238463961	8.83702	8.8381	8.83756	5.15041	5.30444	5.22742	-0.757547	5e-05	0.000236201		9.05471	8.02691	8.54081	2.75368	2.75293	2.7533	-1.63321	5e-05	0.00021129		8.77989	8.81848	8.79919	2.76077	2.80069	2.78073	-1.66191	5e-05	0.000348422		10.245	10.5333	10.3891	2.09413	2.45534	2.27473	-2.19131	5e-05	0.000306142
MMP16	chr8:89049459-89339717	1.06142	1.1345	1.09796	0.0752766	0.0263127	0.0507946	-4.434	5e-05	0.000236201		1.1676	1.00171	1.08466	0.0607329	0.04992	0.0553264	-4.29313	5e-05	0.00021129		2.72952	2.55297	2.64124	0.362871	0.328582	0.345726	-2.93351	5e-05	0.000348422		2.58669	2.07365	2.33017	0.366721	0.274698	0.32071	-2.8611	5e-05	0.000306142
MND1	chr4:154265800-154336247	27.5012	21.988	24.7446	15.8751	14.277	15.076	-0.714855	5e-05	0.000236201		24.7994	22.636	23.7177	14.642	13.2594	13.9507	-0.765624	5e-05	0.00021129		20.1318	17.1149	18.6234	13.9146	11.6368	12.7757	-0.543717	0.00055	0.00297769		20.1681	17.1616	18.6649	13.4631	12.5384	13.0008	-0.521727	0.0004	0.00203858
MOXD1	chr6:132617193-132722673	20.8786	20.3827	20.6307	5.6028	5.25625	5.42953	-1.92589	5e-05	0.000236201		14.6028	15.0218	14.8123	5.93735	5.79375	5.86555	-1.33646	5e-05	0.00021129		9.66509	8.24925	8.95717	4.52413	4.17512	4.34963	-1.04215	5e-05	0.000348422		11.9801	10.8998	11.44	4.61623	5.04558	4.8309	-1.24372	5e-05	0.000306142
MRPS28	chr8:80831094-80942506	59.803	55.0683	57.4356	32.2274	32.9616	32.5945	-0.817318	5e-05	0.000236201		38.1981	37.772	37.9851	26.7907	26.5515	26.6711	-0.510155	0.00035	0.00126373		57.7128	46.4697	52.0913	32.6645	32.9222	32.7933	-0.667638	5e-05	0.000348422		37.5257	39.2663	38.396	26.5922	26.3354	26.4638	-0.536936	0.0002	0.00109145
MSRB3	chr12:65672422-66036152	14.4925	14.7811	14.6368	25.7464	23.9194	24.8329	0.762654	5e-05	0.000236201		14.446	13.6037	14.0249	27.9713	27.2241	27.5977	0.976561	5e-05	0.00021129		15.8019	15.0478	15.4249	37.2604	32.7674	35.0139	1.18267	5e-05	0.000348422		18.1942	17.3218	17.758	41.1947	37.8362	39.5154	1.15394	5e-05	0.000306142
MTCL1	chr18:8717368-8832775	5.2877	5.44712	5.36741	14.3286	14.5447	14.4366	1.42744	5e-05	0.000236201		6.01825	6.42722	6.22274	13.4486	14.7326	14.0906	1.17911	5e-05	0.00021129		13.3879	16.4944	14.9411	24.1653	28.6854	26.4254	0.822633	5e-05	0.000348422		11.8926	14.1491	13.0208	23.5808	25.8824	24.7316	0.925534	5e-05	0.000306142
MTFP1	chr22:30821610-30825041	20.5477	20.7283	20.638	31.7143	41.887	36.8007	0.834427	5e-05	0.000236201		16.7232	16.6942	16.7087	40.8011	42.1203	41.4607	1.31114	5e-05	0.00021129		16.881	18.0636	17.4723	25.9064	30.1774	28.0419	0.682512	5e-05	0.000348422		15.4743	19.352	17.4132	27.7443	34.4693	31.1068	0.83705	5e-05	0.000306142
MTHFD1	chr14:64854758-65007086	44.3825	41.6594	43.021	91.206	89.2575	90.2317	1.06859	5e-05	0.000236201		47.6152	46.0448	46.83	89.2229	88.0393	88.6311	0.92038	5e-05	0.00021129		65.8408	67.6365	66.7387	98.7504	93.4761	96.1133	0.526213	0.0005	0.00273447		71.6662	67.538	69.6021	105.24	102.361	103.8	0.576607	0.0002	0.00109145
MYH9	chr22:36677322-36784112	79.9283	79.9463	79.9373	141.411	149.877	145.644	0.865507	5e-05	0.000236201		96.6782	100.762	98.72	194.103	200.549	197.326	0.99917	5e-05	0.00021129		132.222	167.928	150.075	292.114	394.424	343.269	1.19366	5e-05	0.000348422		165.242	208.954	187.098	448.616	514.726	481.671	1.36426	5e-05	0.000306142
MYL9	chr20:34894244-35201678	41.9213	39.6892	40.8052	138.335	168.066	153.201	1.9086	5e-05	0.000236201		30.0789	28.529	29.3039	170.541	171.893	171.217	2.54666	5e-05	0.00021129		80.2911	88.5342	84.4127	374.336	465.188	419.762	2.31404	5e-05	0.000348422		50.2572	59.7055	54.9814	341.729	405.654	373.691	2.76483	5e-05	0.000306142
MYOF	chr10:95066185-95242074	26.5231	27.2627	26.8929	48.1408	41.4689	44.8048	0.73643	5e-05	0.000236201		36.6174	38.1622	37.3898	56.5265	57.034	56.7803	0.602745	5e-05	0.00021129		34.2072	36.6514	35.4293	66.0445	63.6879	64.8662	0.872525	5e-05	0.000348422		70.5803	67.6226	69.1015	106.479	104.141	105.31	0.607854	5e-05	0.000306142
MYRF	chr11:61520108-61555990	16.3985	16.6478	16.5232	3.51585	3.77206	3.64395	-2.18091	5e-05	0.000236201		15.0545	14.4972	14.7759	3.63389	3.80539	3.71964	-1.99001	5e-05	0.00021129		6.57145	7.78408	7.17776	2.50721	3.22312	2.86516	-1.32492	5e-05	0.000348422		10.2965	12.2828	11.2896	3.53973	4.08662	3.81317	-1.56594	5e-05	0.000306142
NALCN	chr13:101360578-102068859	0.675381	0.657084	0.666233	2.038	1.73141	1.8847	1.50024	5e-05	0.000236201		0.443694	0.495247	0.46947	1.61207	1.70326	1.65767	1.82005	5e-05	0.00021129		1.20962	1.22134	1.21548	2.0418	1.76321	1.9025	0.646373	5e-05	0.000348422		1.43652	1.27225	1.35439	2.272	1.80943	2.04072	0.591439	0.0003	0.00157738
NANS	chr9:100818958-100845365	57.0438	59.3072	58.1755	109.414	128.474	118.944	1.0318	5e-05	0.000236201		53.2612	54.9029	54.0821	97.7191	101.563	99.6409	0.881588	5e-05	0.00021129		92.8645	91.2557	92.0601	127.707	141.753	134.73	0.549422	0.0002	0.00123182		88.9392	95.5233	92.2312	147.469	156.814	152.142	0.722087	5e-05	0.000306142
NAV2	chr11:19372270-20143147	4.42575	4.28575	4.35575	1.47259	1.33414	1.40337	-1.63403	5e-05	0.000236201		3.82975	4.38899	4.10937	1.09281	1.06492	1.07887	-1.9294	5e-05	0.00021129		3.38752	3.60604	3.49678	1.58169	1.78216	1.68193	-1.05591	5e-05	0.000348422		4.96525	5.99096	5.4781	1.4072	1.4153	1.41125	-1.9567	5e-05	0.000306142
NCF2	chr1:183524696-183560056	13.7099	12.7468	13.2283	5.3131	4.90716	5.11013	-1.3722	5e-05	0.000236201		11.9059	11.8109	11.8584	3.51821	3.34327	3.43074	-1.78932	5e-05	0.00021129		11.5085	11.5962	11.5523	1.19391	1.30351	1.24871	-3.20967	5e-05	0.000348422		12.9403	12.4372	12.6888	0.663929	0.849387	0.756658	-4.06777	5e-05	0.000306142
NCS1	chr9:132934856-132999583	37.9073	39.5388	38.7231	17.1406	20.2343	18.6874	-1.05113	5e-05	0.000236201		32.7483	33.3756	33.062	14.5557	16.25	15.4029	-1.10197	5e-05	0.00021129		35.3154	39.6204	37.4679	23.252	25.7998	24.5259	-0.611347	5e-05	0.000348422		32.4034	36.9973	34.7004	22.097	25.8018	23.9494	-0.534961	0.0001	0.000582212
NDST1	chr5:149877339-149937773	8.85658	9.54535	9.20096	18.9908	19.773	19.3819	1.07485	5e-05	0.000236201		11.7028	11.7721	11.7374	25.3545	27.6216	26.488	1.17422	5e-05	0.00021129		22.3474	27.2948	24.8211	59.9587	71.2392	65.5989	1.40211	5e-05	0.000348422		22.517	25.9889	24.253	67.7	76.2432	71.9716	1.56927	5e-05	0.000306142
NEGR1	chr1:71868624-72748277	9.17911	8.42966	8.80438	5.40487	3.67923	4.54205	-0.954879	5e-05	0.000236201		8.01597	8.30703	8.1615	5.84042	5.63577	5.7381	-0.508262	0.0005	0.00173432		16.7384	14.3151	15.5267	9.59211	7.61126	8.60168	-0.852064	5e-05	0.000348422		18.2045	13.4	15.8023	11.2195	9.36202	10.2908	-0.618783	5e-05	0.000306142
NEK2	chr1:211831598-211848972	68.7916	61.9293	65.3604	34.3276	29.8254	32.0765	-1.0269	5e-05	0.000236201		57.1828	56.9643	57.0736	27.8991	24.7127	26.3059	-1.11744	5e-05	0.00021129		42.6749	37.7297	40.2023	25.1797	22.0405	23.6101	-0.767874	5e-05	0.000348422		41.4419	35.5006	38.4713	22.1293	19.991	21.0602	-0.869266	5e-05	0.000306142
NEK3	chr13:52638899-52733996	3.87331	3.46576	3.66954	6.18855	6.29252	6.24054	0.766072	5e-05	0.000236201		2.18424	2.49914	2.34169	4.40992	3.98034	4.19513	0.841165	5e-05	0.00021129		4.26527	3.77401	4.01964	6.66268	5.63146	6.14707	0.612831	0.00015	0.000958946		2.25344	2.54793	2.40068	3.74446	3.11616	3.43031	0.514895	0.0023	0.00927827
NEK7	chr1:198126107-198291548	43.2114	41.1895	42.2004	29.7148	25.7383	27.7265	-0.60599	5e-05	0.000236201		47.9051	47.119	47.512	30.1316	27.4308	28.7812	-0.723167	5e-05	0.00021129		42.1805	35.1184	38.6495	28.5694	21.8515	25.2105	-0.616424	5e-05	0.000348422		49.6089	39.4733	44.5411	27.9356	24.7328	26.3342	-0.758198	5e-05	0.000306142
NF2	chr22:29999544-30094589	7.54929	7.89705	7.72317	17.9058	18.0106	17.9582	1.21738	5e-05	0.000236201		6.52829	6.73434	6.63132	18.1185	19.6226	18.8706	1.50877	5e-05	0.00021129		23.8544	26.483	25.1687	40.6211	44.0767	42.3489	0.750693	5e-05	0.000348422		20.0214	23.0897	21.5555	41.0083	44.7681	42.8882	0.992521	5e-05	0.000306142
NFIL3	chr9:94171326-94186908	6.46714	5.6404	6.05377	3.43027	3.28172	3.35599	-0.851092	5e-05	0.000236201		6.06072	5.66793	5.86432	3.53143	3.96514	3.74829	-0.645734	5e-05	0.00021129		3.94786	3.14926	3.54856	2.40345	2.34469	2.37407	-0.579872	0.00115	0.00567002		4.74465	4.78257	4.76361	2.30525	2.52858	2.41692	-0.978888	5e-05	0.000306142
NID2	chr14:52471519-52535946	1.96777	1.96432	1.96604	6.19246	6.03794	6.1152	1.6371	5e-05	0.000236201		1.41782	1.41635	1.41709	5.75436	5.61321	5.68379	2.00392	5e-05	0.00021129		1.48174	1.79674	1.63924	4.52065	4.62339	4.57202	1.47981	5e-05	0.000348422		2.12675	2.07129	2.09902	5.86917	5.98561	5.92739	1.49768	5e-05	0.000306142
NKX6-1	chr4:85414435-85419387	1.81914	1.74125	1.78019	0.83255	1.39015	1.11135	-0.679722	0.00925	0.0241743		1.53552	1.70868	1.6221	0.743149	1.20807	0.975608	-0.73349	0.00205	0.0061088		1.60251	2.04005	1.82128	0.736772	0.760668	0.74872	-1.28245	0.00055	0.00297769		1.90482	2.214	2.05941	0.573712	1.28438	0.929046	-1.14841	0.0005	0.00248889
NOL4L	chr20:31030861-31172875	11.4772	11.6415	11.5593	4.27255	3.98617	4.12936	-1.48507	5e-05	0.000236201		10.7173	10.6543	10.6858	3.65769	4.17858	3.91813	-1.44746	5e-05	0.00021129		8.12635	9.3048	8.71558	3.95307	4.34393	4.1485	-1.07101	5e-05	0.000348422		9.01403	10.1517	9.58285	4.79222	5.09352	4.94287	-0.955105	5e-05	0.000306142
NPAS2	chr2:101436612-101613287	4.57822	4.93195	4.75508	0.18473	0.136797	0.160764	-4.88646	5e-05	0.000236201		5.96799	6.5501	6.25905	0.196739	0.261161	0.22895	-4.77284	5e-05	0.00021129		4.08283	3.8659	3.97437	0.165301	0.270249	0.217775	-4.18982	5e-05	0.000348422		9.28397	9.53513	9.40955	0.224708	0.247091	0.2359	-5.31788	5e-05	0.000306142
NR1D2	chr3:23986750-24022109	20.6717	18.0823	19.377	12.0742	9.67285	10.8735	-0.833525	5e-05	0.000236201		18.1881	18.5752	18.3817	9.09085	8.18944	8.64014	-1.08914	5e-05	0.00021129		23.4945	21.8985	22.6965	16.3466	13.0383	14.6924	-0.627397	5e-05	0.000348422		16.2484	13.6361	14.9422	10.7245	8.6961	9.71032	-0.621806	5e-05	0.000306142
NR2F1-AS1	chr5:92745061-92917026	2.22276	1.72453	1.97364	0.0471446	0.0412308	0.0441877	-5.48107	5e-05	0.000236201		3.26783	2.4902	2.87902	0.0307246	0.0845235	0.057624	-5.64276	5e-05	0.00021129		1.77365	1.65562	1.71463	0.197143	0.219508	0.208326	-3.04099	5e-05	0.000348422		3.16745	2.51708	2.84226	0.13733	0.149743	0.143537	-4.30755	5e-05	0.000306142
NREP	chr5:110831731-111353003	18.5851	19.0681	18.8266	8.09435	7.32367	7.70901	-1.28816	5e-05	0.000236201		29.7734	30.7456	30.2595	8.85128	8.21317	8.53223	-1.8264	5e-05	0.00021129		17.8968	15.5865	16.7417	10.0234	8.90658	9.46501	-0.822765	5e-05	0.000348422		24.9234	21.4159	23.1697	10.6133	10.4427	10.528	-1.13801	0.00025	0.00133538
NRG1	chr8:31497267-32625475	1.70948	1.97416	1.84182	5.26529	5.12499	5.19514	1.49603	5e-05	0.000236201		5.52614	5.46372	5.49493	7.88958	8.12099	8.00528	0.542852	0.0009	0.00293397		4.34809	4.74146	4.54477	11.8828	12.0119	11.9473	1.39441	5e-05	0.000348422		6.25218	5.76044	6.00631	12.2621	13.0045	12.6333	1.07268	5e-05	0.000306142
NRP1	chr10:33466418-33623833	36.4877	34.4855	35.4866	12.054	11.2164	11.6352	-1.60878	5e-05	0.000236201		40.0315	40.5538	40.2926	18.6478	17.5076	18.0777	-1.1563	5e-05	0.00021129		41.7068	45.0128	43.3598	26.9201	27.3115	27.1158	-0.677226	5e-05	0.000348422		57.6345	56.4971	57.0658	36.2353	36.2949	36.2651	-0.654045	5e-05	0.000306142
NRP2	chr2:206547223-206662857	12.6462	12.7983	12.7222	20.7438	20.7899	20.7669	0.706934	5e-05	0.000236201		13.0131	13.5717	13.2924	18.5864	20.5511	19.5688	0.55795	5e-05	0.00021129		11.2205	13.5493	12.3849	34.6523	37.5498	36.1011	1.54346	5e-05	0.000348422		17.8606	17.9853	17.923	36.5376	37.4861	37.0118	1.04618	5e-05	0.000306142
NSMCE2	chr8:126104064-126379367	44.9676	37.6376	41.3026	17.5656	16.5943	17.08	-1.27393	5e-05	0.000236201		41.6571	36.3344	38.9958	17.0945	13.7779	15.4362	-1.337	5e-05	0.00021129		34.7194	28.2517	31.4856	22.7848	19.398	21.0914	-0.578034	0.00015	0.000958946		27.569	26.6436	27.1063	17.7567	16.6609	17.2088	-0.655482	5e-05	0.000306142
NTNG1	chr1:107682539-108027521	4.9721	4.84612	4.90911	0.617942	0.619353	0.618648	-2.98827	5e-05	0.000236201		4.68009	4.82559	4.75284	0.299793	0.299003	0.299398	-3.98865	5e-05	0.00021129		4.38869	4.30202	4.34535	0.67097	0.702506	0.686738	-2.66164	5e-05	0.000348422		7.14713	6.20731	6.67722	0.412689	0.364658	0.388673	-4.10262	5e-05	0.000306142
NUBPL	chr14:32030590-32330429	8.54053	8.59609	8.56831	5.17377	4.29641	4.73509	-0.855618	5e-05	0.000236201		6.87735	6.88339	6.88037	4.36471	4.14456	4.25464	-0.693451	5e-05	0.00021129		9.30178	8.05643	8.67911	4.73405	4.08648	4.41026	-0.976682	5e-05	0.000348422		7.32694	6.72004	7.02349	3.9674	3.4252	3.6963	-0.926107	5e-05	0.000306142
NUP210	chr3:13357729-13461819	24.748	26.1198	25.4339	36.5298	40.1872	38.3585	0.592792	5e-05	0.000236201		29.5885	30.5599	30.0742	48.4634	54.849	51.6562	0.780415	5e-05	0.00021129		9.75027	12.1353	10.9428	27.0007	31.781	29.3908	1.42539	5e-05	0.000348422		25.6857	30.4538	28.0697	49.5965	56.2852	52.9408	0.915366	5e-05	0.000306142
NXNL2	chr9:91150015-91190704	2.49804	2.34791	2.42297	5.17087	6.95656	6.06371	1.32342	5e-05	0.000236201		1.53481	1.96985	1.75233	4.67879	5.29256	4.98568	1.50851	5e-05	0.00021129		1.98104	2.84668	2.41386	5.31968	8.54767	6.93367	1.52228	5e-05	0.000348422		2.18334	3.95365	3.0685	5.85281	6.08765	5.97023	0.960254	5e-05	0.000306142
OAF	chr11:120081682-120101041	10.0125	10.7098	10.3611	4.329	5.85181	5.0904	-1.02533	5e-05	0.000236201		6.83191	6.56566	6.69879	3.70486	4.24137	3.97312	-0.753628	5e-05	0.00021129		8.13024	8.78498	8.45761	2.7997	3.90345	3.35157	-1.33541	5e-05	0.000348422		6.6722	7.25195	6.96207	2.97239	3.67482	3.3236	-1.06677	5e-05	0.000306142
OCLN	chr5:68788118-68853931	1.47564	1.34104	1.40834	3.91091	3.18032	3.54562	1.33204	5e-05	0.000236201		1.86192	2.16619	2.01405	5.18916	4.99213	5.09065	1.33775	5e-05	0.00021129		0.721721	0.629928	0.675825	2.79896	2.38317	2.59106	1.93882	5e-05	0.000348422		1.84364	1.41805	1.63085	6.15667	5.33112	5.7439	1.81641	5e-05	0.000306142
OXTR	chr3:8792094-8811300	0.336369	0.371507	0.353938	1.35917	1.24768	1.30342	1.88074	5e-05	0.000236201		0.439021	0.323976	0.381499	1.00806	1.14771	1.07789	1.49846	5e-05	0.00021129		0.455642	0.374783	0.415212	7.15081	6.18552	6.66816	4.00537	5e-05	0.000348422		0.656613	0.431714	0.544163	5.74978	5.54698	5.64838	3.37572	5e-05	0.000306142
PADI1	chr1:17531620-17572501	0.301856	0.403141	0.352498	0.995355	1.07461	1.03498	1.55391	5e-05	0.000236201		0.22228	0.242464	0.232372	1.04968	1.12977	1.08973	2.22946	5e-05	0.00021129		1.32614	1.18807	1.2571	1.58125	2.01177	1.79651	0.515092	0.0035	0.014391		1.33099	1.28135	1.30617	2.33223	2.42913	2.38068	0.86603	5e-05	0.000306142
PAWR	chr12:79978653-80084877	16.749	16.554	16.6515	36.1514	35.3441	35.7477	1.1022	5e-05	0.000236201		21.0072	22.2352	21.6212	38.7133	40.6446	39.679	0.875926	5e-05	0.00021129		28.1459	31.3063	29.7261	58.6951	58.5742	58.6347	0.980022	5e-05	0.000348422		32.6217	32.7978	32.7097	60.3374	57.9725	59.1549	0.854778	0.0001	0.000582212
PCDH10	chr4:134070444-134115765	2.59989	2.35938	2.47963	0.691526	0.731236	0.711381	-1.80143	5e-05	0.000236201		1.71593	1.75111	1.73352	0.619382	0.764383	0.691882	-1.32511	5e-05	0.00021129		2.75411	2.9184	2.83625	0.413768	0.448201	0.430985	-2.71828	5e-05	0.000348422		2.71833	2.86684	2.79258	0.662502	0.710786	0.686644	-2.02397	5e-05	0.000306142
PDE9A	chr21:44073861-44195618	3.4393	3.61205	3.52568	1.62251	1.46508	1.54379	-1.19142	5e-05	0.000236201		2.49035	2.95333	2.72184	1.4648	1.68532	1.57506	-0.789177	0.0001	0.000402896		4.40291	3.99281	4.19786	0.452031	0.55431	0.503171	-3.06053	5e-05	0.000348422		5.04131	4.90474	4.97303	0.835599	1.046	0.9408	-2.40216	5e-05	0.000306142
PDGFB	chr22:39619363-39641060	3.90404	3.94086	3.92245	5.55966	5.53925	5.54945	0.500593	0.0017	0.00553529		9.31117	8.60701	8.95909	19.6188	21.1456	20.3822	1.18589	5e-05	0.00021129		1.79859	2.11213	1.95536	12.1934	14.7592	13.4763	2.78491	5e-05	0.000348422		9.22638	10.5757	9.90103	21.963	25.8167	23.8899	1.27075	5e-05	0.000306142
PDGFC	chr4:157682762-157892546	32.5075	31.6754	32.0915	14.9489	13.5981	14.2735	-1.16885	5e-05	0.000236201		42.3036	42.438	42.3708	18.4319	17.6614	18.0466	-1.23134	5e-05	0.00021129		36.9522	32.4828	34.7175	24.3785	22.2658	23.3221	-0.573964	0.0001	0.000659971		47.448	42.2944	44.8712	24.828	23.7528	24.2904	-0.885405	5e-05	0.000306142
PDLIM4	chr5:131593350-131609147	34.7145	34.8643	34.7894	10.113	13.3706	11.7418	-1.567	5e-05	0.000236201		20.3693	22.0599	21.2146	10.4312	11.3767	10.904	-0.960205	5e-05	0.00021129		19.4068	21.6963	20.5515	6.82636	8.79199	7.80917	-1.396	5e-05	0.000348422		17.6803	20.6123	19.1463	5.34126	6.13061	5.73593	-1.73896	5e-05	0.000306142
PDLIM5	chr4:95373007-95589378	22.6799	21.8644	22.2721	9.623	8.25162	8.93731	-1.31733	5e-05	0.000236201		34.6316	35.0407	34.8361	15.1968	14.1177	14.6573	-1.24897	5e-05	0.00021129		33.7999	31.0488	32.4243	16.5457	13.9608	15.2533	-1.08796	5e-05	0.000348422		43.3169	37.0052	40.1611	18.9041	18.4149	18.6595	-1.10589	5e-05	0.000306142
PDP1	chr8:94929082-94938296	19.5177	18.8319	19.1748	4.34237	3.65768	4.00003	-2.26113	5e-05	0.000236201		40.6587	41.567	41.1128	7.37046	6.84682	7.10864	-2.53194	5e-05	0.00021129		12.0846	11.5238	11.8042	6.12763	5.02341	5.57552	-1.08212	5e-05	0.000348422		24.2241	20.6972	22.4606	8.81416	7.2371	8.02563	-1.48471	5e-05	0.000306142
PERP	chr6:138409641-138428660	44.37	39.5933	41.9817	26.7853	22.9792	24.8823	-0.754641	5e-05	0.000236201		47.8937	47.0726	47.4832	20.8479	20.8184	20.8332	-1.18853	5e-05	0.00021129		31.8489	25.9407	28.8948	20.4627	16.3743	18.4185	-0.649656	5e-05	0.000348422		36.1837	29.8063	32.995	16.3607	13.9612	15.1609	-1.12189	5e-05	0.000306142
PGD	chr1:10459048-10480568	51.1593	49.1689	50.1641	98.5467	105.301	101.924	1.02277	5e-05	0.000236201		60.8546	59.7581	60.3063	177.268	173.999	175.633	1.54219	5e-05	0.00021129		55.8238	56.018	55.9209	98.616	106.217	102.417	0.87299	5e-05	0.000348422		75.0257	81.2061	78.1159	164.798	173.7	169.249	1.11546	5e-05	0.000306142
PGF	chr14:75408532-75422467	12.6489	14.3144	13.4817	26.9909	36.0075	31.4992	1.22431	5e-05	0.000236201		12.7996	13.3792	13.0894	19.2013	21.5315	20.3664	0.63779	5e-05	0.00021129		6.24013	6.8846	6.56236	20.2516	27.9872	24.1194	1.87791	5e-05	0.000348422		10.0633	12.0205	11.0419	15.6774	19.429	17.5532	0.66874	5e-05	0.000306142
PHF11	chr13:50018428-50103127	5.20567	4.53936	4.87252	9.10427	8.75323	8.92875	0.87379	5e-05	0.000236201		5.50126	5.64314	5.5722	11.4679	10.1618	10.8149	0.956697	5e-05	0.00021129		3.46873	3.62938	3.54905	5.6899	5.16035	5.42512	0.612222	0.0012	0.00588424		5.162	4.21495	4.68847	6.84283	6.44608	6.64446	0.503034	0.00355	0.0135095
PHYHD1	chr9:131683173-131704320	0.059087	0.169142	0.114114	2.20859	3.40556	2.80707	4.62052	5e-05	0.000236201		0.303922	0.07883	0.191376	3.14432	3.82076	3.48254	4.18566	5e-05	0.00021129		0.0597624	0.0226808	0.0412216	2.26956	3.41716	2.84336	6.10805	0.0008	0.00413825		0.208939	0.175367	0.192153	2.96776	3.77576	3.37176	4.13317	5e-05	0.000306142
PID1	chr2:229888688-230136057	1.85106	2.1666	2.00883	0.192085	0.17384	0.182963	-3.45673	5e-05	0.000236201		2.48022	2.24944	2.36483	0.236169	0.123222	0.179695	-3.71811	5e-05	0.00021129		2.03773	2.3123	2.17502	0.829382	0.918967	0.874175	-1.31503	5e-05	0.000348422		2.20179	2.10856	2.15517	0.740835	0.776434	0.758634	-1.50633	5e-05	0.000306142
PIK3R3	chr1:46505811-46651634	1.38639	1.1949	1.29064	4.27648	4.05277	4.16462	1.69009	5e-05	0.000236201		2.80284	2.57558	2.68921	8.72263	9.10634	8.91448	1.72897	5e-05	0.00021129		3.91619	4.10709	4.01164	9.04044	7.73278	8.38661	1.0639	5e-05	0.000348422		6.30959	5.99648	6.15303	17.6744	17.0161	17.3453	1.49517	5e-05	0.000306142
PITPNM3	chr17:6354582-6459877	4.0484	4.77664	4.41252	0.919695	1.01159	0.96564	-2.19205	5e-05	0.000236201		3.23088	3.16196	3.19642	0.767875	0.939885	0.85388	-1.90435	5e-05	0.00021129		4.52494	5.00556	4.76525	1.6742	2.22806	1.95113	-1.28824	5e-05	0.000348422		3.75421	4.69244	4.22332	2.17618	2.3592	2.26769	-0.897155	5e-05	0.000306142
PITX2	chr4:111538579-111563279	10.031	10.8871	10.459	4.48942	4.48234	4.48588	-1.22129	5e-05	0.000236201		10.0515	8.83674	9.44414	5.29881	4.92222	5.11052	-0.885951	5e-05	0.00021129		7.98245	8.48311	8.23278	4.37137	5.02262	4.697	-0.80964	5e-05	0.000348422		7.12879	8.1348	7.6318	5.22859	5.0743	5.15145	-0.567046	0.0004	0.00203858
PKIA	chr8:79428335-79517502	19.7658	19.9123	19.839	4.88849	4.23218	4.56034	-2.12113	5e-05	0.000236201		20.8001	20.5707	20.6854	5.84593	5.22901	5.53747	-1.90131	5e-05	0.00021129		18.9739	16.4628	17.7183	5.68253	4.68191	5.18222	-1.7736	5e-05	0.000348422		20.6817	15.9638	18.3227	6.86573	5.89749	6.38161	-1.52164	5e-05	0.000306142
PKP4	chr2:159313391-159591514	9.30397	9.57452	9.43924	15.4933	14.5796	15.0365	0.671723	5e-05	0.000236201		10.4824	10.3994	10.4409	16.1388	17.7916	16.9652	0.700333	5e-05	0.00021129		13.6035	14.5781	14.0908	21.0382	21.3749	21.2065	0.589752	0.0001	0.000659971		16.5206	16.2793	16.4	26.3987	25.8813	26.14	0.672565	5e-05	0.000306142
PLA2G12A	chr4:110631144-110651242	10.7995	9.70314	10.2513	6.50778	5.12151	5.81465	-0.818045	5e-05	0.000236201		9.81424	9.40623	9.61023	5.52109	5.38144	5.45127	-0.81798	5e-05	0.00021129		7.14054	6.71848	6.92951	5.54252	4.10905	4.82579	-0.52199	0.00025	0.00148544		8.62577	7.06356	7.84467	5.52599	5.02954	5.27777	-0.571785	5e-05	0.000306142
PLA2G4A	chr1:186798031-186958113	4.7296	4.02198	4.37579	0.250551	0.274354	0.262453	-4.05941	5e-05	0.000236201		5.33835	4.95516	5.14676	0.341635	0.320768	0.331201	-3.95788	5e-05	0.00021129		2.54181	2.25169	2.39675	0.592456	0.45556	0.524008	-2.19342	5e-05	0.000348422		2.44294	2.04699	2.24497	0.550347	0.493671	0.522009	-2.10455	5e-05	0.000306142
PLAG1	chr8:57073467-57123859	1.62907	1.7348	1.68194	0.382368	0.229746	0.306057	-2.45825	5e-05	0.000236201		2.10272	2.2717	2.18721	0.39808	0.361493	0.379786	-2.52583	5e-05	0.00021129		1.45303	1.24666	1.34984	0.179205	0.10819	0.143698	-3.23168	5e-05	0.000348422		2.48898	2.09913	2.29405	0.213986	0.219935	0.216961	-3.40239	5e-05	0.000306142
PLCG2	chr16:81812862-81996298	7.29936	7.52615	7.41275	3.84205	3.51373	3.67789	-1.01113	5e-05	0.000236201		11.1735	11.019	11.0963	3.34702	3.65688	3.50195	-1.66384	5e-05	0.00021129		3.84043	3.8331	3.83676	2.30013	2.01495	2.15754	-0.830503	5e-05	0.000348422		10.1933	8.69777	9.44551	4.40177	4.27516	4.33846	-1.12244	5e-05	0.000306142
PLCL2	chr3:16926451-17132098	3.24111	2.80987	3.02549	1.22791	1.17259	1.20025	-1.33384	0.00065	0.00238156		3.1941	3.27989	3.237	1.59074	1.66333	1.62704	-0.99241	0.0012	0.00379906		2.71812	3.04073	2.87942	1.44706	1.22378	1.33542	-1.10849	0.0001	0.000659971		2.92491	2.58182	2.75336	1.42746	1.38779	1.40762	-0.967932	0.00025	0.00133538
PLEKHA5	chr12:19282625-19529333	12.8754	12.0638	12.4696	5.91308	4.62641	5.26975	-1.24261	5e-05	0.000236201		14.3683	14.1644	14.2663	5.62689	5.49818	5.56254	-1.3588	5e-05	0.00021129		8.08155	7.74058	7.91106	4.12614	3.80702	3.96658	-0.995978	5e-05	0.000348422		11.5855	9.6975	10.6415	4.58017	4.49677	4.53847	-1.22943	5e-05	0.000306142
PLEKHA6	chr1:204187978-204329057	6.97962	7.52089	7.25025	2.13689	2.08504	2.11097	-1.78013	5e-05	0.000236201		8.27418	8.28698	8.28058	2.15389	2.42096	2.28742	-1.85601	5e-05	0.00021129		5.10289	5.57204	5.33746	1.82978	2.09182	1.9608	-1.44471	5e-05	0.000348422		7.01455	7.43906	7.22681	2.38168	2.45856	2.42012	-1.57828	5e-05	0.000306142
PLEKHA7	chr11:16798843-17035963	1.26794	1.43944	1.35369	0.380018	0.426291	0.403154	-1.7475	5e-05	0.000236201		1.75476	1.89451	1.82464	0.580194	0.593383	0.586788	-1.6367	5e-05	0.00021129		2.1527	2.59727	2.37499	0.263235	0.201949	0.232592	-3.35205	5e-05	0.000348422		2.84142	3.32476	3.08309	0.641422	0.528125	0.584773	-2.39843	5e-05	0.000306142
PLEKHF1	chr19:30156326-30166383	2.75775	2.53358	2.64567	3.66476	5.99027	4.82751	0.867649	5e-05	0.000236201		2.59169	2.22709	2.40939	4.17013	4.18818	4.17915	0.794543	5e-05	0.00021129		3.17169	3.34955	3.26062	4.59586	5.99346	5.29466	0.699393	0.00015	0.000958946		2.5145	4.0967	3.3056	4.87064	6.49056	5.6806	0.781134	5e-05	0.000306142
PLK2	chr5:57749809-57755966	107.881	104.878	106.38	182.684	174.249	178.466	0.746426	5e-05	0.000236201		139.585	137.262	138.424	213.1	208.918	211.009	0.608215	5e-05	0.00021129		193.865	188.468	191.167	286.424	275.633	281.029	0.555887	0.0002	0.00123182		163.632	151.591	157.612	231.219	220.724	225.971	0.519766	5e-05	0.000306142
PLSCR4	chr3:145910123-145968966	4.71173	3.94659	4.32916	0.160995	0.116388	0.138692	-4.96413	5e-05	0.000236201		6.53624	6.40606	6.47115	0.295105	0.380696	0.337901	-4.25935	5e-05	0.00021129		0.951051	1.15167	1.05136	0.514604	0.233635	0.37412	-1.49068	5e-05	0.000348422		3.41118	3.35324	3.38221	0.839993	0.620716	0.730354	-2.2113	5e-05	0.000306142
PLXNA1	chr3:126707436-126756235	11.5543	12.4899	12.0221	6.50361	7.22743	6.86552	-0.808248	5e-05	0.000236201		11.8647	11.9483	11.9065	6.34487	7.36577	6.85532	-0.796457	5e-05	0.00021129		11.3166	14.6242	12.9704	7.21954	10.3016	8.76059	-0.566122	0.0002	0.00123182		13.2806	17.0314	15.156	7.8068	9.51082	8.65881	-0.807651	5e-05	0.000306142
PLXNA2	chr1:208195587-208417665	1.67942	1.73167	1.70554	0.646564	0.778596	0.71258	-1.25911	5e-05	0.000236201		1.91092	1.90549	1.90821	1.04742	1.08097	1.0642	-0.84245	5e-05	0.00021129		7.18785	8.75369	7.97077	0.184008	0.244936	0.214472	-5.21586	5e-05	0.000348422		8.58855	9.26166	8.9251	0.332285	0.31291	0.322598	-4.79006	5e-05	0.000306142
PMAIP1	chr18:57567191-57571538	172.017	174.791	173.404	86.3175	76.6853	81.5014	-1.08924	5e-05	0.000236201		187.964	180.19	184.077	69.4849	61.1685	65.3267	-1.49456	5e-05	0.00021129		106.591	84.4376	95.5145	30.2228	23.3479	26.7853	-1.83428	5e-05	0.000348422		123.967	97.2851	110.626	27.7404	24.5975	26.1689	-2.07976	5e-05	0.000306142
PMP22	chr17:15133093-15168690	33.8321	33.1532	33.4927	14.7733	14.6903	14.7318	-1.18491	5e-05	0.000236201		24.9002	27.2016	26.0509	11.7661	12.6194	12.1928	-1.0953	5e-05	0.00021129		19.9831	18.2303	19.1067	8.01184	7.95807	7.98496	-1.25872	5e-05	0.000348422		18.4245	17.5491	17.9868	7.58754	7.19689	7.39221	-1.28286	5e-05	0.000306142
PODXL	chr7:131185020-131241376	24.4045	24.289	24.3467	7.90135	8.12238	8.01186	-1.60352	5e-05	0.000236201		24.9091	25.0947	25.0019	6.46405	6.75138	6.60771	-1.91981	5e-05	0.00021129		38.8182	43.2284	41.0233	6.47824	7.41391	6.94608	-2.56217	5e-05	0.000348422		38.7369	36.4458	37.5913	8.68539	9.2189	8.95215	-2.07009	5e-05	0.000306142
PPA2	chr4:106290233-106395227	53.8372	49.8465	51.8419	30.0966	28.4843	29.2905	-0.823686	5e-05	0.000236201		42.2747	41.7355	42.0051	25.9424	22.327	24.1347	-0.799455	5e-05	0.00021129		51.1553	41.239	46.1972	27.4148	23.9067	25.6607	-0.848242	5e-05	0.000348422		40.8963	34.3368	37.6166	24.4086	22.2411	23.3248	-0.6895	5e-05	0.000306142
PPFIBP1	chr12:27677044-27848497	11.3075	11.3104	11.3089	5.51861	4.19863	4.85862	-1.21884	5e-05	0.000236201		10.6287	10.5216	10.5752	5.11279	5.10522	5.109	-1.04957	5e-05	0.00021129		8.90963	8.67676	8.7932	4.44335	4.16929	4.30632	-1.02993	5e-05	0.000348422		12.4975	10.8027	11.6501	5.51494	5.57224	5.54359	-1.07145	5e-05	0.000306142
PPL	chr16:4932507-4987136	2.57129	2.59799	2.58464	3.65324	3.72047	3.68685	0.512426	0.00045	0.0017234		4.1172	4.2511	4.18415	9.33574	9.81228	9.57401	1.19419	5e-05	0.00021129		0.815331	0.990084	0.902707	3.96421	4.57527	4.26974	2.24182	5e-05	0.000348422		7.84223	10.5526	9.19741	19.5241	23.1814	21.3528	1.21512	5e-05	0.000306142
PPM1H	chr12:63037762-63328665	0.423697	0.373432	0.398564	3.21576	2.72744	2.9716	2.89836	5e-05	0.000236201		0.624735	0.709909	0.667322	3.55096	3.54702	3.54899	2.41095	5e-05	0.00021129		0.580579	0.602007	0.591293	8.62681	8.14662	8.38671	3.82616	5e-05	0.000348422		0.945544	0.99497	0.970257	9.57906	9.61708	9.59807	3.30631	5e-05	0.000306142
PPM1K	chr4:89178760-89205983	1.89533	2.09747	1.9964	1.56699	1.16861	1.3678	-0.545544	0.00105	0.00361574		4.06106	4.13627	4.09867	2.17023	2.06431	2.11727	-0.952947	5e-05	0.00021129		2.15645	1.82216	1.98931	1.01776	0.856855	0.937307	-1.08567	5e-05	0.000348422		4.19774	4.02156	4.10965	2.15928	2.04687	2.10308	-0.966514	5e-05	0.000306142
PPP2R2A	chr8:26149006-26230195	36.6637	31.8726	34.2682	25.3841	19.5611	22.4726	-0.608703	5e-05	0.000236201		30.2497	29.2014	29.7256	19.574	18.6938	19.1339	-0.635573	5e-05	0.00021129		40.0007	33.6755	36.8381	26.6858	20.8427	23.7642	-0.632406	5e-05	0.000348422		34.1868	26.8501	30.5184	20.9167	17.6938	19.3053	-0.660687	5e-05	0.000306142
PPP2R2C	chr4:6322304-6565327	0.0637878	0.104706	0.084247	3.61818	3.93728	3.77773	5.48675	5e-05	0.000236201		0.0890972	0.126017	0.107557	2.20992	2.58384	2.39688	4.47799	5e-05	0.00021129		0.0574325	0.0834607	0.0704466	3.16073	3.19143	3.17608	5.49457	5e-05	0.000348422		0.150237	0.0920259	0.121132	2.37134	2.67188	2.52161	4.3797	5e-05	0.000306142
PRDM8	chr4:81106423-81125482	15.1977	16.0448	15.6213	5.51758	6.52819	6.02289	-1.37498	5e-05	0.000236201		11.2008	10.925	11.0629	3.35065	3.89423	3.62244	-1.6107	5e-05	0.00021129		9.78157	10.0254	9.90348	2.54818	2.83692	2.69255	-1.87896	5e-05	0.000348422		13.8927	14.6215	14.2571	2.37316	2.40034	2.38675	-2.57856	5e-05	0.000306142
PRICKLE1	chr12:42852139-42983572	0.576521	0.39276	0.48464	2.65372	2.19504	2.42438	2.32263	5e-05	0.000236201		2.28888	2.31497	2.30192	8.68846	8.87971	8.78408	1.93205	5e-05	0.00021129		3.51429	3.72014	3.61722	21.0346	19.3674	20.201	2.48147	5e-05	0.000348422		6.02987	5.8693	5.94959	23.3481	23.3101	23.3291	1.97127	5e-05	0.000306142
PRKAA2	chr1:57093463-57181008	2.6795	2.79759	2.73854	1.04668	0.711988	0.879335	-1.63892	5e-05	0.000236201		3.36979	3.24301	3.3064	0.947447	0.836397	0.891922	-1.89027	5e-05	0.00021129		2.1889	2.03072	2.10981	0.748014	0.559043	0.653529	-1.69079	5e-05	0.000348422		4.41322	3.55901	3.98611	1.13417	1.06545	1.09981	-1.85773	5e-05	0.000306142
PRKACB	chr1:84543657-84704181	13.3819	12.6912	13.0366	6.18679	5.01125	5.59902	-1.21932	5e-05	0.000236201		16.461	16.2225	16.3418	8.18792	7.45633	7.82213	-1.06293	5e-05	0.00021129		10.039	9.02673	9.53285	5.12479	4.07805	4.60142	-1.05083	5e-05	0.000348422		15.4913	12.0741	13.7827	7.4571	6.91762	7.18736	-0.939325	5e-05	0.000306142
PRKCE	chr2:45879042-46415129	2.71801	2.8606	2.78931	5.00363	4.92556	4.96459	0.831769	5e-05	0.000236201		2.86598	3.1178	2.99189	8.96973	8.98822	8.97898	1.58549	5e-05	0.00021129		5.48784	5.6451	5.56647	10.4345	10.4822	10.4583	0.909819	5e-05	0.000348422		5.54905	5.74708	5.64807	15.0355	15.6131	15.3243	1.43999	5e-05	0.000306142
PRMT9	chr4:148558935-148605381	6.50995	5.99252	6.25124	3.59245	2.98095	3.2867	-0.927502	5e-05	0.000236201		6.5608	6.42527	6.49303	3.28725	3.28822	3.28774	-0.981796	5e-05	0.00021129		5.33466	5.44671	5.39068	3.73731	2.89807	3.31769	-0.700287	5e-05	0.000348422		4.90485	4.34101	4.62293	3.50396	2.7272	3.11558	-0.569307	0.0003	0.00157738
PRNP	chr20:4666739-4682236	90.4454	92.8363	91.6409	63.6942	63.668	63.6811	-0.525127	0.00035	0.00137929		95.2028	97.6414	96.4221	62.2957	62.5181	62.4069	-0.627658	5e-05	0.00021129		100.634	97.9345	99.2841	62.101	58.2232	60.1621	-0.722707	5e-05	0.000348422		113.512	104.133	108.823	57.8612	55.9121	56.8867	-0.935817	5e-05	0.000306142
PSAT1	chr9:80911990-80945009	29.5361	30.2339	29.885	62.5726	59.2512	60.9119	1.0273	5e-05	0.000236201		26.762	26.3132	26.5376	100.445	97.751	99.098	1.90082	5e-05	0.00021129		37.6966	34.5284	36.1125	88.8473	80.9256	84.8865	1.23304	5e-05	0.000348422		60.4457	54.8464	57.646	125.479	120.58	123.029	1.09371	5e-05	0.000306142
PTBP2	chr1:97187160-97280605	9.33153	8.34644	8.83898	4.47286	3.40914	3.941	-1.16532	5e-05	0.000236201		7.55048	7.72768	7.63908	3.64264	3.84934	3.74599	-1.02805	5e-05	0.00021129		8.5979	7.92195	8.25993	3.77381	3.33839	3.5561	-1.21583	5e-05	0.000348422		6.41328	5.43814	5.92571	3.51884	3.25393	3.38638	-0.807242	5e-05	0.000306142
PTGFRN	chr1:117452544-117532980	12.8706	13.6501	13.2603	6.83443	6.88761	6.86102	-0.950622	5e-05	0.000236201		10.0661	10.7529	10.4095	6.81551	7.01938	6.91744	-0.589593	5e-05	0.00021129		8.08709	9.55765	8.82237	4.32614	3.99671	4.16143	-1.08409	5e-05	0.000348422		7.66354	9.29668	8.48011	3.65638	3.98972	3.82305	-1.14936	5e-05	0.000306142
PTGIS	chr20:48120410-48184707	0.0973164	0.0955426	0.0964295	8.33092	7.76897	8.04995	6.38336	5e-05	0.000236201		0.143	0.129144	0.136072	6.95004	6.88038	6.91521	5.66733	5e-05	0.00021129		0.0501726	0.0399182	0.0450454	15.2125	16.8645	16.0385	8.47594	5e-05	0.000348422		0.0305506	0.0586597	0.0446051	19.1841	21.7941	20.4891	8.84343	5e-05	0.000306142
PTK2	chr8:141668480-142012178	51.0083	49.0373	50.0228	19.3723	17.1772	18.2747	-1.45274	5e-05	0.000236201		49.8649	50.8595	50.3622	19.1818	19.1967	19.1893	-1.39204	5e-05	0.00021129		28.6821	26.8206	27.7514	18.9674	18.1189	18.5432	-0.581671	5e-05	0.000348422		39.1199	37.1075	38.1137	24.749	23.8241	24.2866	-0.650152	5e-05	0.000306142
PTK2B	chr8:27168998-27316908	1.62604	1.69595	1.66099	2.48425	2.37259	2.42842	0.547971	0.00035	0.00137929		1.55253	1.54053	1.54653	3.5372	3.26847	3.40284	1.1377	5e-05	0.00021129		0.8708	1.0686	0.969698	1.42942	1.66891	1.54917	0.675885	0.0004	0.00224969		1.35301	1.34986	1.35143	4.8835	5.75965	5.32158	1.97736	5e-05	0.000306142
PTPN21	chr14:88932121-89021123	4.52571	4.84827	4.68699	7.62094	7.1891	7.40502	0.659841	5e-05	0.000236201		7.27134	7.78734	7.52934	11.622	11.9078	11.7649	0.64389	5e-05	0.00021129		7.82658	7.86017	7.84338	14.1442	13.572	13.8581	0.82118	5e-05	0.000348422		12.902	11.9929	12.4475	20.4481	19.696	20.072	0.689333	5e-05	0.000306142
PTPRF	chr1:43991707-44089343	45.7576	50.1453	47.9515	70.5533	80.1675	75.3604	0.652232	5e-05	0.000236201		33.0199	33.8418	33.4309	52.13	58.2361	55.1831	0.723044	5e-05	0.00021129		38.3245	50.1346	44.2296	64.8375	83.7876	74.3125	0.748594	5e-05	0.000348422		32.4356	39.717	36.0763	68.7825	76.462	72.6223	1.00936	5e-05	0.000306142
PTPRM	chr18:7567313-8406859	4.40829	4.85182	4.63005	1.82932	1.81144	1.82038	-1.34679	5e-05	0.000236201		4.0704	4.05773	4.06406	1.63657	1.86698	1.75178	-1.2141	5e-05	0.00021129		3.47113	3.96252	3.71682	2.07693	2.10727	2.0921	-0.82912	5e-05	0.000348422		4.936	4.68787	4.81194	1.76401	1.7012	1.73261	-1.47367	5e-05	0.000306142
QDPR	chr4:17488015-17513857	33.0987	35.0274	34.063	19.0818	20.7551	19.9185	-0.774102	5e-05	0.000236201		27.0971	26.1082	26.6026	16.9197	16.8694	16.8945	-0.655015	5e-05	0.00021129		39.5123	38.1378	38.8251	24.4747	26.2836	25.3791	-0.613345	0.0001	0.000659971		29.0798	30.6107	29.8453	20.2463	20.9553	20.6008	-0.5348	0.0002	0.00109145
QPCT	chr2:37571752-37600465	13.2729	13.017	13.145	8.55662	8.95288	8.75475	-0.586372	0.00015	0.000645379		17.2602	18.9008	18.0805	11.7063	10.9393	11.3228	-0.675206	5e-05	0.00021129		3.80367	2.9767	3.39018	1.66552	1.67313	1.66932	-1.0221	5e-05	0.000348422		6.14848	5.82881	5.98865	1.87401	1.90401	1.88901	-1.6646	5e-05	0.000306142
RAB3IP	chr12:70132465-70216984	2.6317	2.64656	2.63913	5.59538	4.37492	4.98515	0.917575	5e-05	0.000236201		3.34609	3.34652	3.3463	6.77814	6.21764	6.49789	0.957403	5e-05	0.00021129		2.7062	2.32726	2.51673	4.26112	3.35391	3.80752	0.5973	0.0001	0.000659971		4.87441	3.78731	4.33086	6.76485	5.76873	6.26679	0.533073	0.00015	0.000844731
RAMP1	chr2:238768186-238820759	9.65748	10.9342	10.2958	0.798794	1.15158	0.975189	-3.40023	5e-05	0.000236201		9.63658	9.3752	9.50589	0.989015	0.879542	0.934278	-3.3469	5e-05	0.00021129		6.65497	4.81415	5.73456	0.230341	0.390537	0.310439	-4.2073	5e-05	0.000348422		7.91262	11.9406	9.92659	0.466045	0.461101	0.463573	-4.42043	5e-05	0.000306142
RAP2B	chr3:152880000-152888413	22.4674	20.2006	21.334	10.7322	9.60234	10.1673	-1.06922	5e-05	0.000236201		16.569	16.9091	16.739	10.5562	10.5563	10.5562	-0.66512	5e-05	0.00021129		15.4541	14.1502	14.8021	10.9961	8.39781	9.69697	-0.610201	5e-05	0.000348422		17.1451	13.3359	15.2405	8.54519	7.69299	8.11909	-0.908522	5e-05	0.000306142
RAPGEF2	chr4:160025277-160281321	6.70325	6.43233	6.56779	3.29992	2.83025	3.06508	-1.09948	5e-05	0.000236201		7.08278	7.37391	7.22835	3.97688	3.64587	3.81138	-0.923354	5e-05	0.00021129		9.27552	9.68313	9.47933	5.93049	5.84473	5.88761	-0.687102	5e-05	0.000348422		9.10519	8.50573	8.80546	6.30725	5.6135	5.96038	-0.562995	5e-05	0.000306142
RARRES2	chr7:150035406-150038763	13.8755	13.109	13.4923	0.366708	0.359873	0.363291	-5.21487	5e-05	0.000236201		37.8042	35.1981	36.5011	0.567838	0.753744	0.660791	-5.7876	5e-05	0.00021129		2.36301	1.99402	2.17851	0.874364	0.84895	0.861657	-1.33816	0.00015	0.000958946		4.78947	6.20354	5.49651	1.42933	1.42047	1.4249	-1.94766	5e-05	0.000306142
RASAL1	chr12:113536623-113574044	1.19202	1.38714	1.28958	2.08553	2.24465	2.16509	0.747528	5e-05	0.000236201		1.52814	1.72578	1.62696	3.53966	4.31193	3.92579	1.2708	5e-05	0.00021129		0.106566	0.133423	0.119995	1.35985	1.44715	1.4035	3.54798	5e-05	0.000348422		1.42311	1.37571	1.39941	4.30805	5.01453	4.66129	1.73591	5e-05	0.000306142
RASEF	chr9:85594499-85678043	1.1502	1.32874	1.23947	0.969102	0.731079	0.85009	-0.544034	0.0041	0.0119165		2.56714	2.80225	2.68469	1.70811	1.59837	1.65324	-0.699462	5e-05	0.00021129		2.04508	2.26536	2.15522	0.517551	0.488313	0.502932	-2.0994	5e-05	0.000348422		2.66016	2.5368	2.59848	0.922397	0.787808	0.855102	-1.6035	5e-05	0.000306142
RASSF8	chr12:26107587-26232825	8.1541	7.62388	7.88899	4.13921	2.77014	3.45468	-1.19129	5e-05	0.000236201		8.54208	9.33684	8.93946	4.23917	3.88629	4.06273	-1.13774	5e-05	0.00021129		11.594	10.392	10.993	5.75038	4.70195	5.22617	-1.07277	5e-05	0.000348422		13.733	10.348	12.0405	6.30273	5.36314	5.83294	-1.0456	5e-05	0.000306142
RCAN1	chr21:35888739-35987441	13.4391	11.2526	12.3458	25.1488	23.586	24.3674	0.980929	5e-05	0.000236201		13.1268	13.3544	13.2406	34.7585	32.0636	33.411	1.33535	5e-05	0.00021129		21.5545	22.3314	21.943	32.4349	31.206	31.8204	0.536195	0.0003	0.00175391		20.2309	17.8825	19.0567	30.9589	29.6504	30.3047	0.669242	5e-05	0.000306142
RCAN3	chr1:24822743-24863510	9.50607	9.61811	9.56209	3.35999	3.47774	3.41887	-1.48381	5e-05	0.000236201		8.14183	7.86441	8.00312	1.52726	1.93217	1.72972	-2.21003	5e-05	0.00021129		8.99318	8.99189	8.99254	1.49643	1.23253	1.36448	-2.72038	5e-05	0.000348422		6.38635	6.36222	6.37428	0.698816	0.667137	0.682977	-3.22236	5e-05	0.000306142
RGL1	chr1:183605181-183897685	3.36248	3.31545	3.33897	1.02848	1.08714	1.05781	-1.65832	5e-05	0.000236201		6.69882	6.98437	6.84159	2.22773	2.34029	2.28401	-1.58276	5e-05	0.00021129		1.84142	1.73105	1.78624	1.32837	1.19741	1.26289	-0.500192	0.00355	0.0145699		4.38238	4.25464	4.31851	2.72136	2.51654	2.61895	-0.721545	5e-05	0.000306142
RGS10	chr10:121259338-121302222	50.3743	50.492	50.4332	29.4952	30.3018	29.8985	-0.7543	5e-05	0.000236201		53.3498	49.8477	51.5987	27.335	25.4442	26.3896	-0.967367	5e-05	0.00021129		33.6905	30.8361	32.2633	20.922	20.853	20.8875	-0.627254	5e-05	0.000348422		44.8712	43.9938	44.4325	25.2033	26.0319	25.6176	-0.794479	5e-05	0.000306142
RGS17	chr6:153332031-153452389	3.95908	3.86417	3.91163	1.54255	1.22495	1.38375	-1.49918	5e-05	0.000236201		3.87803	4.09843	3.98823	1.73842	1.56851	1.65346	-1.27026	5e-05	0.00021129		2.04118	1.48437	1.76277	0.603968	0.663532	0.63375	-1.47586	5e-05	0.000348422		3.73849	2.85437	3.29643	1.23359	1.02777	1.13068	-1.54372	5e-05	0.000306142
RGS2	chr1:192778168-192781407	8.31034	6.31825	7.31429	1.74784	1.3653	1.55657	-2.23235	5e-05	0.000236201		5.77156	5.88853	5.83004	1.33488	1.39223	1.36356	-2.09613	5e-05	0.00021129		6.10339	5.57322	5.8383	1.27501	0.863861	1.06944	-2.4487	5e-05	0.000348422		5.96981	4.80725	5.38853	1.18195	1.19068	1.18631	-2.1834	5e-05	0.000306142
RGS20	chr8:54764367-54871864	3.71216	3.47014	3.59115	6.157	7.90649	7.03174	0.969435	5e-05	0.000236201		3.44934	3.19141	3.32038	7.39701	6.8983	7.14765	1.10612	5e-05	0.00021129		6.02315	5.55463	5.78889	11.3845	11.9062	11.6454	1.0084	5e-05	0.000348422		6.37472	6.32309	6.34891	11.9689	12.7151	12.342	0.958994	5e-05	0.000306142
RHBDL2	chr1:39351477-39407502	2.01011	2.11512	2.06261	3.70414	3.68561	3.69487	0.841051	5e-05	0.000236201		1.25914	1.44271	1.35092	3.68128	4.08853	3.8849	1.52393	5e-05	0.00021129		0.578029	0.714187	0.646108	1.39717	1.38114	1.38915	1.10436	5e-05	0.000348422		0.780876	0.603346	0.692111	1.16152	1.37526	1.26839	0.87392	0.0002	0.00109145
RHOD	chr11:66824288-66839488	10.4841	10.0439	10.264	22.6402	30.8724	26.7563	1.38228	5e-05	0.000236201		8.93186	10.7411	9.83647	21.1028	22.1876	21.6452	1.13784	5e-05	0.00021129		6.3545	7.50494	6.92972	17.2674	24.4512	20.8593	1.58982	5e-05	0.000348422		9.85225	11.2485	10.5504	18.9023	26.0472	22.4747	1.09101	5e-05	0.000306142
RHPN2	chr19:33469497-33555824	10.987	10.3085	10.6477	17.8693	18.3506	18.1099	0.766235	5e-05	0.000236201		9.31284	10.0519	9.68236	17.69	18.053	17.8715	0.884233	5e-05	0.00021129		8.24682	8.67692	8.46187	19.5796	19.2606	19.4201	1.1985	5e-05	0.000348422		7.95709	8.07394	8.01551	21.01	20.436	20.723	1.37037	5e-05	0.000306142
RIPK2	chr8:90769974-90803292	9.08586	9.43863	9.26225	4.27168	3.52445	3.89806	-1.24861	5e-05	0.000236201		8.23558	9.052	8.64379	4.64578	5.12224	4.88401	-0.823598	5e-05	0.00021129		9.30437	8.33066	8.81752	5.45785	4.69888	5.07836	-0.796009	5e-05	0.000348422		6.55462	5.91462	6.23462	4.49355	4.04048	4.26701	-0.547074	0.00045	0.00226963
RNF144B	chr6:18387580-18469105	2.7795	2.96631	2.8729	13.0777	10.779	11.9284	2.05381	5e-05	0.000236201		5.77618	5.79595	5.78606	30.1785	27.95	29.0643	2.32859	5e-05	0.00021129		3.69787	3.46089	3.57938	23.1858	19.5936	21.3897	2.57914	5e-05	0.000348422		4.41634	3.96752	4.19193	35.3902	32.7068	34.0485	3.0219	5e-05	0.000306142
ROBO1	chr3:78646387-79817059	2.21301	2.26079	2.2369	0.863365	0.884372	0.873868	-1.35601	5e-05	0.000236201		2.465	2.85879	2.6619	1.17575	1.23626	1.20601	-1.14222	5e-05	0.00021129		1.89247	2.01714	1.95481	1.06076	1.05427	1.05752	-0.886346	5e-05	0.000348422		3.39482	3.36097	3.37789	1.52894	1.49838	1.51366	-1.15808	5e-05	0.000306142
ROR1	chr1:64239689-64647179	0.830767	0.783548	0.807157	2.12053	1.65567	1.8881	1.22601	5e-05	0.000236201		0.857856	0.754798	0.806327	2.73907	2.45708	2.59808	1.68801	5e-05	0.00021129		2.60653	2.76857	2.68755	6.91669	6.29837	6.60753	1.29782	5e-05	0.000348422		2.0568	1.94281	1.99981	9.02521	8.07746	8.55134	2.09629	5e-05	0.000306142
RPH3AL	chr17:62179-202633	11.055	12.1135	11.5843	4.63967	5.57893	5.1093	-1.18097	5e-05	0.000236201		8.9482	9.47598	9.21209	4.7938	5.50102	5.14741	-0.839682	5e-05	0.00021129		4.80353	5.19989	5.00171	3.01189	3.55643	3.28416	-0.606897	0.0004	0.00224969		7.57588	8.80187	8.18887	2.92706	3.84479	3.38593	-1.27411	5e-05	0.000306142
RSC1A1	chr1:15943952-15988525	4.36965	4.54338	4.45652	6.92673	5.67288	6.2998	0.499389	0.0013	0.00434971		4.4864	4.63479	4.56059	7.01036	6.936	6.97318	0.612595	0.0001	0.000402896		5.68712	6.56817	6.12765	9.18711	8.74502	8.96606	0.549142	0.0002	0.00123182		6.2684	5.99537	6.13189	9.28191	8.97343	9.12767	0.573916	5e-05	0.000306142
S100A16	chr1:153579358-153585644	387.519	394.751	391.135	171.985	207.487	189.736	-1.04367	5e-05	0.000236201		354.587	349.171	351.879	154.76	158.473	156.617	-1.16784	5e-05	0.00021129		447.615	471.758	459.686	167.577	210.619	189.098	-1.28152	5e-05	0.000348422		469.314	540.534	504.924	145.051	167.676	156.363	-1.69116	5e-05	0.000306142
SAMD9L	chr7:92759366-92777712	7.83241	7.58514	7.70877	4.7667	3.52357	4.14514	-0.895081	5e-05	0.000236201		20.0782	19.3852	19.7317	7.3922	6.51498	6.95359	-1.50469	5e-05	0.00021129		5.83532	5.75117	5.79325	2.70621	2.40523	2.55572	-1.18064	5e-05	0.000348422		11.4824	9.73924	10.6108	2.97393	2.85568	2.9148	-1.86407	5e-05	0.000306142
SBK3	chr19:56052022-56056909	1.04397	1.12831	1.08614	1.66639	1.79243	1.72941	0.671066	0.0033	0.00986188		0.787695	1.13184	0.959767	1.63679	1.68548	1.66114	0.791414	0.0003	0.00110177		0.324227	0.302096	0.313162	0.732357	1.42726	1.07981	1.7858	0.0002	0.00123182		0.520394	0.625024	0.572709	1.71857	2.08801	1.90329	1.73262	5e-05	0.000306142
SBNO2	chr19:1107632-1174282	18.1877	20.5683	19.378	23.3995	31.2847	27.3421	0.496703	0.00035	0.00137929		16.942	18.9095	17.9258	23.5096	27.9023	25.706	0.520066	5e-05	0.00021129		10.3702	14.8756	12.6229	16.6288	25.7333	21.181	0.746733	5e-05	0.000348422		10.2898	13.5145	11.9021	17.8977	22.6546	20.2761	0.768565	5e-05	0.000306142
SCFD1	chr14:31091459-31205033	27.2504	25.3141	26.2822	18.294	15.0367	16.6653	-0.657237	5e-05	0.000236201		26.3569	23.4757	24.9163	17.6092	14.9824	16.2958	-0.612591	5e-05	0.00021129		41.5374	36.3579	38.9476	23.3403	20.3648	21.8526	-0.833732	5e-05	0.000348422		31.6284	27.5074	29.5679	19.5528	18.2852	18.919	-0.644197	5e-05	0.000306142
SCLT1	chr4:129805147-130014762	11.0963	10.2242	10.6602	6.82547	6.8296	6.82754	-0.642799	0.00015	0.000645379		8.89559	8.56665	8.73112	6.17021	5.67489	5.92255	-0.559947	0.00035	0.00126373		12.4365	10.8729	11.6547	7.46901	6.49936	6.98419	-0.738748	5e-05	0.000348422		9.92493	9.5037	9.71432	6.38759	5.52498	5.95629	-0.7057	5e-05	0.000306142
SCN8A	chr12:51985019-52206648	1.3926	1.55919	1.47589	0.220262	0.143022	0.181642	-3.02242	5e-05	0.000236201		1.57371	1.49312	1.53341	0.27068	0.306714	0.288697	-2.40912	5e-05	0.00021129		1.53839	1.68805	1.61322	0.387678	0.421923	0.404801	-1.99466	5e-05	0.000348422		2.15294	2.02504	2.08899	0.644197	0.558527	0.601362	-1.7965	5e-05	0.000306142
SCNN1D	chr1:1215815-1227409	0.766162	1.04687	0.906517	1.40364	1.51587	1.45975	0.687318	0.00045	0.0017234		0.84054	0.915434	0.877987	1.28419	1.3065	1.29535	0.561065	0.00135	0.00421461		0.360377	0.320702	0.34054	0.869695	1.27764	1.07367	1.65666	5e-05	0.000348422		0.76654	1.02296	0.894751	1.37728	1.79709	1.58718	0.826909	5e-05	0.000306142
SCOC	chr4:141178439-141303710	76.4378	65.0357	70.7368	48.8587	41.5039	45.1813	-0.646734	5e-05	0.000236201		55.0972	53.6131	54.3551	40.5372	33.166	36.8516	-0.560689	0.0001	0.000402896		57.3948	43.6188	50.5068	34.2044	28.544	31.3742	-0.686901	5e-05	0.000348422		46.8983	37.6372	42.2677	33.0791	27.0791	30.0791	-0.490796	0.0006	0.00290467
SDR42E1	chr16:82031250-82045093	4.81383	4.22344	4.51864	2.29592	2.39298	2.34445	-0.946636	5e-05	0.000236201		3.9373	3.71918	3.82824	2.34837	2.84489	2.59663	-0.560041	0.00085	0.00278307		3.69628	3.32011	3.5082	1.2466	1.2565	1.25155	-1.48701	5e-05	0.000348422		3.2167	3.06342	3.14006	0.807355	0.942461	0.874908	-1.84359	5e-05	0.000306142
SEMA3A	chr7:83587658-83824217	11.8593	11.3072	11.5833	2.28775	1.79298	2.04036	-2.50514	5e-05	0.000236201		12.146	12.2429	12.1945	2.7605	2.79439	2.77745	-2.1344	5e-05	0.00021129		11.0445	9.16735	10.1059	4.5171	3.26383	3.89047	-1.37718	5e-05	0.000348422		15.0773	11.1761	13.1267	3.66406	3.42264	3.54335	-1.88931	5e-05	0.000306142
SEMA3C	chr7:80371851-80551695	21.1799	19.8091	20.4945	55.9624	47.7242	51.8433	1.33892	5e-05	0.000236201		27.8024	28.4842	28.1433	71.7244	67.3028	69.5136	1.30451	5e-05	0.00021129		53.7191	50.9159	52.3175	112.495	94.9447	103.72	0.987327	5e-05	0.000348422		38.3208	31.0416	34.6812	116.251	101.543	108.897	1.65074	5e-05	0.000306142
SEMA4B	chr15:90728151-90772892	68.5782	72.5835	70.5808	107.677	127.873	117.775	0.738688	5e-05	0.000236201		43.8435	46.4841	45.1638	88.0265	98.7439	93.3852	1.04803	5e-05	0.00021129		27.5275	32.3243	29.9259	72.9099	93.2151	83.0625	1.4728	5e-05	0.000348422		38.436	44.8081	41.622	82.3262	99.938	91.1321	1.13061	5e-05	0.000306142
SERPINE2	chr2:224839764-224904036	66.1983	64.8813	65.5398	12.2383	12.5058	12.372	-2.40529	5e-05	0.000236201		42.2468	44.3811	43.314	9.69143	10.7027	10.1971	-2.08668	5e-05	0.00021129		70.1975	64.6226	67.41	7.53765	6.85938	7.19852	-3.22719	5e-05	0.000348422		74.4097	63.426	68.9179	4.23121	4.13817	4.18469	-4.04169	5e-05	0.000306142
SFXN1	chr5:174905500-174956744	43.4475	45.3146	44.3811	27.6365	25.69	26.6632	-0.735092	5e-05	0.000236201		37.6953	40.1199	38.9076	26.0917	26.1033	26.0975	-0.576142	0.0003	0.00110177		46.5374	52.9038	49.7206	32.723	32.5375	32.6303	-0.607633	0.0014	0.00669911		38.8229	37.255	38.0389	24.8436	25.1326	24.9881	-0.606236	0.0004	0.00203858
SGK2	chr20:42187634-42214273	2.13811	2.30715	2.22263	4.07042	3.8653	3.96786	0.83609	5e-05	0.000236201		1.24739	0.843864	1.04563	2.45253	2.62621	2.53937	1.2801	5e-05	0.00021129		1.2496	1.19485	1.22223	3.61422	3.53273	3.57348	1.54782	5e-05	0.000348422		1.66279	1.56115	1.61197	3.51904	2.98255	3.2508	1.01197	5e-05	0.000306142
SH2B3	chr12:111843751-111889427	21.2534	23.5694	22.4114	10.0379	10.2425	10.1402	-1.14414	5e-05	0.000236201		24.0304	25.4752	24.7528	12.983	14.6348	13.8089	-0.841993	5e-05	0.00021129		16.0952	18.018	17.0566	9.74118	10.9287	10.3349	-0.7228	5e-05	0.000348422		30.1918	30.2789	30.2354	13.7985	14.0013	13.8999	-1.12116	5e-05	0.000306142
SH2D4A	chr8:19171080-19253729	6.04429	5.5473	5.7958	16.6402	16.3397	16.4899	1.50851	5e-05	0.000236201		7.06749	7.27138	7.16943	13.3667	13.4368	13.4018	0.902492	5e-05	0.00021129		9.69729	9.67047	9.68388	28.9187	28.0363	28.4775	1.55617	5e-05	0.000348422		6.98485	6.63354	6.80919	16.481	15.457	15.969	1.22972	5e-05	0.000306142
SH3BGRL2	chr6:80340821-80413387	2.68785	2.49489	2.59137	1.08036	1.02743	1.0539	-1.29798	5e-05	0.000236201		4.19349	3.91104	4.05227	1.48179	1.25842	1.37011	-1.56444	5e-05	0.00021129		2.83662	2.4116	2.62411	1.36525	0.930477	1.14787	-1.19287	5e-05	0.000348422		4.03119	3.31644	3.67382	1.49134	1.31817	1.40476	-1.38696	5e-05	0.000306142
SH3PXD2B	chr5:171752186-171881527	6.62932	7.02622	6.82777	1.29042	1.47534	1.38288	-2.30374	5e-05	0.000236201		6.64175	6.70875	6.67525	1.4723	1.50403	1.48816	-2.16529	5e-05	0.00021129		2.89814	3.54037	3.21926	1.51228	1.68534	1.59881	-1.00973	5e-05	0.000348422		4.79985	5.19398	4.99692	1.92297	2.51498	2.21897	-1.17115	5e-05	0.000306142
SH3RF1	chr4:170015406-170192249	7.11072	7.4829	7.29681	3.51706	2.91796	3.21751	-1.18132	5e-05	0.000236201		6.09525	6.26436	6.17981	3.51035	3.23167	3.37101	-0.874382	5e-05	0.00021129		14.7161	14.5461	14.6311	5.032	5.0953	5.06365	-1.53079	5e-05	0.000348422		10.4099	9.39121	9.90056	3.90012	3.80352	3.85182	-1.36197	5e-05	0.000306142
SHANK1	chr19:51152701-51223040	4.36037	4.23084	4.2956	0.168288	0.269307	0.218797	-4.29519	5e-05	0.000236201		3.48235	3.7451	3.61373	0.120394	0.138556	0.129475	-4.80274	5e-05	0.00021129		2.72924	3.82526	3.27725	0.0148779	0.0248585	0.0198682	-7.36588	5e-05	0.000348422		3.39786	4.49186	3.94486	0.0225012	0.0115067	0.017004	-7.85796	0.0009	0.00411816
SHANK2	chr11:70313960-70935842	0.842981	0.93515	0.889066	2.63401	2.3766	2.5053	1.49462	5e-05	0.000236201		1.08773	1.19718	1.14246	3.24487	3.44802	3.34645	1.55049	5e-05	0.00021129		1.43265	1.81053	1.62159	7.12855	7.75615	7.44235	2.19835	5e-05	0.000348422		1.99264	2.04254	2.01759	10.2944	10.4219	10.3582	2.36006	5e-05	0.000306142
SHC3	chr9:91620685-91793682	1.16164	1.10252	1.13208	0.142342	0.13361	0.137976	-3.03649	5e-05	0.000236201		1.06187	0.947086	1.00448	0.154186	0.159486	0.156836	-2.67912	5e-05	0.00021129		1.72273	1.82036	1.77154	0.292204	0.285545	0.288874	-2.61649	5e-05	0.000348422		1.6645	1.66891	1.6667	0.31683	0.277502	0.297166	-2.48765	5e-05	0.000306142
SHISA2	chr13:26618734-26625198	3.51131	3.43688	3.47409	21.1192	22.4067	21.763	2.64717	5e-05	0.000236201		9.99064	10.9019	10.4463	30.2702	30.5516	30.4109	1.5416	5e-05	0.00021129		3.63327	3.22492	3.4291	28.045	27.5287	27.7869	3.0185	5e-05	0.000348422		13.1471	11.557	12.3521	42.8141	41.0242	41.9191	1.76286	5e-05	0.000306142
SHISA9	chr16:12995476-13334273	0.369037	0.457425	0.413231	6.39279	6.01973	6.20626	3.90871	5e-05	0.000236201		0.58261	0.588138	0.585374	26.0022	27.2601	26.6311	5.50761	5e-05	0.00021129		1.9433	2.05871	2.00101	25.3254	25.5104	25.4179	3.66704	5e-05	0.000348422		3.70928	3.86303	3.78615	47.3	44.8374	46.0687	3.60498	5e-05	0.000306142
SLC1A3	chr5:36606456-36688436	2.63157	3.14663	2.8891	0.259866	0.178441	0.219153	-3.72061	5e-05	0.000236201		8.16564	7.83413	7.99989	0.632291	0.537052	0.584672	-3.77428	5e-05	0.00021129		1.99058	1.53841	1.76449	0.344897	0.443791	0.394344	-2.16173	5e-05	0.000348422		4.23544	3.7054	3.97042	0.65838	0.546345	0.602362	-2.72059	5e-05	0.000306142
SLC1A4	chr2:65215578-65251000	1.8131	1.93056	1.87183	4.28483	4.40863	4.34673	1.21548	5e-05	0.000236201		2.80917	3.21741	3.01329	8.74698	8.68278	8.71488	1.53214	5e-05	0.00021129		2.28097	2.64179	2.46138	8.00083	8.20335	8.10209	1.71883	5e-05	0.000348422		7.01669	6.83313	6.92491	13.8515	14.0069	13.9292	1.00824	5e-05	0.000306142
SLC20A2	chr8:42273979-42408140	5.06795	5.43326	5.2506	7.92872	7.64591	7.78731	0.568642	0.0024	0.00747271		6.37058	7.32003	6.8453	12.6059	13.4274	13.0167	0.927172	5e-05	0.00021129		10.9358	11.8152	11.3755	17.9683	19.6157	18.792	0.724189	5e-05	0.000348422		11.6859	11.7342	11.7101	28.2402	30.4268	29.3335	1.3248	5e-05	0.000306142
SLC35G2	chr3:136537860-136580905	5.77703	5.51165	5.64434	2.79645	2.41119	2.60382	-1.11618	5e-05	0.000236201		5.88107	5.34801	5.61454	2.2917	2.50643	2.39907	-1.2267	5e-05	0.00021129		6.70625	5.83641	6.27133	1.41287	1.89777	1.65532	-1.92166	5e-05	0.000348422		6.4501	5.95714	6.20362	1.86601	1.68531	1.77566	-1.80475	5e-05	0.000306142
SLC37A2	chr11:124933012-124960412	3.56296	3.8408	3.70188	0.30657	0.2404	0.273485	-3.75872	5e-05	0.000236201		3.43124	3.41527	3.42326	0.229099	0.299175	0.264137	-3.69601	5e-05	0.00021129		1.16345	1.25036	1.20691	0.0928073	0.139162	0.115985	-3.37931	5e-05	0.000348422		1.68441	2.00147	1.84294	0.138682	0.181517	0.160099	-3.52497	5e-05	0.000306142
SLC38A4	chr12:47158543-47219780	0.259416	0.350093	0.304754	1.64655	1.53242	1.58949	2.38284	5e-05	0.000236201		0.311195	0.348234	0.329715	1.4383	1.32496	1.38163	2.06708	5e-05	0.00021129		0.483872	0.412984	0.448428	2.06285	1.81936	1.9411	2.11393	5e-05	0.000348422		0.735785	0.502236	0.61901	2.44374	2.27766	2.3607	1.93118	5e-05	0.000306142
SLC39A8	chr4:103172197-103266655	20.012	17.9729	18.9924	10.2164	8.60743	9.41193	-1.01286	5e-05	0.000236201		20.3861	21.3891	20.8876	12.6602	11.6053	12.1328	-0.783732	5e-05	0.00021129		20.3906	19.4784	19.9345	9.95455	9.09058	9.52256	-1.06584	5e-05	0.000348422		19.0773	16.4339	17.7556	12.2972	11.2698	11.7835	-0.59151	0.0001	0.000582212
SLC41A2	chr12:105196330-105352522	1.55398	1.818	1.68599	3.85774	3.26297	3.56036	1.07842	5e-05	0.000236201		2.96943	2.63351	2.80147	4.60287	4.24722	4.42505	0.659508	5e-05	0.00021129		1.4678	1.36701	1.41741	3.19995	2.36869	2.78432	0.97407	5e-05	0.000348422		2.82392	2.06228	2.4431	3.7374	3.34864	3.54302	0.536268	0.00065	0.00310096
SLC6A6	chr3:14444075-14581850	8.96853	9.37907	9.1738	5.18998	5.33672	5.26335	-0.801537	5e-05	0.000236201		11.0844	11.1416	11.113	5.48279	5.2825	5.38265	-1.04587	5e-05	0.00021129		9.60429	11.813	10.7086	6.31273	6.76563	6.53918	-0.711595	0.00025	0.00148544		10.3155	10.8786	10.5971	6.50172	6.93656	6.71914	-0.657315	5e-05	0.000306142
SLC6A9	chr1:44457267-44497164	1.24145	1.50322	1.37234	3.94462	4.40305	4.17384	1.60474	5e-05	0.000236201		1.29992	1.56938	1.43465	5.34553	5.51493	5.43023	1.92031	5e-05	0.00021129		1.19213	1.34112	1.26663	6.06447	8.05801	7.06124	2.47893	5e-05	0.000348422		3.12841	3.17157	3.14999	8.92989	11.0739	10.0019	1.66685	5e-05	0.000306142
SLIT2	chr4:20253527-20622184	1.97615	2.14708	2.06162	0.0255791	0.0121242	0.0188517	-6.77294	0.00015	0.000645379		4.60792	4.71647	4.6622	0.0300849	0.0544817	0.0422833	-6.78478	5e-05	0.00021129		1.54055	1.71854	1.62954	0.0605937	0.068281	0.0644373	-4.66043	5e-05	0.000348422		1.35433	1.5647	1.45951	0.111667	0.126269	0.118968	-3.61684	5e-05	0.000306142
SNTB1	chr8:121547984-121824309	6.68456	7.06575	6.87516	0.687901	0.655715	0.671808	-3.35527	5e-05	0.000236201		22.5064	21.0064	21.7564	1.8892	1.62369	1.75645	-3.63071	5e-05	0.00021129		8.05164	8.13258	8.09211	1.42673	1.41353	1.42013	-2.51049	5e-05	0.000348422		20.6776	17.915	19.2963	3.24104	2.77723	3.00914	-2.6809	5e-05	0.000306142
SOGA1	chr20:35405844-35492087	5.68803	6.20569	5.94686	3.54831	3.42518	3.48674	-0.770247	5e-05	0.000236201		6.18097	6.48787	6.33442	3.86573	3.89839	3.88206	-0.706389	5e-05	0.00021129		5.67295	6.82473	6.24884	3.65441	4.47856	4.06648	-0.619807	5e-05	0.000348422		8.35038	9.75896	9.05467	5.31735	5.91146	5.61441	-0.689528	5e-05	0.000306142
SOX7	chr8:10581277-10697409	16.3146	16.3525	16.3336	3.4877	3.69128	3.58949	-2.18599	5e-05	0.000236201		19.5658	19.922	19.7439	2.92416	2.9104	2.91728	-2.75871	5e-05	0.00021129		11.4657	12.4257	11.9457	3.34756	3.61402	3.48079	-1.779	5e-05	0.000348422		10.8637	12.9681	11.9159	2.47161	2.84316	2.65739	-2.16481	5e-05	0.000306142
SOX9	chr17:70117160-70122560	16.0889	15.3155	15.7022	8.84057	9.16959	9.00508	-0.802154	5e-05	0.000236201		20.2213	21.2013	20.7113	11.2842	11.8139	11.549	-0.842648	5e-05	0.00021129		18.7214	19.7143	19.2179	7.32206	8.77312	8.04759	-1.25582	5e-05	0.000348422		35.158	37.9603	36.5592	14.7731	15.6688	15.221	-1.26417	5e-05	0.000306142
SPARC	chr5:151040656-151067468	7.67668	7.25026	7.46347	13.8779	12.925	13.4015	0.844474	5e-05	0.000236201		3.94167	3.78956	3.86562	7.84445	8.10063	7.97254	1.04434	5e-05	0.00021129		1.21798	1.04978	1.13388	10.7891	9.66725	10.2282	3.17321	5e-05	0.000348422		3.16238	2.51979	2.84108	7.34137	7.82739	7.58438	1.41659	5e-05	0.000306142
SPATS2L	chr2:201170603-201346986	20.1436	19.2792	19.7114	13.2754	12.6237	12.9496	-0.606124	5e-05	0.000236201		26.5272	26.6594	26.5933	15.0765	15.1486	15.1125	-0.815318	5e-05	0.00021129		30.6267	29.1312	29.8789	19.0075	16.8241	17.9158	-0.737898	5e-05	0.000348422		36.9682	33.8894	35.4288	16.1605	15.6854	15.923	-1.15381	5e-05	0.000306142
SPOCD1	chr1:32256022-32281652	9.86802	10.1354	10.0017	2.9082	3.24359	3.07589	-1.70117	5e-05	0.000236201		5.60964	5.21108	5.41036	1.40557	1.63278	1.51918	-1.83244	5e-05	0.00021129		12.1664	13.6149	12.8906	5.29932	6.71603	6.00767	-1.10144	5e-05	0.000348422		4.68727	5.60119	5.14423	1.36733	1.46626	1.41679	-1.86033	5e-05	0.000306142
SPOCK1	chr5:136310986-136835018	31.0142	30.5718	30.793	12.4556	11.6361	12.0458	-1.35407	5e-05	0.000236201		30.8063	30.4182	30.6122	8.99169	8.58086	8.78628	-1.80078	5e-05	0.00021129		49.1031	49.4698	49.2865	16.1943	14.6291	15.4117	-1.67716	5e-05	0.000348422		46.5498	41.7084	44.1291	9.57374	9.23931	9.40652	-2.23	5e-05	0.000306142
SPOCK3	chr4:167654535-168155741	5.67744	4.7351	5.20627	0.515694	0.343062	0.429378	-3.59993	5e-05	0.000236201		6.49327	6.87708	6.68517	0.398094	0.438786	0.41844	-3.99787	5e-05	0.00021129		2.09616	1.51563	1.8059	0.181754	0.164043	0.172899	-3.38472	5e-05	0.000348422		5.34578	4.86131	5.10355	0.262334	0.282203	0.272268	-4.2284	5e-05	0.000306142
SPRED1	chr15:38545051-38649450	12.1831	10.8312	11.5072	6.63975	5.00364	5.82169	-0.983025	5e-05	0.000236201		12.8084	13.1248	12.9666	8.05469	6.83752	7.44611	-0.800242	5e-05	0.00021129		10.4709	9.10725	9.7891	6.81462	5.41646	6.11554	-0.678696	5e-05	0.000348422		12.4152	9.52618	10.9707	8.01314	7.05861	7.53587	-0.541806	5e-05	0.000306142
SPRY4	chr5:141689991-141704620	6.01069	6.02127	6.01598	2.79169	2.89115	2.84142	-1.08219	5e-05	0.000236201		7.52883	8.13643	7.83263	4.51091	4.66866	4.58978	-0.771071	5e-05	0.00021129		6.37392	7.18065	6.77728	1.43239	1.54257	1.48748	-2.18784	5e-05	0.000348422		10.8372	11.1577	10.9974	3.35132	3.53983	3.44557	-1.67435	5e-05	0.000306142
SPTLC2	chr14:77972339-78083110	12.1065	12.0355	12.071	22.565	18.6315	20.5982	0.770974	5e-05	0.000236201		14.7719	14.7174	14.7446	31.7859	30.0486	30.9172	1.06822	5e-05	0.00021129		10.9119	10.6719	10.7919	29.8243	25.5299	27.6771	1.35875	5e-05	0.000348422		16.318	14.3543	15.3362	46.6342	44.0739	45.354	1.56429	5e-05	0.000306142
SRD5A3	chr4:56212387-56251747	3.5464	3.31433	3.43036	1.82016	1.57858	1.69937	-1.01336	5e-05	0.000236201		3.49212	3.22334	3.35773	1.626	1.7904	1.7082	-0.975006	5e-05	0.00021129		2.15533	1.68741	1.92137	0.883928	0.927459	0.905694	-1.08504	5e-05	0.000348422		2.59633	2.21199	2.40416	0.966662	1.00405	0.985354	-1.28682	5e-05	0.000306142
SREBF1	chr17:17584786-17740325	8.48674	9.02374	8.75524	14.3788	17.1726	15.7757	0.849486	0.0008	0.00285042		14.1193	14.8788	14.4991	34.5562	39.6902	37.1232	1.35636	5e-05	0.00021129		10.649	12.4699	11.5595	20.0806	28.2076	24.1441	1.06259	0.00015	0.000958946		18.2279	23.6194	20.9237	46.6686	57.9549	52.3118	1.322	5e-05	0.000306142
SRGN	chr10:70847201-70864567	78.8881	67.7361	73.3121	183.402	172.763	178.082	1.28042	5e-05	0.000236201		33.99	31.8786	32.9343	117.901	106.381	112.141	1.76765	5e-05	0.00021129		87.8192	77.1718	82.4955	131.662	117.581	124.622	0.595166	5e-05	0.000348422		34.7366	29.8596	32.2981	73.6796	66.0028	69.8412	1.11263	5e-05	0.000306142
SRP54	chr14:35452103-35498773	60.3887	54.7116	57.5501	33.1763	27.8579	30.5171	-0.915204	5e-05	0.000236201		55.0459	57.0204	56.0331	29.2472	26.7636	28.0054	-1.00057	5e-05	0.00021129		47.6411	43.2809	45.461	30.0663	24.419	27.2427	-0.738759	5e-05	0.000348422		50.1665	40.995	45.5808	26.8567	23.6476	25.2521	-0.85202	5e-05	0.000306142
SSPN	chr12:26348268-26387708	4.37871	3.99338	4.18605	0.55014	0.478959	0.514549	-3.02421	5e-05	0.000236201		3.91679	3.92499	3.92089	0.616441	0.681553	0.648997	-2.5949	5e-05	0.00021129		1.39937	0.947976	1.17367	0.611236	0.325051	0.468144	-1.32601	5e-05	0.000348422		3.49269	2.603	3.04785	0.767975	0.845299	0.806637	-1.9178	5e-05	0.000306142
ST3GAL1	chr8:134467090-134584183	7.43856	7.65561	7.54708	1.2979	1.08779	1.19285	-2.66151	5e-05	0.000236201		5.24467	5.21166	5.22817	0.931158	1.11857	1.02487	-2.35087	5e-05	0.00021129		5.40819	6.2289	5.81854	0.886489	0.961396	0.923942	-2.65478	5e-05	0.000348422		4.80106	5.36336	5.08221	0.89851	0.81848	0.858495	-2.56558	5e-05	0.000306142
ST8SIA4	chr5:100142638-100238989	4.70775	4.52934	4.61854	0.293745	0.185588	0.239667	-4.26834	5e-05	0.000236201		6.52398	5.95413	6.23905	0.320425	0.291474	0.305949	-4.34996	5e-05	0.00021129		2.04804	1.71003	1.87903	0.165502	0.113432	0.139467	-3.75199	5e-05	0.000348422		3.91182	2.72302	3.31742	0.270932	0.195156	0.233044	-3.83139	5e-05	0.000306142
STAM	chr10:17686123-17758821	15.6969	14.6058	15.1513	11.7592	9.36865	10.5639	-0.520295	0.0004	0.00155403		14.2006	15.0819	14.6413	10.2133	9.93987	10.0766	-0.539029	0.0002	0.000761671		17.899	16.2647	17.0818	12.5049	10.2304	11.3677	-0.587527	0.0001	0.000659971		15.2054	12.6487	13.927	10.3388	8.60134	9.47006	-0.556442	5e-05	0.000306142
STARD13	chr13:33677271-34250972	2.18961	1.88526	2.03744	3.21911	3.16966	3.19439	0.648784	5e-05	0.000236201		2.29973	2.0876	2.19366	4.09591	4.00257	4.04924	0.884309	5e-05	0.00021129		3.77417	4.38072	4.07745	5.81515	6.60852	6.21184	0.607354	0.00025	0.00148544		4.3239	4.37145	4.34767	6.70005	6.40916	6.5546	0.592265	0.00015	0.000844731
STEAP1	chr7:89511666-89840949	7.09215	6.17688	6.63451	0.877538	0.554516	0.716027	-3.21191	5e-05	0.000236201		5.88378	7.16674	6.52526	0.311973	0.381572	0.346772	-4.23397	5e-05	0.00021129		4.75097	4.30414	4.52755	0.249004	0.533817	0.39141	-3.53198	5e-05	0.000348422		2.43869	2.16386	2.30128	0.312053	0.143155	0.227604	-3.33784	0.0004	0.00203858
STOM	chr9:124101265-124132582	9.85409	9.80561	9.82985	3.73252	2.89398	3.31325	-1.56892	5e-05	0.000236201		7.84556	7.53429	7.68992	3.38124	3.39823	3.38973	-1.1818	5e-05	0.00021129		8.6506	8.07237	8.36148	5.17131	4.47656	4.82393	-0.793549	5e-05	0.000348422		6.50771	6.05266	6.28019	3.99048	3.64365	3.81707	-0.718344	5e-05	0.000306142
STPG1	chr1:24645811-24799473	5.57061	5.62786	5.59924	2.97642	2.923	2.94971	-0.924657	0.0022	0.00694808		4.11966	4.9097	4.51468	2.51389	2.83607	2.67498	-0.755094	0.01645	0.0374363		4.80822	5.1082	4.95821	1.63079	1.79549	1.71314	-1.53318	5e-05	0.000348422		3.6822	3.87259	3.77739	1.45953	1.62837	1.54395	-1.29076	0.00035	0.00180859
STRA6	chr15:74471807-74502046	13.5068	13.9828	13.7448	1.35654	1.50596	1.43125	-3.26354	5e-05	0.000236201		43.3975	43.3555	43.3765	2.37569	2.99384	2.68476	-4.01405	5e-05	0.00021129		1.36944	1.20055	1.28499	0.155329	0.200149	0.177739	-2.85393	5e-05	0.000348422		9.54522	11.4189	10.482	0.280212	0.41347	0.346841	-4.9175	5e-05	0.000306142
STX11	chr6:144471653-144513076	0.359734	0.43124	0.395487	0.974194	1.11988	1.04704	1.40461	5e-05	0.000236201		0.530902	0.524685	0.527794	1.5309	1.42738	1.47914	1.48672	5e-05	0.00021129		0.739898	0.80973	0.774814	1.65488	1.62371	1.6393	1.08116	5e-05	0.000348422		0.756316	0.772226	0.764271	1.46257	1.37283	1.4177	0.891398	5e-05	0.000306142
STX1A	chr7:73113534-73134017	13.4693	13.6323	13.5508	3.36927	3.48708	3.42817	-1.98287	5e-05	0.000236201		12.7153	12.1579	12.4366	2.10847	1.95818	2.03332	-2.61268	5e-05	0.00021129		12.7045	14.2078	13.4562	2.78873	4.17013	3.47943	-1.95135	5e-05	0.000348422		18.1356	19.3398	18.7377	2.74273	3.26653	3.00463	-2.64068	5e-05	0.000306142
STX8	chr17:9153787-9479275	36.9636	32.9745	34.969	23.4092	26.0175	24.7133	-0.500787	0.00085	0.00299919		28.6294	27.8075	28.2184	20.4369	17.8076	19.1223	-0.561386	5e-05	0.00021129		32.9645	28.0919	30.5282	18.965	16.5822	17.7736	-0.780411	5e-05	0.000348422		33.2859	32.3131	32.7995	19.0159	20.3768	19.6964	-0.735744	5e-05	0.000306142
SYTL1	chr1:27668482-27680423	1.53619	1.39518	1.46568	4.54556	4.96169	4.75363	1.69745	5e-05	0.000236201		0.826688	0.93449	0.880589	5.59709	5.62086	5.60898	2.6712	5e-05	0.00021129		0.625353	0.813014	0.719183	2.29254	2.8191	2.55582	1.82935	5e-05	0.000348422		2.28743	2.61199	2.44971	7.07448	10.2729	8.6737	1.82404	5e-05	0.000306142
TANC1	chr2:159825145-160089170	5.96438	5.955	5.95969	1.9441	1.68587	1.81499	-1.71528	5e-05	0.000236201		7.59338	7.96881	7.7811	2.85288	2.96802	2.91045	-1.41873	5e-05	0.00021129		4.22798	4.22273	4.22536	2.41059	2.39558	2.40309	-0.814185	5e-05	0.000348422		8.51516	8.3366	8.42588	3.83082	3.93474	3.88278	-1.11774	5e-05	0.000306142
TBC1D2	chr9:100961279-101018003	13.2301	12.3989	12.8145	31.4895	36.7886	34.139	1.41364	5e-05	0.000236201		11.2395	11.8612	11.5503	30.2569	33.7004	31.9786	1.46917	5e-05	0.00021129		20.6606	24.6664	22.6635	39.7747	53.0496	46.4122	1.03413	5e-05	0.000348422		18.2889	23.364	20.8264	46.8304	53.3648	50.0976	1.26633	5e-05	0.000306142
TBXAS1	chr7:139478046-139720125	3.94004	3.6349	3.78747	0.426177	0.723841	0.575009	-2.71958	5e-05	0.000236201		3.39882	3.19812	3.29847	0.503713	0.548957	0.526335	-2.64774	5e-05	0.00021129		1.78523	1.50238	1.64381	0.711036	0.639279	0.675157	-1.28374	5e-05	0.000348422		2.25388	2.51068	2.38228	0.537787	0.647403	0.592595	-2.00723	5e-05	0.000306142
TCF7	chr5:133450388-133483920	5.85283	5.97735	5.91509	1.39347	1.57438	1.48392	-1.99498	5e-05	0.000236201		7.35843	7.70887	7.53365	1.64627	1.6352	1.64074	-2.199	5e-05	0.00021129		4.17034	4.50914	4.33974	1.04031	1.11655	1.07843	-2.00868	5e-05	0.000348422		7.73158	7.99547	7.86352	2.12654	2.44454	2.28554	-1.78264	5e-05	0.000306142
TDRP	chr8:439789-495781	4.6124	4.75786	4.68513	3.06253	2.43907	2.7508	-0.76824	5e-05	0.000236201		3.99652	4.26079	4.12866	2.53146	2.32299	2.42723	-0.766364	5e-05	0.00021129		4.13751	3.29573	3.71662	2.40755	2.18777	2.29766	-0.693824	5e-05	0.000348422		3.50326	3.02946	3.26636	2.55221	2.09477	2.32349	-0.491389	0.0029	0.0113798
TEC	chr4:48137799-48271814	2.34423	2.44527	2.39475	1.14528	0.807541	0.976408	-1.29432	5e-05	0.000236201		2.37818	1.99458	2.18638	1.09264	1.1625	1.12757	-0.955327	5e-05	0.00021129		2.12736	1.79019	1.95878	1.09546	0.953075	1.02427	-0.935365	5e-05	0.000348422		2.38752	1.86821	2.12787	1.42646	1.26018	1.34332	-0.663605	0.0001	0.000582212
TENM3	chr4:183164583-183724177	3.88456	4.026	3.95528	1.89295	1.59619	1.74457	-1.18091	5e-05	0.000236201		4.93694	5.29448	5.11571	2.35353	2.48821	2.42087	-1.07941	5e-05	0.00021129		3.88075	4.27646	4.0786	2.38384	2.23477	2.3093	-0.820616	5e-05	0.000348422		6.20123	5.83406	6.01764	3.17881	3.45567	3.31724	-0.859217	5e-05	0.000306142
TEP1	chr14:20833825-20881579	1.98558	2.05185	2.01871	1.46301	1.26735	1.36518	-0.564344	0.00045	0.0017234		1.84186	1.95998	1.90092	1.30778	1.39632	1.35205	-0.491551	0.0005	0.00173432		0.9716	1.0572	1.0144	0.72063	0.708154	0.714392	-0.505841	0.002	0.00908907		3.45143	3.21154	3.33149	1.82397	1.9208	1.87238	-0.83129	5e-05	0.000306142
TFAP2C	chr20:55204357-55214338	9.57018	10.8645	10.2173	2.84551	3.394	3.11975	-1.71152	5e-05	0.000236201		16.448	16.6015	16.5247	2.63479	2.66943	2.65211	-2.63941	5e-05	0.00021129		8.05796	7.75081	7.90439	0.316747	0.288435	0.302591	-4.70721	5e-05	0.000348422		8.43713	8.17452	8.30583	0.288305	0.37413	0.331218	-4.64827	5e-05	0.000306142
TGFBI	chr5:135364583-135399507	231.578	233.53	232.554	106.156	114.02	110.088	-1.07891	5e-05	0.000236201		237.896	239.286	238.591	56.6664	59.5235	58.0949	-2.03806	5e-05	0.00021129		181.758	202.442	192.1	84.5053	102.053	93.2793	-1.04223	5e-05	0.000348422		129.228	138.846	134.037	34.3176	35.3813	34.8494	-1.94342	5e-05	0.000306142
TGFBR2	chr3:30647993-30735633	55.4116	55.5366	55.4741	26.4475	24.0163	25.2319	-1.13657	5e-05	0.000236201		81.2731	79.9366	80.6049	41.1648	42.5255	41.8452	-0.945806	5e-05	0.00021129		41.6831	42.4587	42.0709	25.9151	24.2945	25.1048	-0.744861	5e-05	0.000348422		65.7288	62.2073	63.9681	42.4536	41.7679	42.1107	-0.603163	5e-05	0.000306142
THBS1	chr15:39873279-39891121	23.0904	23.8511	23.4707	43.1568	39.5634	41.3601	0.817375	5e-05	0.000236201		40.3748	39.3622	39.8685	57.7738	56.3501	57.0619	0.517278	5e-05	0.00021129		119.052	122.305	120.679	221.615	204.482	213.049	0.820012	5e-05	0.000348422		80.4759	68.3703	74.4231	108.359	106.105	107.232	0.52691	5e-05	0.000306142
THSD4	chr15:71433787-72075722	13.408	14.4586	13.9333	7.29642	7.1783	7.23736	-0.945001	5e-05	0.000236201		19.2324	19.614	19.4232	11.3526	12.061	11.7068	-0.730433	5e-05	0.00021129		13.4739	14.3682	13.921	9.89544	9.9234	9.90942	-0.490393	0.00115	0.00567002		39.5817	39.374	39.4778	16.0151	16.1687	16.0919	-1.29471	5e-05	0.000306142
TIMP4	chr3:12045833-12233532	0.741339	0.969745	0.855542	2.04119	2.24484	2.14302	1.32473	5e-05	0.000236201		0.540828	0.275092	0.40796	1.0395	1.19322	1.11636	1.4523	5e-05	0.00021129		0.296415	0.261449	0.278932	1.05952	1.18397	1.12175	2.00776	0.00025	0.00148544		0.433916	0.401973	0.417945	1.1001	1.75384	1.42697	1.77157	5e-05	0.000306142
TM4SF1	chr3:149086804-149104370	100.765	92.571	96.6682	269.82	266.836	268.328	1.47288	5e-05	0.000236201		129.98	128.175	129.078	240.456	221.23	230.843	0.838673	5e-05	0.00021129		136.963	120.016	128.49	334.357	290.97	312.663	1.28296	5e-05	0.000348422		225.193	190.133	207.663	322.834	294.685	308.759	0.572239	0.0001	0.000582212
TMCC3	chr12:94960899-95044338	2.52092	2.56308	2.542	1.0578	0.757735	0.907769	-1.48557	5e-05	0.000236201		3.32897	3.60234	3.46566	1.12786	1.22739	1.17762	-1.55725	5e-05	0.00021129		1.13785	1.09617	1.11701	0.619185	0.496864	0.558025	-1.00124	0.00255	0.0111124		3.2276	3.19582	3.21171	1.3452	1.3739	1.35955	-1.24021	5e-05	0.000306142
TMEM156	chr4:38968365-39034041	2.89049	2.09578	2.49313	0.409162	0.397364	0.403263	-2.62817	5e-05	0.000236201		2.46593	2.03396	2.24995	0.273416	0.170658	0.222037	-3.34102	5e-05	0.00021129		1.43633	1.00993	1.22313	0.0890901	0.0927365	0.0909133	-3.74994	5e-05	0.000348422		1.53701	1.20426	1.37064	0.0535141	0.060937	0.0572256	-4.58204	5e-05	0.000306142
TMEM159	chr16:20944432-21191937	11.7385	10.8493	11.2939	4.92888	5.06856	4.99872	-1.17591	5e-05	0.000236201		12.6451	11.8773	12.2612	5.88269	5.35954	5.62112	-1.12517	5e-05	0.00021129		4.96284	4.53947	4.75116	2.92554	2.70785	2.8167	-0.754275	0.0001	0.000659971		6.98431	5.95138	6.46785	3.0584	3.33668	3.19754	-1.01632	5e-05	0.000306142
TMEM200B	chr1:29213602-29450421	15.6409	15.9003	15.7706	8.29347	9.29736	8.79541	-0.842416	0.00045	0.0017234		12.5298	12.9722	12.751	6.6395	7.20306	6.92128	-0.881499	0.00075	0.00248826		11.9464	13.0484	12.4974	5.93253	6.78884	6.36069	-0.974373	0.0004	0.00224969		11.6673	12.479	12.0732	5.32864	5.57431	5.45148	-1.14709	0.0001	0.000582212
TMEM47	chrX:34645180-34675405	7.09596	7.56666	7.33131	0.0795524	0.041431	0.0604917	-6.92119	0.0005	0.0018912		6.77263	7.11001	6.94132	0.131869	0.10117	0.11652	-5.89657	5e-05	0.00021129		4.15055	3.52952	3.84003	0.0883502	0.0823429	0.0853466	-5.49164	5e-05	0.000348422		5.44412	4.36914	4.90663	0.173056	0.0803969	0.126726	-5.27494	5e-05	0.000306142
TMEM65	chr8:125323158-125384940	30.4045	29.6947	30.0496	6.72562	5.49593	6.11077	-2.29792	5e-05	0.000236201		33.0917	35.1358	34.1137	6.84347	6.39421	6.61884	-2.3657	5e-05	0.00021129		15.5542	13.1481	14.3512	9.07951	7.34616	8.21284	-0.805214	5e-05	0.000348422		25.2192	21.1711	23.1952	10.3682	8.59269	9.48046	-1.2908	5e-05	0.000306142
TNC	chr9:117781853-117880536	23.3476	24.8128	24.0802	0.117965	0.117705	0.117835	-7.67494	5e-05	0.000236201		21.0978	20.9525	21.0251	0.0881742	0.0465484	0.0673613	-8.28598	5e-05	0.00021129		31.2297	35.733	33.4814	0.286295	0.445705	0.366	-6.51537	5e-05	0.000348422		44.5373	45.445	44.9912	0.25043	0.176235	0.213332	-7.72039	5e-05	0.000306142
TNFRSF10A	chr8:23048969-23082680	9.74019	10.4249	10.0825	5.77034	6.49111	6.13073	-0.717728	5e-05	0.000236201		10.1428	10.9478	10.5453	6.34838	6.31156	6.32997	-0.736329	5e-05	0.00021129		12.6239	14.7177	13.6708	6.33614	6.7639	6.55002	-1.06153	5e-05	0.000348422		12.8025	13.457	13.1298	6.89579	7.70254	7.29916	-0.847038	5e-05	0.000306142
TNFRSF10D	chr8:22993100-23021543	38.0394	36.412	37.2257	16.1547	14.8306	15.4926	-1.26472	5e-05	0.000236201		21.3999	20.4727	20.9363	12.209	12.5784	12.3937	-0.756401	5e-05	0.00021129		58.0565	59.3996	58.728	17.8615	17.2743	17.5679	-1.74111	5e-05	0.000348422		29.053	27.8038	28.4284	14.5275	14.3459	14.4367	-0.977591	5e-05	0.000306142
TOX2	chr20:42543491-42698254	23.7338	22.4401	23.0869	4.19106	4.72882	4.45994	-2.37198	5e-05	0.000236201		26.2499	26.6951	26.4725	6.9478	7.32173	7.13477	-1.89156	5e-05	0.00021129		9.3111	10.3483	9.82969	2.85332	2.91403	2.88367	-1.76924	5e-05	0.000348422		21.3982	25.2039	23.301	7.10692	7.91564	7.51128	-1.63326	5e-05	0.000306142
TPBG	chr6:83072922-83077133	33.5205	33.4376	33.479	14.0659	14.3761	14.221	-1.23524	5e-05	0.000236201		38.9613	40.4134	39.6874	19.3255	20.1652	19.7453	-1.00717	5e-05	0.00021129		17.6076	17.9438	17.7757	8.20645	7.62543	7.91594	-1.16708	5e-05	0.000348422		30.3523	28.3291	29.3407	11.2674	10.532	10.8997	-1.42861	5e-05	0.000306142
TPM1	chr15:63334837-63364113	265.624	248.011	256.818	411.168	390.617	400.892	0.642469	5e-05	0.000236201		325.009	307.003	316.006	584.105	538.576	561.341	0.828926	5e-05	0.00021129		355.255	347.301	351.278	850.422	816.193	833.308	1.24624	5e-05	0.000348422		242.941	231.231	237.086	599.328	580.958	590.143	1.31565	5e-05	0.000306142
TPST1	chr7:65670258-65825438	14.2324	13.8004	14.0164	6.25607	5.94959	6.10283	-1.19957	5e-05	0.000236201		14.1029	14.1492	14.1261	6.81306	7.1502	6.98163	-1.01673	5e-05	0.00021129		11.1685	10.5967	10.8826	7.01213	6.08261	6.54737	-0.733031	5e-05	0.000348422		11.2812	10.5058	10.8935	7.72501	7.27394	7.49947	-0.538607	0.0004	0.00203858
TRAPPC9	chr8:140739967-141468678	6.12684	5.90531	6.01607	1.72792	1.68819	1.70805	-1.81647	5e-05	0.000236201		6.6823	7.23118	6.95674	2.23446	2.26952	2.25199	-1.62721	5e-05	0.00021129		2.73871	3.09274	2.91573	1.31296	1.45955	1.38625	-1.07267	5e-05	0.000348422		6.53026	7.03286	6.78156	2.87594	3.1055	2.99072	-1.18112	5e-05	0.000306142
TRHDE	chr12:72647286-73059422	9.66665	9.85594	9.7613	7.75252	6.13727	6.9449	-0.491119	0.0069	0.0188225		11.1208	11.0638	11.0923	5.87967	5.50845	5.69406	-0.962028	5e-05	0.00021129		18.2752	17.9605	18.1179	11.5987	9.33831	10.4685	-0.791362	5e-05	0.000348422		21.8973	17.7837	19.8405	12.1604	10.6599	11.4102	-0.798132	5e-05	0.000306142
TRIB2	chr2:12856997-12882858	5.71652	6.26378	5.99015	0.119715	0.1159	0.117808	-5.66809	5e-05	0.000236201		7.27588	8.64645	7.96117	0.203308	0.297957	0.250632	-4.98933	5e-05	0.00021129		3.60225	3.31513	3.45869	0.276134	0.266526	0.27133	-3.6721	5e-05	0.000348422		7.18876	6.81492	7.00184	0.430455	0.462629	0.446542	-3.97087	5e-05	0.000306142
TRIM2	chr4:154073493-154260474	3.38627	3.59283	3.48955	1.53279	1.34986	1.44133	-1.27564	5e-05	0.000236201		9.46257	9.80938	9.63597	4.24995	4.00716	4.12856	-1.22279	5e-05	0.00021129		2.03464	2.12272	2.07868	1.20592	1.10836	1.15714	-0.845103	5e-05	0.000348422		8.58552	7.96546	8.27549	4.34778	4.46737	4.40757	-0.90886	5e-05	0.000306142
TRIM55	chr8:67039277-67087718	4.74179	4.17205	4.45692	21.2059	20.4805	20.8432	2.22546	5e-05	0.000236201		3.11597	3.11018	3.11308	14.4068	13.5758	13.9913	2.16811	5e-05	0.00021129		2.8614	2.64347	2.75243	23.4114	19.5591	21.4852	2.96457	5e-05	0.000348422		4.61726	4.08673	4.352	22.1746	21.8232	21.9989	2.33768	5e-05	0.000306142
TRPM2	chr21:45773483-45862964	1.77509	2.07151	1.9233	7.13555	8.80008	7.96781	2.0506	5e-05	0.000236201		1.77469	1.51846	1.64657	6.64268	6.34692	6.4948	1.97982	5e-05	0.00021129		6.15665	6.33976	6.2482	7.80849	9.7975	8.80299	0.494553	0.00415	0.0166768		2.68904	3.56168	3.12536	5.8878	6.63132	6.25956	1.00204	5e-05	0.000306142
TRPS1	chr8:116420723-116681255	1.83433	1.85931	1.84682	0.247778	0.188739	0.218259	-3.08093	5e-05	0.000236201		2.2937	2.16335	2.22853	0.276545	0.242226	0.259385	-3.10292	5e-05	0.00021129		1.24926	1.18154	1.2154	0.172707	0.153954	0.163331	-2.89556	5e-05	0.000348422		1.79081	1.44737	1.61909	0.206428	0.202695	0.204562	-2.98457	5e-05	0.000306142
TSC22D1	chr13:45006278-45154568	29.0197	26.2934	27.6565	11.7926	10.3689	11.0807	-1.31957	5e-05	0.000236201		54.6034	50.1786	52.391	16.7339	15.7171	16.2255	-1.69105	5e-05	0.00021129		20.2108	17.8649	19.0379	9.48943	8.67922	9.08432	-1.06742	5e-05	0.000348422		30.6914	25.1444	27.9179	13.6768	12.2425	12.9596	-1.10716	5e-05	0.000306142
TSNARE1	chr8:143293440-143484610	5.64242	6.59478	6.1186	2.20852	2.71869	2.4636	-1.31243	5e-05	0.000236201		6.25376	5.69698	5.97537	2.46125	2.45402	2.45763	-1.28176	5e-05	0.00021129		3.24575	4.0677	3.65673	1.82715	2.25712	2.04213	-0.840476	5e-05	0.000348422		3.90541	4.76038	4.3329	2.57147	3.16175	2.86661	-0.595985	0.0005	0.00248888
TSPAN2	chr1:115590632-115632121	3.66531	3.26327	3.46429	7.52211	6.97041	7.24626	1.06468	5e-05	0.000236201		3.54659	3.7166	3.63159	10.2106	8.62926	9.41991	1.37511	5e-05	0.00021129		1.67828	0.928228	1.30325	10.4751	7.7061	9.09059	2.80226	5e-05	0.000348422		1.91631	1.21798	1.56715	10.5295	8.76447	9.64697	2.62194	5e-05	0.000306142
TSPAN5	chr4:99391517-99579812	17.7724	18.6367	18.2045	8.96932	9.24956	9.10944	-0.998862	5e-05	0.000236201		16.7684	17.3307	17.0496	9.44057	10.0813	9.76094	-0.804643	5e-05	0.00021129		21.4736	20.1905	20.832	8.73286	8.10825	8.42056	-1.30682	5e-05	0.000348422		25.2065	23.0784	24.1425	10.6528	11.1259	10.8894	-1.14865	5e-05	0.000306142
TSPAN9	chr12:3186520-3395730	19.0197	20.2551	19.6374	5.32335	5.81628	5.56981	-1.8179	5e-05	0.000236201		20.6318	20.2071	20.4195	5.2428	5.51882	5.38081	-1.92405	5e-05	0.00021129		10.7618	12.8064	11.7841	3.98681	4.63172	4.30926	-1.45133	5e-05	0.000348422		16.1638	19.6671	17.9154	4.60692	4.94606	4.77649	-1.90718	5e-05	0.000306142
TTC8	chr14:89290496-89344340	10.9582	10.8368	10.8975	19.7892	19.3922	19.5907	0.846174	5e-05	0.000236201		8.24482	8.67343	8.45913	18.3494	17.7497	18.0496	1.09339	5e-05	0.00021129		14.8514	13.1829	14.0171	21.0399	19.4784	20.2592	0.531384	0.00035	0.00200446		10.1382	10.0035	10.0708	16.7375	15.2895	16.0135	0.669108	5e-05	0.000306142
TTLL12	chr22:43562627-43583137	13.2204	13.9831	13.6017	22.8131	27.7056	25.2593	0.893027	5e-05	0.000236201		10.3776	10.8503	10.6139	18.4783	21.1839	19.8311	0.901803	5e-05	0.00021129		23.9256	28.4444	26.185	32.8604	44.0499	38.4551	0.554436	5e-05	0.000348422		18.0788	21.7306	19.9047	27.1097	32.9667	30.0382	0.593689	5e-05	0.000306142
UBAC2	chr13:99848627-100038753	19.858	19.3519	19.6049	28.49	34.09	31.29	0.674486	5e-05	0.000236201		20.1237	19.5789	19.8513	32.8301	33.9085	33.3693	0.749287	5e-05	0.00021129		18.917	18.1954	18.5562	25.8237	29.2492	27.5364	0.56944	0.00015	0.000958946		19.5343	20.0492	19.7917	27.7595	29.4153	28.5874	0.530479	0.0002	0.00109145
UBE2D3	chr4:103698193-103790050	135.807	124.661	130.234	86.1628	73.4403	79.8015	-0.706617	5e-05	0.000236201		133.426	129.237	131.331	84.1424	77.9375	81.0399	-0.696506	5e-05	0.00021129		124.237	102.72	113.479	77.6334	58.7753	68.2043	-0.734485	5e-05	0.000348422		114.493	90.9632	102.728	66.1989	56.4198	61.3094	-0.744651	5e-05	0.000306142
UBE2H	chr7:129470572-129592800	50.7904	52.474	51.6322	15.1536	12.5527	13.8531	-1.89806	5e-05	0.000236201		62.1629	62.094	62.1285	16.4443	17.3007	16.8725	-1.88058	5e-05	0.00021129		23.1255	23.8811	23.5033	16.2548	15.1956	15.7252	-0.579791	5e-05	0.000348422		33.957	31.8656	32.9113	19.6944	18.3749	19.0347	-0.789957	5e-05	0.000306142
UBE2W	chr8:74692331-74791145	8.79977	7.65133	8.22555	4.48805	3.90607	4.19706	-0.970733	5e-05	0.000236201		8.91192	8.98252	8.94722	4.30043	3.75926	4.02984	-1.15072	5e-05	0.00021129		7.18385	6.42178	6.80282	4.83056	4.08324	4.4569	-0.610091	0.0031	0.0130654		8.71871	6.76849	7.7436	4.94358	4.27669	4.61014	-0.748196	0.0001	0.000582212
UGT8	chr4:115519557-115599381	23.823	22.7335	23.2783	13.9632	12.3986	13.1809	-0.820539	5e-05	0.000236201		23.303	23.0024	23.1527	14.5124	13.6201	14.0662	-0.718945	5e-05	0.00021129		16.9717	15.8194	16.3956	11.5036	9.69679	10.6002	-0.629212	5e-05	0.000348422		20.2777	17.8495	19.0636	12.7994	12.0069	12.4032	-0.620112	5e-05	0.000306142
ULK4	chr3:41288089-42003932	1.6223	1.21424	1.41827	2.52408	2.57131	2.54769	0.845061	5e-05	0.000236201		1.47498	1.37212	1.42355	2.3951	2.56125	2.47817	0.799781	5e-05	0.00021129		1.9498	2.00241	1.97611	3.21492	3.01052	3.11272	0.655515	5e-05	0.000348422		1.88777	1.92709	1.90743	3.42658	3.451	3.43879	0.850274	5e-05	0.000306142
UNC13D	chr17:73823307-73840798	2.44258	2.36299	2.40279	1.47799	1.67686	1.57742	-0.607137	0.0003	0.00120018		1.54761	1.91698	1.7323	0.846084	0.728378	0.787231	-1.13783	5e-05	0.00021129		1.36965	1.54701	1.45833	0.531695	0.860019	0.695857	-1.06745	5e-05	0.000348422		0.916163	1.29809	1.10713	0.618451	0.69837	0.658411	-0.749763	0.00015	0.000844731
USP10	chr16:84733554-84813527	95.9221	90.5607	93.2414	59.5673	54.608	57.0877	-0.707792	5e-05	0.000236201		88.0256	89.9103	88.9679	55.8714	55.9038	55.8876	-0.670756	5e-05	0.00021129		101.818	95.3303	98.5743	65.8791	60.3698	63.1244	-0.643013	5e-05	0.000348422		97.6666	93.1455	95.4061	67.154	64.0338	65.5939	-0.540519	0.0001	0.000582212
USP53	chr4:120113927-120216673	7.83147	6.98523	7.40835	4.06221	3.24152	3.65186	-1.02052	5e-05	0.000236201		8.19681	8.43441	8.31561	4.59951	4.24745	4.42348	-0.910639	5e-05	0.00021129		4.75514	4.09017	4.42265	3.45675	2.66869	3.06272	-0.530099	0.0004	0.00224969		8.33325	6.27191	7.30258	4.81255	4.06265	4.4376	-0.718628	5e-05	0.000306142
UST	chr6:149068270-149398126	2.85606	2.68957	2.77281	1.06708	1.20337	1.13523	-1.28837	5e-05	0.000236201		2.5239	2.46206	2.49298	1.41186	1.32642	1.36914	-0.864602	5e-05	0.00021129		2.82323	2.3705	2.59687	1.09025	0.96389	1.02707	-1.33824	5e-05	0.000348422		2.65143	2.24857	2.45	1.17468	1.02908	1.10188	-1.15282	5e-05	0.000306142
UXS1	chr2:106709758-106810795	27.0718	27.0981	27.085	43.6366	41.3803	42.5084	0.650257	5e-05	0.000236201		30.9357	30.8686	30.9022	65.1316	65.5409	65.3362	1.08018	5e-05	0.00021129		34.3984	32.1454	33.2719	52.776	47.8785	50.3272	0.597034	5e-05	0.000348422		49.8125	47.6071	48.7098	102.13	101.013	101.572	1.06021	5e-05	0.000306142
VAV1	chr19:6772678-6857377	2.7489	2.61291	2.6809	9.44615	10.2756	9.86085	1.87899	5e-05	0.000236201		2.6512	2.62302	2.63711	8.68466	9.32681	9.00574	1.77189	5e-05	0.00021129		1.29057	1.49916	1.39487	5.99143	7.61735	6.80439	2.28634	5e-05	0.000348422		1.19269	1.48177	1.33723	5.56238	6.76413	6.16326	2.20445	5e-05	0.000306142
VAV2	chr9:136627015-136857446	15.4239	17.1138	16.2688	9.42315	9.82548	9.62431	-0.757355	5e-05	0.000236201		23.6142	25.6587	24.6364	8.77295	9.75445	9.2637	-1.41113	5e-05	0.00021129		15.0774	17.02	16.0487	10.0624	12.2967	11.1795	-0.521601	0.00015	0.000958946		17.5121	19.6988	18.6055	11.0581	11.6223	11.3402	-0.714285	5e-05	0.000306142
VEGFC	chr4:177604684-177713899	42.9642	41.8617	42.413	16.815	16.3206	16.5678	-1.35612	5e-05	0.000236201		31.3851	33.6455	32.5153	9.18515	9.64826	9.4167	-1.78782	5e-05	0.00021129		32.208	33.181	32.6945	13.0499	14.1675	13.6087	-1.26452	5e-05	0.000348422		26.392	23.2152	24.8036	7.62796	7.89943	7.7637	-1.67573	5e-05	0.000306142
WDR35	chr2:20110028-20189884	3.27445	3.11514	3.1948	6.10967	4.76726	5.43846	0.767475	5e-05	0.000236201		3.87055	3.58824	3.72939	5.91342	5.90919	5.91131	0.664536	5e-05	0.00021129		5.85618	5.55399	5.70509	9.18747	7.66332	8.4254	0.562496	0.00015	0.000958946		6.18182	5.67371	5.92776	10.0389	8.63636	9.33765	0.655571	5e-05	0.000306142
WDR66	chr12:122356462-122441832	1.47563	1.39616	1.4359	13.649	12.8064	13.2277	3.20354	5e-05	0.000236201		1.01478	1.01473	1.01475	7.92788	7.64756	7.78772	2.94007	5e-05	0.00021129		3.51303	3.23856	3.37579	12.3088	11.6949	12.0019	1.82996	5e-05	0.000348422		1.51745	1.63333	1.57539	8.35954	7.48434	7.92194	2.33014	5e-05	0.000306142
WNK1	chr12:862088-1020618	24.0766	25.084	24.5803	12.5159	10.8947	11.7053	-1.07034	5e-05	0.000236201		26.1698	27.2368	26.7033	14.3353	14.9213	14.6283	-0.868254	5e-05	0.00021129		22.8254	26.6801	24.7528	14.2287	13.005	13.6169	-0.862192	5e-05	0.000348422		37.5987	37.4878	37.5432	20.7881	19.9648	20.3765	-0.881649	5e-05	0.000306142
WNT7B	chr22:46316247-46373008	7.5997	8.79571	8.19771	13.0958	16.5158	14.8058	0.852874	5e-05	0.000236201		14.0715	15.0413	14.5564	23.8195	26.3947	25.1071	0.78644	5e-05	0.00021129		9.96903	12.1348	11.0519	34.1611	48.5107	41.3359	1.9031	5e-05	0.000348422		21.0329	27.0498	24.0413	48.7604	53.5353	51.1479	1.08916	5e-05	0.000306142
WSCD1	chr17:5973933-6027747	3.68641	3.85231	3.76936	0.97689	1.09291	1.0349	-1.86483	5e-05	0.000236201		4.57899	4.64145	4.61022	1.33697	1.53396	1.43546	-1.68332	5e-05	0.00021129		1.88069	1.83153	1.85611	0.620663	0.549773	0.585218	-1.66524	5e-05	0.000348422		3.02688	3.26378	3.14533	1.02717	1.08726	1.05722	-1.57294	5e-05	0.000306142
XPO7	chr8:21777179-21864096	41.3727	42.8654	42.119	26.5504	24.8116	25.681	-0.713773	5e-05	0.000236201		40.4755	41.2814	40.8784	24.8474	24.5169	24.6821	-0.727872	5e-05	0.00021129		33.9781	35.0279	34.503	24.8802	22.6102	23.7452	-0.539085	0.0002	0.00123182		34.3105	34.5237	34.4171	24.4774	23.7725	24.1249	-0.512599	0.00015	0.000844731
YIPF6	chrX:67718623-67757127	11.4489	10.3671	10.908	16.9565	14.6305	15.7935	0.533948	0.0002	0.000835393		11.8853	11.8996	11.8925	19.6006	18.1442	18.8724	0.666233	5e-05	0.00021129		11.3567	10.1452	10.7509	17.2636	14.6016	15.9326	0.567517	5e-05	0.000348422		12.8458	10.9984	11.9221	19.9114	17.5954	18.7534	0.653515	5e-05	0.000306142
ZDHHC2	chr8:17013835-17080241	16.2222	16.3604	16.2913	11.7631	9.43966	10.6014	-0.619848	5e-05	0.000236201		17.2265	16.4772	16.8518	10.5012	10.067	10.2841	-0.712486	5e-05	0.00021129		17.1081	13.843	15.4756	9.40631	7.51541	8.46086	-0.871117	5e-05	0.000348422		17.7932	13.9313	15.8623	11.6849	9.52619	10.6056	-0.580778	5e-05	0.000306142
ZFYVE21	chr14:104182080-104200005	49.4799	49.6459	49.5629	62.6963	76.1364	69.4164	0.486016	0.0007	0.00254054		52.6506	54.4272	53.5389	73.6917	81.5368	77.6143	0.535734	0.00025	0.000935195		44.6612	45.1048	44.883	62.648	66.6692	64.6586	0.526673	0.0005	0.00273447		51.5991	60.9897	56.2944	77.1492	81.1308	79.14	0.491415	0.0003	0.00157738
ZNF185	chrX:152082985-152142025	28.4563	28.645	28.5506	15.8236	16.6264	16.225	-0.815303	5e-05	0.000236201		19.7124	19.4604	19.5864	12.1404	11.8335	11.9869	-0.708389	5e-05	0.00021129		44.4255	44.7752	44.6004	6.52298	6.07889	6.30093	-2.82342	5e-05	0.000348422		26.5686	28.5525	27.5605	7.33249	7.46283	7.39766	-1.89746	5e-05	0.000306142
ZNF254	chr19:24216206-24312769	4.54293	3.94102	4.24198	10.5943	8.79649	9.69541	1.19256	5e-05	0.000236201		4.07037	4.54847	4.30942	12.458	9.83563	11.1468	1.37107	5e-05	0.00021129		3.85918	3.41149	3.63534	10.7607	9.25123	10.006	1.4607	5e-05	0.000348422		4.63215	4.46821	4.55018	11.3487	9.9569	10.6528	1.22724	5e-05	0.000306142
ZNF488	chr10:48355023-48373866	0.809007	0.954678	0.881842	2.92507	3.0485	2.98679	1.76	5e-05	0.000236201		0.735311	0.767846	0.751579	3.07623	3.2689	3.17257	2.07765	5e-05	0.00021129		0.917346	0.959443	0.938394	3.0684	2.79387	2.93114	1.64319	5e-05	0.000348422		1.41134	1.40955	1.41044	4.81646	5.13491	4.97569	1.81875	5e-05	0.000306142
ZNF608	chr5:123972609-124080805	2.74717	2.95558	2.85138	0.116042	0.0898565	0.102949	-4.79165	5e-05	0.000236201		4.96905	4.46096	4.71501	0.188815	0.192949	0.190882	-4.62651	5e-05	0.00021129		2.17462	2.15325	2.16394	0.456959	0.517087	0.487023	-2.1516	5e-05	0.000348422		2.45814	2.42322	2.44068	0.484425	0.562863	0.523644	-2.22063	5e-05	0.000306142
ZNF611	chr19:53206065-53238307	2.36317	2.37022	2.3667	1.49325	1.13475	1.314	-0.848906	5e-05	0.000236201		2.48874	2.68873	2.58874	1.46447	1.42033	1.4424	-0.843779	5e-05	0.00021129		2.07554	1.99326	2.0344	1.35647	1.11064	1.23355	-0.721783	5e-05	0.000348422		2.58623	2.49513	2.54068	1.71353	1.61775	1.66564	-0.609141	5e-05	0.000306142
ZNF83	chr19:53115617-53193834	4.01763	3.147	3.58232	2.55134	2.25305	2.40219	-0.57654	0.00065	0.00238156		3.63871	2.91218	3.27544	1.94489	1.90421	1.92455	-0.767167	5e-05	0.00021129		3.33716	2.88469	3.11093	1.76286	1.81383	1.78835	-0.79872	5e-05	0.000348422		3.79314	3.25288	3.52301	2.4162	2.15235	2.28427	-0.625073	5e-05	0.000306142
ZNRF2	chr7:30287044-30407308	5.51219	5.29083	5.40151	7.57904	8.34497	7.962	0.559768	0.00025	0.00102265		6.05971	5.64505	5.85238	7.97168	9.11329	8.54249	0.545633	0.0002	0.000761671		5.49537	5.01501	5.25519	9.57613	7.41743	8.49678	0.693174	5e-05	0.000348422		6.52927	6.63123	6.58025	9.51692	9.14915	9.33304	0.504204	0.00065	0.00310096
ZSCAN30	chr18:32820993-32870209	4.25011	4.5749	4.4125	3.218	2.69999	2.959	-0.576489	0.00115	0.00391204		4.37194	4.06548	4.21871	2.69723	2.76158	2.72941	-0.628215	0.00045	0.00157792		2.77445	2.55672	2.66558	1.74746	1.70732	1.72739	-0.625855	0.0013	0.00631938		3.9585	3.43307	3.69579	2.38871	2.19523	2.29197	-0.689294	0.0003	0.00157738
^ FDR cutoff is 0.05
$ FPKM must be greater than 1.0 in one of the samples within each of the 4 testing conditions
* Absolute log2 fold change cutoff is greater than 0.485
# Only genes with consistent direction of regulation in all 4 testing conditions are shown
