# Supplementary material for: Inactivation of Arid1a in the endometrium is associated with endometrioid tumorigenesis through transcriptional reprogramming
Source: Nat Commun. 2020 Jun 1;11:2717. doi: 10.1038/s41467-020-16416-0 (PMC7264300; doi:10.1038/s41467-020-16416-0)
Supplement: Supplementary file 11 — Supplementary Data 8 [file 41467_2020_16416_MOESM11_ESM.xlsx]

## Sheet: Table S8
Supplementary Data 8. Genes in the TGF-β signaling pathway that are directly regulated by ARID1A.
Gene Symbol	Clone1 Normal growth condition$				Clone1 Serum starved$				Clone2 Normal growth condition$				Clone2 Serum starved$
	log2 (fold change)*	p-value	q-value^		log2 (fold change)*	p-value	q-value^		log2 (fold change)*	p-value	q-value^		log2 (fold change)*	p-value	q-value^
ALDH1A3	-1.69646	5e-05	0.000236201		-1.06249	5e-05	0.00021129		-1.29681	5e-05	0.000348422		-1.179	5e-05	0.000306142
AMPD3	-0.892747	5e-05	0.000236201		-0.917413	5e-05	0.00021129		-2.49966	5e-05	0.000348422		-3.13612	5e-05	0.000306142
ANKRD1	6.33476	5e-05	0.000236201		6.07232	5e-05	0.00021129		1.52581	5e-05	0.000348422		1.26548	5e-05	0.000306142
BMP4	-4.72118	5e-05	0.000236201		-4.24104	5e-05	0.00021129		-3.33302	5e-05	0.000348422		-2.2457	5e-05	0.000306142
BTBD11	-3.5536	5e-05	0.000236201		-3.50424	5e-05	0.00021129		-3.60091	5e-05	0.000348422		-3.84848	5e-05	0.000306142
CDYL2	-0.970655	5e-05	0.000236201		-1.21058	5e-05	0.00021129		-1.40322	5e-05	0.000348422		-1.97063	5e-05	0.000306142
CNKSR3	0.548005	0.0005	0.0018912		0.525644	0.00025	0.000935195		1.04643	5e-05	0.000348422		0.887332	5e-05	0.000306142
CREBBP	0.665374	5e-05	0.000236201		0.643552	5e-05	0.00021129		0.747096	5e-05	0.000348422		0.545547	5e-05	0.000306142
CTGF	1.2802	5e-05	0.000236201		1.77253	5e-05	0.00021129		0.633139	5e-05	0.000348422		0.810023	5e-05	0.000306142
CTNNAL1	0.931556	5e-05	0.000236201		0.50622	0.00015	0.000586312		1.03847	5e-05	0.000348422		0.761818	5e-05	0.000306142
DDIT4L	-0.796475	0.00045	0.0017234		-1.20733	5e-05	0.00021129		-1.79727	5e-05	0.000348422		-1.86374	5e-05	0.000306142
DIXDC1	-1.58522	5e-05	0.000236201		-1.35148	5e-05	0.00021129		-0.554943	0.0008	0.00413825		-0.657784	0.0001	0.000582212
DUSP4	-8.46596	0.00085	0.00299919		-8.2673	5e-05	0.00021129		-7.54235	5e-05	0.000348422		-7.61071	5e-05	0.000306142
ENTPD7	0.760321	0.0171	0.040712		0.921738	0.00115	0.00365449		1.02252	5e-05	0.000348422		1.41927	5e-05	0.000306142
F2RL1	-2.28215	5e-05	0.000236201		-2.74417	5e-05	0.00021129		-2.4037	5e-05	0.000348422		-1.81383	5e-05	0.000306142
FOXC1	1.46351	5e-05	0.000236201		0.521124	0.0004	0.00142181		1.46674	5e-05	0.000348422		1.04246	5e-05	0.000306142
GALNT3	-4.63041	5e-05	0.000236201		-4.53717	0.0019	0.00570084		-2.78687	5e-05	0.000348422		-2.48105	5e-05	0.000306142
GFPT2	-3.89348	5e-05	0.000236201		-3.78346	5e-05	0.00021129		-5.01207	5e-05	0.000348422		-4.818	5e-05	0.000306142
GJA3	-1.49792	5e-05	0.000236201		-0.748315	5e-05	0.00021129		-1.43364	5e-05	0.000348422		-1.4104	5e-05	0.000306142
HES1	-1.91366	5e-05	0.000236201		-2.14334	5e-05	0.00021129		-1.4201	5e-05	0.000348422		-2.12968	5e-05	0.000306142
HIVEP3	-1.82595	5e-05	0.000236201		-2.01524	5e-05	0.00021129		-1.42451	5e-05	0.000348422		-1.25712	5e-05	0.000306142
HK2	0.737811	5e-05	0.000236201		2.24585	5e-05	0.00021129		0.77713	5e-05	0.000348422		0.752264	5e-05	0.000306142
ID4	5.18362	5e-05	0.000236201		4.37903	5e-05	0.00021129		3.66631	5e-05	0.000348422		3.97488	5e-05	0.000306142
INHBB	4.76256	5e-05	0.000236201		2.436	5e-05	0.00021129		3.38496	5e-05	0.000348422		2.00467	5e-05	0.000306142
ITGB3	-2.36397	5e-05	0.000236201		-1.97281	5e-05	0.00021129		-0.562872	0.00035	0.00200446		-1.28036	5e-05	0.000306142
KHDRBS3	-1.83793	5e-05	0.000236201		-1.79589	5e-05	0.00021129		-2.37501	5e-05	0.000348422		-2.51152	5e-05	0.000306142
KLF10	-0.637172	5e-05	0.000236201		-0.515693	0.00025	0.000935195		-0.753315	5e-05	0.000348422		-0.554956	5e-05	0.000306142
LIF	1.15802	5e-05	0.000236201		1.57228	5e-05	0.00021129		1.302	5e-05	0.000348422		1.28461	5e-05	0.000306142
LMO7	-1.637	5e-05	0.000236201		-1.69221	5e-05	0.00021129		-1.4576	5e-05	0.000348422		-1.87084	5e-05	0.000306142
MARCKS	-1.81041	5e-05	0.000236201		-2.06774	5e-05	0.00021129		-0.78655	5e-05	0.000348422		-0.979275	5e-05	0.000306142
MGST1	-1.27119	5e-05	0.000236201		-0.574439	5e-05	0.00021129		-1.42035	5e-05	0.000348422		-0.486857	0.00035	0.00180859
MMP16	-4.434	5e-05	0.000236201		-4.29313	5e-05	0.00021129		-2.93351	5e-05	0.000348422		-2.8611	5e-05	0.000306142
NFIL3	-0.851092	5e-05	0.000236201		-0.645734	5e-05	0.00021129		-0.579872	0.00115	0.00567002		-0.978888	5e-05	0.000306142
NR1D2	-0.833525	5e-05	0.000236201		-1.08914	5e-05	0.00021129		-0.627397	5e-05	0.000348422		-0.621806	5e-05	0.000306142
PDGFB	0.500593	0.0017	0.00553529		1.18589	5e-05	0.00021129		2.78491	5e-05	0.000348422		1.27075	5e-05	0.000306142
PDGFC	-1.16885	5e-05	0.000236201		-1.23134	5e-05	0.00021129		-0.573964	0.0001	0.000659971		-0.885405	5e-05	0.000306142
PDP1	-2.26113	5e-05	0.000236201		-2.53194	5e-05	0.00021129		-1.08212	5e-05	0.000348422		-1.48471	5e-05	0.000306142
PIK3R3	1.69009	5e-05	0.000236201		1.72897	5e-05	0.00021129		1.0639	5e-05	0.000348422		1.49517	5e-05	0.000306142
PITX2	-1.22129	5e-05	0.000236201		-0.885951	5e-05	0.00021129		-0.80964	5e-05	0.000348422		-0.567046	0.0004	0.00203858
PMAIP1	-1.08924	5e-05	0.000236201		-1.49456	5e-05	0.00021129		-1.83428	5e-05	0.000348422		-2.07976	5e-05	0.000306142
PMP22	-1.18491	5e-05	0.000236201		-1.0953	5e-05	0.00021129		-1.25872	5e-05	0.000348422		-1.28286	5e-05	0.000306142
PTK2B	0.547971	0.00035	0.00137929		1.1377	5e-05	0.00021129		0.675885	0.0004	0.00224969		1.97736	5e-05	0.000306142
SEMA3A	-2.50514	5e-05	0.000236201		-2.1344	5e-05	0.00021129		-1.37718	5e-05	0.000348422		-1.88931	5e-05	0.000306142
SLC41A2	1.07842	5e-05	0.000236201		0.659508	5e-05	0.00021129		0.97407	5e-05	0.000348422		0.536268	0.00065	0.00310096
TGFBI	-1.07891	5e-05	0.000236201		-2.03806	5e-05	0.00021129		-1.04223	5e-05	0.000348422		-1.94342	5e-05	0.000306142
TGFBR2	-1.13657	5e-05	0.000236201		-0.945806	5e-05	0.00021129		-0.744861	5e-05	0.000348422		-0.603163	5e-05	0.000306142
THBS1	0.817375	5e-05	0.000236201		0.517278	5e-05	0.00021129		0.820012	5e-05	0.000348422		0.52691	5e-05	0.000306142
TMCC3	-1.48557	5e-05	0.000236201		-1.55725	5e-05	0.00021129		-1.00124	0.00255	0.0111124		-1.24021	5e-05	0.000306142
TNC	-7.67494	5e-05	0.000236201		-8.28598	5e-05	0.00021129		-6.51537	5e-05	0.000348422		-7.72039	5e-05	0.000306142
TRIM2	-1.27564	5e-05	0.000236201		-1.22279	5e-05	0.00021129		-0.845103	5e-05	0.000348422		-0.90886	5e-05	0.000306142
TRPS1	-3.08093	5e-05	0.000236201		-3.10292	5e-05	0.00021129		-2.89556	5e-05	0.000348422		-2.98457	5e-05	0.000306142
TSPAN2	1.06468	5e-05	0.000236201		1.37511	5e-05	0.00021129		2.80226	5e-05	0.000348422		2.62194	5e-05	0.000306142
UBE2D3	-0.706617	5e-05	0.000236201		-0.696506	5e-05	0.00021129		-0.734485	5e-05	0.000348422		-0.744651	5e-05	0.000306142
ZNF608	-4.79165	5e-05	0.000236201		-4.62651	5e-05	0.00021129		-2.1516	5e-05	0.000348422		-2.22063	5e-05	0.000306142
^ FDR cutoff is 0.05
$ FPKM must be greater than 1.0 in one of the samples within each of the 4 testing conditions
* Absolute log2 fold change (ARID1AKO/ARID1AWT) cutoff is greater than 0.485
# Only genes with consistent direction of regulation in all 4 testing conditions are shown
