# Supplementary material for: Inactivation of Arid1a in the endometrium is associated with endometrioid tumorigenesis through transcriptional reprogramming
Source: Nat Commun. 2020 Jun 1;11:2717. doi: 10.1038/s41467-020-16416-0 (PMC7264300; doi:10.1038/s41467-020-16416-0)
Supplement: Supplementary file 12 — Supplementary Data 9 [file 41467_2020_16416_MOESM12_ESM.xlsx]

## Sheet: Table S9
Supplementary Data 9. Ingenuity canonical pathways enriched in ARID1A directly targeted genes.
Ingenuity Canonical Pathways	-log (p-value)^	z-score$	Molecules
Leukocyte Extravasation Signaling	5.95	-0.728	VAV2, PTK2B, MMP16, ITGA2, MAPK13, ITGB3, TEC, PIK3R3, PTK2, TIMP4, CLDN5, EDIL3, CLDN4, CLDN16, PLCG2, NCF2, PRKCE, IRS2, VAV1, ACTN1
Fc Epsilon RI Signaling	5.17	-1.604	MAP2K6, VAV2, RAP2B, FYN, KRAS, MAPK13, PIK3R3, PLA2G4A, PLCG2, LAT, PRKCE, IRS2, VAV1, PLA2G12A
VEGF Family Ligand-Receptor Interactions	5.1	-0.632	RAP2B, PIK3R3, PLA2G4A, NRP2, PLCG2, VEGFC, PRKCE, IRS2, KRAS, PLA2G12A, PGF, NRP1
ERK/MAPK Signaling	5.01	-0.471	RAP2B, PRKACB, FYN, PTK2B, PPP2R2A, CREBBP, ITGA2, KRAS, PIK3R3, PTK2, PLA2G4A, ETS2, PLCG2, PRKCE, DUSP4, IRS2, PPP2R2C, PLA2G12A
VEGF Signaling	4.48	-0.577	PTK2, RAP2B, PIK3R3, PTK2B, PLCG2, VEGFC, IRS2, KRAS, HIF1A, PDGFC, ACTN1, PGF
IGF-1 Signaling	4.33	-1.134	PRKACB, PTK2, RAP2B, PIK3R3, IGFBP4, CTGF, IGFBP3, IRS2, KRAS, IGFBP7, IGFBP1, GRB10
Adrenomedullin signaling pathway	3.99	-2.5	MAP2K6, RAP2B, PRKACB, TFAP2C, KCNN4, PTK2B, SHC3, KRAS, PLCL2, HIF1A, MAPK13, PIK3R3, PTK2, PLCG2, IL1B, IRS2
Macropinocytosis Signaling	3.96	0.378	RAP2B, PIK3R3, CSF1, PLCG2, PRKCE, IRS2, KRAS, PDGFC, PDGFB, ITGB3
IL-8 Signaling	3.94	-0.5	RAP2B, PTK2B, GNG2, VEGFC, KRAS, PDGFC, ITGB3, PGF, PIK3R3, MYL9, PTK2, RHOD, NCF2, PRKCE, IRS2, MAP4K4
Thrombin Signaling	3.76	-1.387	RAP2B, ARHGEF4, F2R, GNG2, KRAS, PLCL2, MAPK13, PIK3R3, MYL9, PTK2, CAMK2D, RHOD, PLCG2, PRKCE, IRS2, ARHGEF3
Glioma Invasiveness Signaling	3.71	-1	PTK2, RAP2B, PIK3R3, TIMP4, F2R, RHOD, IRS2, KRAS, ITGB3
Ovarian Cancer Signaling	3.69	-1.265	PRKACB, RAP2B, VEGFC, KRAS, PDGFC, PGF, PIK3R3, ARRB1, WNT7B, EDNRA, IRS2, FZD5, FZD7
Mouse Embryonic Stem Cell Pluripotency	3.67	0.905	RAP2B, PIK3R3, LIF, BMP4, CREBBP, FZD5, IRS2, KRAS, MAPK13, ID4, FZD7
GP6 Signaling Pathway	3.58	-1.155	PTK2, PIK3R3, FYN, COL6A1, COL4A1, COL6A2, PLCG2, LAT, LAMB1, PRKCE, IRS2, ITGB3
BMP signaling pathway	3.5	-1.89	PRKACB, RAP2B, BMP4, CREBBP, GREM1, KRAS, MAPK13, PITX2, BMP1
Paxillin Signaling	3.48	-0.333	PTK2, RAP2B, PIK3R3, PTK2B, ITGA11, ITGA2, IRS2, KRAS, MAPK13, ACTN1, ITGB3
Role of NFAT in Cardiac Hypertrophy	3.43	-1.5	MAP2K6, RAP2B, PRKACB, LIF, GNG2, KRAS, PLCL2, MAPK13, PIK3R3, TGFBR2, RCAN1, CAMK2D, PLCG2, PRKCE, RCAN3, IRS2
Gα12/13 Signaling	3.37	-0.577	VAV2, PTK2, RAP2B, MYL9, TEC, PIK3R3, PTK2B, F2RL1, F2R, VAV1, IRS2, KRAS
Renin-Angiotensin Signaling	3.2	-0.905	PRKACB, PTK2, RAP2B, PIK3R3, PTK2B, PLCG2, SHC3, PRKCE, IRS2, KRAS, MAPK13
Prolactin Signaling	3.2	-0.707	RAP2B, PIK3R3, FYN, PLCG2, CREBBP, PRKCE, IRS2, KRAS, TCF7
B Cell Receptor Signaling	3.11	-1.069	MAP2K6, RAP2B, VAV2, PTK2B, CREBBP, KRAS, MAPK13, PIK3R3, PTK2, CAMK2D, CFL2, PLCG2, IRS2, VAV1
Cardiac Hypertrophy Signaling	3.08	-1.807	MAP2K6, RAP2B, PRKACB, MAPKAPK3, GNG2, IL6R, CREBBP, KRAS, PLCL2, MAPK13, PIK3R3, MYL9, TGFBR2, RHOD, PLCG2, IRS2
Phospholipase C Signaling	3.06	-2	RAP2B, FYN, ARHGEF4, GNG2, ITGA2, CREBBP, KRAS, MYL9, MARCKS, PLA2G4A, RHOD, PLCG2, LAT, PRKCE, ARHGEF3, PLA2G12A
TGF-β Signaling	3.06	-0.707	MAP2K6, RAP2B, TGFBR2, BMP4, CREBBP, KRAS, MAPK13, PITX2, INHBB
CCR3 Signaling in Eosinophils	3.01	-1	RAP2B, PIK3R3, PLA2G4A, CFL2, GNG2, PRKCE, IRS2, KRAS, MAPK13, CCL26, PLA2G12A
Ephrin Receptor Signaling	2.98	-2.121	RAP2B, PTK2, FYN, CFL2, GNG2, CREBBP, ITGA2, VEGFC, KRAS, PDGFC, MAP4K4, PDGFB, PGF
p70S6K Signaling	2.9	-0.905	RAP2B, PIK3R3, F2RL1, F2R, PPP2R2A, PLCG2, PRKCE, PPP2R2C, IRS2, KRAS, PLCL2
^ p-value cutoff is 0.05
$ Only pathways with absolute z-score greater than 0.3 are shown in the table. A positive z-score indicates a predicted activation, and a negative z-score indicates a predicted pathway inactivation.
