# Supplementary material for: Inactivation of Arid1a in the endometrium is associated with endometrioid tumorigenesis through transcriptional reprogramming
Source: Nat Commun. 2020 Jun 1;11:2717. doi: 10.1038/s41467-020-16416-0 (PMC7264300; doi:10.1038/s41467-020-16416-0)
Supplement: Supplementary file 13 — Supplementary Data 10 [file 41467_2020_16416_MOESM13_ESM.xlsx]

## Sheet: Table S10
Supplementary Data 10. List of primers used in this study
Application	Genes	Sequences
Genotyping PCR	Arid1a	F - GTA ATG GGA AAG CGA CTA CTG GAG
		R - TGT TCA TTT TTG TGG CGG GAG
	Pten	F - ACT CAA GGC AGG GAT GAG C
		R1 - AAT CTA GGG CCT CTT GTG CC
		R2 - GCT TGA TAT CGA ATT CCT GCA GC
	Pax8	F - CCA TGT CTA GAC TGG ACA AGA
		R - CTC CAG GCC ACA TAT GAT TAG
	Cre	F - GCG GTC TGG CAG TAA AAA CTA TC
		R - GTG AAA CAG CAT TGC TGT CAC TT
Quantitative RT-PCR	ARID1A	F - CAG TAC CTG CCT CGC ACA TA
		R - GCC AGG AGA CCA GAC TTG AG
	TGFBR2	F - CTG CAC ATC GTC CTG TGG
		R - GGA AAC TTG ACT GCA CCG TT
	ACTB	F - GTT GTC GAC GAC GAG CG
		R - GCA CAG AGC CTC GCC TT
